# Supplementary material for: Clinical Correlations of Polycomb Repressive Complex 2 in Different Tumor Types
Source: Cancers (Basel). 2021 Jun 24;13(13):3155. doi: 10.3390/cancers13133155 (PMC8267669; doi:10.3390/cancers13133155)
Supplement: Supplementary file 1 [file cancers-13-03155-s001.zip]

Archive with 4 entries (4 files):
- Supplementary File S1. CRISPR (AVANA) Public 20Q3 PRC2 cell lines info.xlsx
- Supplementary File S2. cBioPortal oncoprint representation of PRC2 alterations identified in different cancers.pdf
- Supplementary File S3. Survival prognosis data for gastric cancer and thymoma.pdf
- Supplementary File S4. PRC2 significant p-value_no_silent EZH2, SUZ12, EED.xlsx
