# Supplementary material for: Clinical Correlations of Polycomb Repressive Complex 2 in Different Tumor Types
Source: Cancers (Basel). 2021 Jun 24;13(13):3155. doi: 10.3390/cancers13133155 (PMC8267669; doi:10.3390/cancers13133155)
Supplement: Supplementary file 1 [file cancers-13-03155-s001.zip › Supplementary File S1. CRISPR (AVANA) Public 20Q3 PRC2 cell lines info.xlsx]

## Sheet: Crispr data cell info
DepMap_ID	EZH2 (2146)	SUZ12 (23512)	EED (8726)	cell info.DepMap_ID	cell info.stripped_cell_line_name	cell info.CCLE_Name	cell info.Alias	cell info.COSMICID	cell info.sex	cell info.source	cell info.Achilles_n_replicates	cell info.cell_line_NNMD	cell info.culture_type	cell info.culture_medium	cell info.cas9_activity	cell info.RRID	cell info.sample_collection_site	cell info.primary_or_metastasis	cell info.primary_disease	cell info.Subtype	cell info.age	cell info.Sanger_Model_ID	cell info.WTSI_Master_Cell_ID	cell info.depmap_public_comments	cell info.lineage	cell info.lineage_subtype	cell info.lineage_sub_subtype	cell info.lineage_molecular_subtype
ACH-000334	-0.847999	-0.903542	-1.10355	ACH-000334	DB	DB_HAEMATOPOIETIC_AND_LYMPHOID_TISSUE		906832	Male	ATCC	2	-2.46347	Suspension	RPMI + 10% FBS	58.8	CVCL_1168	ascites	Metastasis	Lymphoma	Diffuse Large B-cell Lymphoma (DLBCL)	45	SIDM00886	1185		lymphocyte	non_hodgkin_lymphoma	DLBCL
ACH-000315	-0.759977	-0.88675	-0.844734	ACH-000315	KARPAS422	KARPAS422_HAEMATOPOIETIC_AND_LYMPHOID_TISSUE		907274	Female	DSMZ	2	-2.76418		RPMI + 20% FBS	76.6	CVCL_1325	pleural_effusion	Metastasis	Lymphoma	Diffuse Large B-cell Lymphoma (DLBCL)	73	SIDM01008	1973		lymphocyte	non_hodgkin_lymphoma	DLBCL
ACH-001577	-0.756463	-0.658786	-0.608143	ACH-001577	MUTZ8	MUTZ8_HAEMATOPOIETIC_AND_LYMPHOID_TISSUE			Female	DSMZ	2	-2.96521	Suspension	alpha-MEM + 20% FBS + 10 ng/ml GM-CSF or 20% vol conditioned medium of cell line 5637 (DSM ACC 35)	84		haematopoietic_and_lymphoid_tissue	Primary	Leukemia	Acute Myelogenous Leukemia (AML)	63				blood	AML
ACH-001145	-0.756171	-0.662172	-1.04076	ACH-001145	OC316	OC316_OVARY			Female	ICLC	2	-4.26497	Adherent	RPMI 1640 + 5% FBS	84	CVCL_1618	ascites	Metastasis	Ovarian Cancer	Adenocarcinoma, serous	60	SIDM00219			ovary	ovary_adenocarcinoma	serous
ACH-001555	-0.691884	-0.215451	-0.818179	ACH-001555	MERO14	MERO14_PLEURA			Male	Sigma-Aldrich	2	-2.46341	Adherent	Ham's F10 + 15% FBS + 2mM Glutamine	85.5	CVCL_2590	pleural_effusion	Primary	Lung Cancer	Mesothelioma	60				lung	mesothelioma
ACH-001685	-0.653572	-0.533507	-0.673334	ACH-001685	UHO1	UHO1_HAEMATOPOIETIC_AND_LYMPHOID_TISSUE			Male	DSMZ	1	-3.25204	Suspension	IMDM:RPMI 1640 (at 4:1) + 20% FBS, 2 mM L-glutamine	80		pleural_effusion	Primary	Lymphoma	Hodgkins	23				lymphocyte	hodgkin_lymphoma
ACH-001197	-0.610166	-0.512955	-0.308565	ACH-001197	SMZ1	SMZ1_HAEMATOPOIETIC_AND_LYMPHOID_TISSUE	SMZ-1		Male	Academic lab	3	-2.76093	not found	not found	76	CVCL_RL84	ascites		Lymphoma						lymphocyte	lymphoma_unspecified
ACH-000364	-0.587345	-0.362122	-1.0187	ACH-000364	U2OS	U2OS_BONE	U2-OS, U-2 OS	909776	Female	ATCC	2	-3.88718	Adherent	McCoy's 5A + 10% FBS	47.4	CVCL_0042	bone	Primary	Bone Cancer	Osteosarcoma	15	SIDM01191	1145		bone	osteosarcoma
ACH-000459	-0.585279	-0.977821	-1.36985	ACH-000459	TUHR10TKB	TUHR10TKB_KIDNEY			Male	RIKEN	2	-1.60912		RPMI + 10% FBS	45.2	CVCL_5952	kidney	Primary	Kidney Cancer	Renal Cell Carcinoma	69				kidney	renal_cell_carcinoma
ACH-000115	-0.582639	-0.990347	-0.859864	ACH-000115	VCAP	VCAP_PROSTATE		1299075	Male	ATCC	2	-2.86809	Adherent	DMEM + 10% FBS	54.2	CVCL_2235	bone	Metastasis	Prostate Cancer	Adenocarcinoma	59	SIDM01077	2154		prostate	prostate_adenocarcinoma
ACH-000498	-0.574157	-0.328317	-0.0115873	ACH-000498	KO52	KO52_HAEMATOPOIETIC_AND_LYMPHOID_TISSUE		1330932	Male	HSRRB	1	-1.05107	Suspension	AlphaMEM + 10% heat inactivated FBS	99.6	CVCL_1321	bone_marrow		Leukemia	Acute Myelogenous Leukemia (AML), M2 (Myeloblastic)	46	SIDM00018	1325		blood	AML	M2
ACH-000365	-0.552601	-0.715568	-0.981012	ACH-000365	SUDHL4	SUDHL4_HAEMATOPOIETIC_AND_LYMPHOID_TISSUE		1331035	Male	DSMZ	2	-3.5927	Suspension	RPMI + 20% FBS	73.1	CVCL_0539	pleural_effusion	Metastasis	Lymphoma	Diffuse Large B-cell Lymphoma (DLBCL)	38	SIDM00405	1450		lymphocyte	non_hodgkin_lymphoma	DLBCL
ACH-000172	-0.549289	-0.21351	-0.91353	ACH-000172	TM87	TM87_SOFT_TISSUE	TM87		Unknown	Academic lab	2	-2.13125	not found	not found	30.3	CVCL_8001	pleural_effusion	Metastasis	Rhabdoid	Malignant Rhabdoid Tumor					soft_tissue	malignant_rhabdoid_tumor
ACH-000246	-0.512583	-0.665135	-0.723026	ACH-000246	SLR23	SLR23_KIDNEY			Unknown	Academic lab	2	-4.76081	Adherent	RPMI;10% FBS	83	CVCL_V609	kidney	Metastasis	Kidney Cancer	Renal Cell Carcinoma					kidney	renal_cell_carcinoma
ACH-001532	-0.491775	-0.393585	-0.585775	ACH-001532	JMURTK2	JMURTK2_SOFT_TISSUE			Female	JCRB	2	-3.72024	Adherent	DMEM + 10% FBS	69.5	CVCL_4W58	central_nervous_system	Metastasis	Rhabdoid	Malignant Rhabdoid Tumor	1				kidney	malignant_rhabdoid_tumor
ACH-000363	-0.490558	-0.887245	-0.862032	ACH-000363	SKMM2	SKMM2_HAEMATOPOIETIC_AND_LYMPHOID_TISSUE		753612	Male	DSMZ	2	-4.71843		RPMI + 10% FBS	95.3	CVCL_1699	haematopoietic_and_lymphoid_tissue	Primary	Myeloma	Multiple Myeloma	54	SIDM00391	1003		plasma_cell	multiple_myeloma
ACH-000120	-0.473379	-0.474769	-0.685253	ACH-000120	CHP212	CHP212_AUTONOMIC_GANGLIA		906820	Male	ATCC	4	-3.01687	Adherent	EMEM:F12 (1:1) + 10% FBS	45.2	CVCL_1125	central_nervous_system		Neuroblastoma			SIDM00910	13		peripheral_nervous_system	neuroblastoma		MYCN_amp
ACH-000829	-0.472012	-0.261915	-0.464441	ACH-000829	HUNS1	HUNS1_HAEMATOPOIETIC_AND_LYMPHOID_TISSUE			Male	ATCC	2	-3.23453	Suspension	RPMI + 15% FBS	70.2	CVCL_2526	haematopoietic_and_lymphoid_tissue		Myeloma	Multiple Myeloma					plasma_cell	multiple_myeloma
ACH-000452	-0.46767	-0.837852	-1.24071	ACH-000452	TE8	TE8_OESOPHAGUS		753623	Male	RIKEN	2	-5.56896		RPMI + 10% FBS	71.5	CVCL_1766	oesophagus		Esophageal Cancer	Squamous Cell Carcinoma		SIDM00326	2253		esophagus	esophagus_squamous
ACH-000212	-0.467454	-0.163634	-0.742408	ACH-000212	CAL120	CAL120_BREAST		906826	Female	DSMZ	2	-4.0642	Adherent	DMEM + 10% FBS	80.2	CVCL_1104	pleural_effusion	Metastasis	Breast Cancer	Carcinoma	43	SIDM00940	1748		breast	breast_carcinoma	ERneg_HER2neg	basal_B
ACH-001289	-0.463753	-0.374541	-0.651383	ACH-001289	COGAR359	COGAR359_SOFT_TISSUE			Male	Children's Oncology Group	2	-3.71117	Suspension	IMDM + 20% FBS + 4mM L-glut + 1x ITS	81.7	CVCL_RS25	central_nervous_system		Rhabdoid	Atypical Teratoid Rhabdoid Tumor (ATRT)					soft_tissue	ATRT
ACH-000914	-0.459013	-0.31991	-0.88946	ACH-000914	HT	HT_HAEMATOPOIETIC_AND_LYMPHOID_TISSUE		907063	Male	ATCC	2	-4.29355		RPMI + 10% FBS	62.4	CVCL_1290	ascites		Lymphoma	B-cell, Non-Hodgkins	70	SIDM00661	745		lymphocyte	non_hodgkin_lymphoma	b_cell
ACH-001184	-0.451025	-0.288355	-0.552739	ACH-001184	SCMCRM2	SCMCRM2_SOFT_TISSUE			Female	Academic lab	2	-2.86936	Adherent	DMEM + 10% FBS	53.8	CVCL_A667	bone_marrow	Metastasis	Sarcoma	Rhabdomyosarcoma	11				soft_tissue	rhabdomyosarcoma		PAX3_FKHR
ACH-000247	-0.450334	-0.737255	-0.660395	ACH-000247	OCUM1	OCUM1_STOMACH		1298358	Female	HSRRB	2	-3.15758		DMEM + 10% FBS	84.5	CVCL_3084	stomach	Metastasis	Gastric Cancer	Adenocarcinoma	38	SIDM00568	1712		gastric	gastric_adenocarcinoma	diffuse_gastric
ACH-001053	-0.441826	-0.228116	-0.874601	ACH-001053	D425	D425_CENTRAL_NERVOUS_SYSTEM			Unknown	Academic lab	3	-2.85291	not found	not found	78.2	CVCL_1275	central_nervous_system		Brain Cancer	Medulloblastoma					central_nervous_system	medulloblastoma	med_group_3	MYC_amp
ACH-000123	-0.437079	-0.28329	-0.681634	ACH-000123	COV434	COV434_OVARY			Female	ECACC	3	-3.99358	Adherent	DMEM + 10% FBS + 2mM L-glutamine	43	CVCL_2010	ovary	Primary	Ovarian Cancer	Adenocarcinoma, endometrioid					ovary	ovary_adenocarcinoma	endometrioid
ACH-001279	-0.434456	-0.433136	-0.632849	ACH-001279	SCCOHT1	SCCOHT1_OVARY			Unknown	Academic lab	2	-3.55246	not found	not found	41	CVCL_VU69	ovary		Ovarian Cancer	Small Cell Carcinoma of the Ovary Hypercalcemic Type (SCCOHT)					ovary	SCCOHT
ACH-000260	-0.428156	-0.626559	-0.700386	ACH-000260	SKNAS	SKNAS_AUTONOMIC_GANGLIA		724828	Female	ATCC	3	-5.61035	Adherent	DMEM + 10% FBS + NEAA	83.8	CVCL_1700	bone_marrow	Metastasis	Neuroblastoma		6	SIDM01101	1480		peripheral_nervous_system	neuroblastoma
ACH-000055	-0.423095	-0.65206	-0.776933	ACH-000055	D283MED	D283MED_CENTRAL_NERVOUS_SYSTEM	D283	906834	Male	ATCC	3	-3.77276	Adherent	EMEM + 10% FBS	69.3	CVCL_1155	abdomen	Metastasis	Brain Cancer	Medulloblastoma	6	SIDM00888	1184		central_nervous_system	medulloblastoma	med_group_3	MYC_exp
ACH-001668	-0.407965	-0.173239	0.134659	ACH-001668	SUSA	SUSA_TESTIS			Male	DSMZ	1	-1.7335	Adherent	RPMI 1640 + 20% FBS	91.5	CVCL_L280	Embryonal	Primary	Teratoma	Testicular	30				embryo	teratoma	testicular
ACH-000583	-0.399332	-0.134099	-0.619007	ACH-000583	MC116	MC116_HAEMATOPOIETIC_AND_LYMPHOID_TISSUE		907799	Male	ATCC	2	-2.53032	Suspension	RPMI + 20% FBS	49.9	CVCL_1399	pleural_effusion		Lymphoma	B-cell, Non-Hodgkins		SIDM00637	2082		lymphocyte	non_hodgkin_lymphoma	b_cell
ACH-000702	-0.382901	-0.29836	-0.933249	ACH-000702	L1236	L1236_HAEMATOPOIETIC_AND_LYMPHOID_TISSUE		1330935	Male	DSMZ	2	-4.46101	Mixed adherent and suspension	RPMI + 10% FBS	93.3	CVCL_2096	haematopoietic_and_lymphoid_tissue		Lymphoma	B-cell, Hodgkins	34	SIDM00313	408		lymphocyte	hodgkin_lymphoma
ACH-000198	-0.379473	-0.217019	-0.782627	ACH-000198	EOL1	EOL1_HAEMATOPOIETIC_AND_LYMPHOID_TISSUE		906856	Male	DSMZ	2	-4.37441		RPMI + 10% FBS	70.2	CVCL_0258	haematopoietic_and_lymphoid_tissue		Leukemia	Acute Myelogenous Leukemia (AML), M5 (Eosinophilic/Monocytic)	33	SIDM00277	426		blood	AML	M5
ACH-000074	-0.373594	-0.982683	-0.892104	ACH-000074	KU812	KU812_HAEMATOPOIETIC_AND_LYMPHOID_TISSUE		907311	Male	ATCC	2	-3.2876		RPMI + 10% FBS	72.3	CVCL_0379	haematopoietic_and_lymphoid_tissue		Leukemia	Chronic Myelogenous Leukemia (CML), blast crisis	38	SIDM00308	598		blood	CML	blast_crisis
ACH-000654	-0.371151	-0.414658	-0.432057	ACH-000654	RAJI	RAJI_HAEMATOPOIETIC_AND_LYMPHOID_TISSUE		909262	Male	ATCC	2	-4.28917		RPMI + 10% FBS	84.4	CVCL_0511	bone		Lymphoma	B-cell, Non-Hodgkins, Burkitts	12	SIDM00844	1762		lymphocyte	non_hodgkin_lymphoma	b_cell_burkitt
ACH-000317	-0.361791	-0.669148	-0.791213	ACH-000317	TUHR14TKB	TUHR14TKB_KIDNEY			Male	RIKEN	2	-3.23377	Adherent	RPMI + 10% FBS	63	CVCL_5953	kidney	Primary	Kidney Cancer	Renal Cell Carcinoma					kidney	renal_cell_carcinoma
ACH-000630	-0.358781	-0.402859	-0.90779	ACH-000630	YD8	YD8_UPPER_AERODIGESTIVE_TRACT			Female	KCLB	2	-5.31716		RPMI + 10% FBS	65.6	CVCL_L079	upper_aerodigestive_tract		Head and Neck Cancer	Squamous Cell Carcinoma, tongue	46				upper_aerodigestive	upper_aerodigestive_squamous	tongue
ACH-000326	-0.356554	-0.339253	-0.892985	ACH-000326	JURLMK1	JURLMK1_HAEMATOPOIETIC_AND_LYMPHOID_TISSUE		1327771	Male	DSMZ	2	-4.56023		RPMI + 10% FBS	41.8	CVCL_2086	haematopoietic_and_lymphoid_tissue		Leukemia	Chronic Myelogenous Leukemia (CML), blast crisis	73	SIDM01015	1807		blood	CML	blast_crisis
ACH-001031	-0.356293	-0.751322	-0.769216	ACH-001031	CHLA266	CHLA266_SOFT_TISSUE			Female	Children's Oncology Group	2	-4.18154	Adherent	IMDM + 20% FBS + 4mM L-glut, 1x ITS	64.2	CVCL_M149	soft_tissue		Rhabdoid	Atypical Teratoid Rhabdoid Tumor (ATRT)	2.5				soft_tissue	ATRT
ACH-001959	-0.349038	-0.257036	-0.825197	ACH-001959	CCLP1	CCLP1_BILIARY_TRACT			Female	Academic lab	2	-5.40187	Adherent	RPMI + 10% FBS	66.3	CVCL_0205	biliary_tract		Bile Duct Cancer	Cholangiocarcinoma, intrahepatic					bile_duct	cholangiocarcinoma	intrahepatic
ACH-000907	-0.343888	-0.813775	-0.884277	ACH-000907	SNU349	SNU349_KIDNEY			Male	KCLB	2	-3.11492	Adherent	RPMI + 10% FBS	73.2	CVCL_5054	kidney	Primary	Kidney Cancer	Renal Carcinoma, clear cell	68				kidney	renal_cell_carcinoma	clear_cell
ACH-001054	-0.334155	-0.39204	-0.58754	ACH-001054	D458	D458_CENTRAL_NERVOUS_SYSTEM			Unknown	Academic lab	3	-3.70827	not found	not found	73.6	CVCL_1161	central_nervous_system		Brain Cancer	Medulloblastoma					central_nervous_system	medulloblastoma	med_group_3	MYC_amp
ACH-000739	-0.328819	-0.459835	-0.51218	ACH-000739	HEPG2	HEPG2_LIVER			Male	ATCC	2	-3.30483	Adherent	EMEM + 10% FBS	84.1	CVCL_0027	liver	Primary	Liver Cancer	Hepatocellular Carcinoma	15	SIDM00904			liver	hepatocellular_carcinoma
ACH-000869	-0.326566	-0.539626	-0.566249	ACH-000869	NCIH1568	NCIH1568_LUNG		1298348	Female	ATCC	2	-4.24981	Adherent	RPMI + 10% FBS	94.6	CVCL_1476	lymph_node	Metastasis	Lung Cancer	Non-Small Cell Lung Cancer (NSCLC), Adenocarcinoma	48	SIDM00750	711		lung	NSCLC	NSCLC_adenocarcinoma
ACH-000915	-0.323379	-0.45086	-0.911427	ACH-000915	IPC298	IPC298_SKIN		907171	Female	DSMZ	1	-5.8013	Adherent	RPMI + 10% FBS	94.3	CVCL_1307	skin	Primary	Skin Cancer	Melanoma	64	SIDM01059	77		skin	melanoma
ACH-000576	-0.311406	-0.397996	-0.425687	ACH-000576	KMS27	KMS27_HAEMATOPOIETIC_AND_LYMPHOID_TISSUE			Male	HSRRB	2	-2.71429	Suspension	RPMI + 10% FBS	89	CVCL_2993	haematopoietic_and_lymphoid_tissue	Primary	Myeloma	Multiple Myeloma	52				plasma_cell	multiple_myeloma
ACH-001804	-0.308781	-0.440372	-0.709048	ACH-001804	LPS510	LPS510_SOFT_TISSUE			Unknown	Academic lab	1	-2.65748	Adherent	IMDM + 15% FBS + 1% L-Glutamine + 1% Pen-Strep-Ampho	83		soft_tissue		Liposarcoma	WD/DDLPS					soft_tissue	liposarcoma	WD_DDPLS
ACH-001390	-0.307075	-0.170702	-0.38628	ACH-001390	SUM149PT	SUM149PT_BREAST			Female	Asterand	1	-2.87279	Adherent	HAM's F-12 + 5% FBS + 10mM HEPES + Hydrocortisone 1ug/ml + Insulin 5ug/ml	62.3	CVCL_3422	breast	Primary	Breast Cancer	Breast Ductal Carcinoma					breast	breast_ductal_carcinoma	ERneg_HER2neg	basal_B
ACH-000983	-0.301218	-0.513068	-0.737302	ACH-000983	KCL22	KCL22_HAEMATOPOIETIC_AND_LYMPHOID_TISSUE		1330931	Female	DSMZ	2	-4.61841		RPMI + 10% FBS	78	CVCL_2091	pleural_effusion		Leukemia	Chronic Myelogenous Leukemia (CML), blast crisis	32	SIDM01004	1513		blood	CML	blast_crisis
ACH-001096	-0.300841	-0.378629	-0.512302	ACH-001096	JR	JR_SOFT_TISSUE	JR-1		Unknown	Academic lab	2	-3.53838	Adherent	RPMI + 10% FBS	47.6	CVCL_RT33	soft_tissue		Sarcoma	Rhabdomyosarcoma					soft_tissue	rhabdomyosarcoma
ACH-000585	-0.300384	-0.582473	-0.7404	ACH-000585	EPLC272H	EPLC272H_LUNG		753556	Male	DSMZ	3	-4.63349	Adherent	RPMI + 20% FBS	85.8	CVCL_1197	lung	Primary	Lung Cancer	Non-Small Cell Lung Cancer (NSCLC), Squamous Cell Carcinoma	57	SIDM01044	404		lung	NSCLC	NSCLC_squamous
ACH-000128	-0.299263	-0.234008	-0.667209	ACH-000128	LN319	LN319_CENTRAL_NERVOUS_SYSTEM			Male	Academic lab	2	-3.11251	not found	not found	68.8	CVCL_3958	central_nervous_system		Brain Cancer	Astrocytoma	67				central_nervous_system	glioma	astrocytoma
ACH-000070	-0.297241	-0.60676	-0.494063	ACH-000070	697	697_HAEMATOPOIETIC_AND_LYMPHOID_TISSUE		906800	Male	DSMZ	2	-3.46314	Adherent	RPMI + 20% heat inactivated FBS	52	CVCL_0079	bone_marrow	Primary	Leukemia	Acute Lymphoblastic Leukemia (ALL), B-cell	12	SIDM01076	63		blood	ALL	b_cell
ACH-000048	-0.294881	-0.227233	-0.718042	ACH-000048	TOV112D	TOV112D_OVARY		1299070	Female	ATCC	2	-3.09079	Adherent	MCDB 105:Medium 199 (1:1) + 15% FBS + 1.5g/l Sodium bicarbonate	47.6	CVCL_3612	ovary	Primary	Ovarian Cancer	Adenocarcinoma, endometrioid	42	SIDM01170	5		ovary	ovary_adenocarcinoma	endometrioid
ACH-000817	-0.294158	-0.485681	-0.869177	ACH-000817	RPMI8226	RPMI8226_HAEMATOPOIETIC_AND_LYMPHOID_TISSUE		905964	Male	ATCC	2	-2.79664	Suspension	RPMI + 10% FBS	60.7	CVCL_0014	haematopoietic_and_lymphoid_tissue	Primary	Myeloma	Multiple Myeloma, plasmacytoma	61	SIDM00087	705		plasma_cell	multiple_myeloma	plasmacytoma
ACH-001795	-0.294043	-0.363116	-0.587564	ACH-001795	94T778	94T778_SOFT_TISSUE			Female	Academic lab	2	-5.07165	Adherent	RPMI 1640 + 10% FBS + 1% PenStrep	89		soft_tissue		Liposarcoma	WDLPS					soft_tissue	liposarcoma	WDLPS
ACH-000017	-0.291056	-1.02013	-1.054	ACH-000017	SKBR3	SKBR3_BREAST			Female	ATCC	2	-2.93225	Adherent	McCoy's 5A + 10% FBS	72.9	CVCL_0033	pleural_effusion	Metastasis	Breast Cancer	Carcinoma	43	SIDM00897			breast	breast_carcinoma	ERneg_HER2pos	HER2_amp
ACH-000854	-0.290579	-0.0834493	-0.491978	ACH-000854	OCIMY5	OCIMY5_HAEMATOPOIETIC_AND_LYMPHOID_TISSUE			Unknown	Academic lab	1	-2.70872	not found	not found	45.9	CVCL_E332	haematopoietic_and_lymphoid_tissue		Myeloma	Multiple Myeloma					plasma_cell	multiple_myeloma
ACH-000383	-0.286869	-0.408607	-0.554719	ACH-000383	OE33	OE33_OESOPHAGUS		910549	Female	HPACC	2	-3.50742	Adherent	RPMI + 10% FBS	89.6	CVCL_0471	oesophagus	Primary	Esophageal Cancer	Adenocarcinoma	73	SIDM00477	1554		esophagus	esophagus_adenocarcinoma
ACH-001664	-0.283533	-0.489389	-0.812941	ACH-001664	SNU638	SNU638_STOMACH			Male	KCLB	2	-5.42488	Adherent	RPMI 1640 + 10% FBS with L-glutamine (300mg/L), 25mM HEPES and 25mM NaHCO3; Penicillin-streptomycin were added to culture media (final concentration, 100 U/mL)	96.1	CVCL_0102	ascites	Metastasis	Gastric Cancer	Adenocarcinoma	48				gastric	gastric_adenocarcinoma
ACH-000937	-0.283131	-0.224735	-0.710408	ACH-000937	PF382	PF382_HAEMATOPOIETIC_AND_LYMPHOID_TISSUE		909260	Female	DSMZ	2	-4.07381		RPMI + 10% FBS	71.2	CVCL_1641	pleural_effusion		Leukemia	Acute Lymphoblastic Leukemia (ALL), T-cell	6	SIDM00451	1043		blood	ALL	t_cell
ACH-000375	-0.279757	-0.3129	-0.411942	ACH-000375	G402	G402_SOFT_TISSUE		907298	Female	ATCC	2	-3.28102		McCoy's 5A + 10% FBS	81.1	CVCL_1221	kidney	Primary	Kidney Cancer	Renal Leiomyoblastoma	0.75	SIDM00855	1089		soft_tissue	malignant_rhabdoid_tumor	renal_leiomyoblastoma
ACH-001028	-0.279595	-0.253873	-0.723622	ACH-001028	CHLA06ATRT	CHLA06ATRT_SOFT_TISSUE			Female	Academic lab	2	-5.76594	not found	not found	54.8	CVCL_AQ42	central_nervous_system		Rhabdoid	Atypical Teratoid Rhabdoid Tumor (ATRT)	0.33				soft_tissue	ATRT
ACH-001450	-0.276396	-0.492279	-0.687719	ACH-001450	BLUE1	BLUE1_HAEMATOPOIETIC_AND_LYMPHOID_TISSUE			Male	DSMZ	2	-3.41457	Suspension	RPMI 1640 + 20% FBS	87	CVCL_1967	bone_marrow	Primary	Lymphoma	B-cell, Non-Hodgkins, Burkitts	29				lymphocyte	non_hodgkin_lymphoma	b_cell_burkitt
ACH-000782	-0.272521	-0.142511	-0.644332	ACH-000782	SEM	SEM_HAEMATOPOIETIC_AND_LYMPHOID_TISSUE			Female	DSMZ	2	-2.65454	Suspension	IMDM + 10% FBS	74.6	CVCL_0095	haematopoietic_and_lymphoid_tissue	Primary	Leukemia	Acute Lymphoblastic Leukemia (ALL), B-cell	5				blood	ALL	b_cell
ACH-001745	-0.260777	-0.281136	-0.557128	ACH-001745	RHJT	RHJT_SOFT_TISSUE			Unknown	Academic lab	3	-4.10122	Adherent	DMEM + 10% FBS	35.6	CVCL_VU81	soft_tissue		Sarcoma	Rhabdomyosarcoma, alveolar					soft_tissue	rhabdomyosarcoma	alveolar
ACH-001368	-0.259755	-0.444728	-0.589711	ACH-001368	OACM51	OACM51_OESOPHAGUS		1503363	Female	DSMZ	2	-4.95773	Suspension	RPMI 1640 + 20% FBS	79.8	CVCL_1842	lymph_node	Metastasis	Esophageal Cancer	Adenocarcinoma	47	SIDM00444	752		esophagus	esophagus_adenocarcinoma
ACH-000143	-0.253959	-0.200734	-0.603231	ACH-000143	HCC2429	HCC2429_LUNG			Female	Academic lab	2	-3.45092	not found	not found	75.4	CVCL_5132	lung		Lung Cancer	Non-Small Cell Lung Cancer (NSCLC), unspecified	34				lung	NSCLC
ACH-000522	-0.253771	-0.544066	-0.777123	ACH-000522	UMUC3	UMUC3_URINARY_TRACT		724838	Male	ATCC	2	-5.12986	Adherent	EMEM + 10% FBS	88.3	CVCL_1783	urinary_tract	Primary	Bladder Cancer	Transitional Cell Carcinoma		SIDM01182	9		urinary_tract	bladder_carcinoma	bladder_transitional_cell
ACH-000938	-0.251985	-0.315762	-0.602959	ACH-000938	NALM6	NALM6_HAEMATOPOIETIC_AND_LYMPHOID_TISSUE		908158	Male	DSMZ	2	-4.19532		RPMI + 15% FBS	86.6	CVCL_0092	haematopoietic_and_lymphoid_tissue	Primary	Leukemia	Acute Lymphoblastic Leukemia (ALL), B-cell	19	SIDM00429	973		blood	ALL	b_cell
ACH-000251	-0.251775	-0.0969025	-0.550651	ACH-000251	NCIH2887	NCIH2887_LUNG	NCI-H2887		Male	Academic lab	2	-2.19665	not found	not found	62.2	CVCL_5159	lung		Lung Cancer	Non-Small Cell Lung Cancer (NSCLC), unspecified					lung	NSCLC
ACH-001278	-0.24987	-0.806004	-0.742183	ACH-001278	BIN67	BIN67_OVARY			Female	Academic lab	2	-3.73848	not found	not found	43	CVCL_S987	bone	Metastasis	Ovarian Cancer	Small Cell Carcinoma of the Ovary Hypercalcemic Type (SCCOHT)					ovary	SCCOHT
ACH-001765	-0.247517	-0.192666	-0.373605	ACH-001765	RH4	RH4_SOFT_TISSUE			Female	Academic lab	3	-4.48841	Adherent	DMEM + 10% FBS	72.6	CVCL_5916	liver	Metastasis	Sarcoma	Rhabdomyosarcoma, alveolar					soft_tissue	rhabdomyosarcoma	alveolar
ACH-001134	-0.247444	-0.487777	-0.427317	ACH-001134	MYLA	MYLA_HAEMATOPOIETIC_AND_LYMPHOID_TISSUE			Unknown	Academic lab	2	-3.91571	not found	not found	89.3		haematopoietic_and_lymphoid_tissue		Lymphoma	T-cell					lymphocyte	lymphoma_unspecified	t_cell
ACH-001740	-0.246389	-0.197816	-0.569802	ACH-001740	RH28	RH28_SOFT_TISSUE			Male	Academic lab	3	-3.49945	Adherent	DMEM + 10% FBS	39.2	CVCL_8752	lymph_node	Metastasis	Sarcoma	Rhabdomyosarcoma, alveolar	17				soft_tissue	rhabdomyosarcoma	alveolar
ACH-001377	-0.246078	-0.462701	-0.192787	ACH-001377	PACADD137	PACADD137_PANCREAS			Female	DSMZ	2	-3.39993	Adherent	DMEM:Keratinocyte SFM (1:1)+20%FBS	67.3	CVCL_1850	pancreas	Primary	Pancreatic Cancer	Ductal Adenocarcinoma, exocrine	75				pancreas	exocrine	exocrine_adenocarcinoma
ACH-000810	-0.245931	-0.596644	-0.656081	ACH-000810	SKMEL30	SKMEL30_SKIN		909726	Male	DSMZ	1	-2.65097	Adherent	RPMI + 10% FBS	69.7	CVCL_0039	skin	Metastasis	Skin Cancer	Melanoma	67	SIDM00392	1789		skin	melanoma
ACH-000467	-0.23542	-0.77507	-0.662614	ACH-000467	HCC56	HCC56_LARGE_INTESTINE		1290907	Unknown	HSRRB	3	-3.81932		EMEM + 10% FBS	71.9	CVCL_2917	large_intestine		Colon/Colorectal Cancer	Adenocarcinoma		SIDM00597	1036		colorectal	colorectal_adenocarcinoma
ACH-000487	-0.234021	-0.370219	-0.647989	ACH-000487	F36P	F36P_HAEMATOPOIETIC_AND_LYMPHOID_TISSUE			Male	DSMZ	2	-4.31822	Suspension	RPMI + 20% FBS + 10ng/ml GM-CSF	82.3	CVCL_2037	pleural_effusion	Metastasis	Leukemia	Acute Myelogenous Leukemia (AML), M6 (Erythroleukemia)	68				blood	AML	M6
ACH-000092	-0.230742	-0.600277	-0.677475	ACH-000092	NCIH2452	NCIH2452_PLEURA		908462	Male	ATCC	2	-4.02109	Adherent	RPMI + 10% FBS	85.7	CVCL_1553	pleura	Metastasis	Lung Cancer	Mesothelioma		SIDM00722	624		lung	mesothelioma
ACH-001520	-0.230152	-0.320213	-0.69664	ACH-001520	HG3	HG3_HAEMATOPOIETIC_AND_LYMPHOID_TISSUE			Male	DSMZ	2	-3.18599	Mixed	RPMI 1640 + 10% FBS	84.9		haematopoietic_and_lymphoid_tissue	Primary	Leukemia	B-cell, unspecified	70				blood	unspecified_leukemia	b_cell
ACH-000183	-0.227314	-0.411372	-0.657932	ACH-000183	L363	L363_HAEMATOPOIETIC_AND_LYMPHOID_TISSUE		924239	Female	DSMZ	2	-4.32753	Suspension	RPMI + 15% FBS	94.9	CVCL_1357	haematopoietic_and_lymphoid_tissue	Primary	Myeloma	Multiple Myeloma	36	SIDM00312	2224		plasma_cell	multiple_myeloma
ACH-001793	-0.219798	-0.372132	-0.759216	ACH-001793	LPS27	LPS27_SOFT_TISSUE			Unknown	Academic lab	2	-4.00619	Adherent	DMEM:F12 + 10% FBS + 1% Glutamax + 1% PenStrep	48.3		soft_tissue		Liposarcoma						soft_tissue	liposarcoma
ACH-000714	-0.218217	-0.309539	-0.466839	ACH-000714	KMS11	KMS11_HAEMATOPOIETIC_AND_LYMPHOID_TISSUE		1659817	Female	HSRRB	1	-2.75912	Adherent	RPMI + 10% FBS	96.1	CVCL_2989	pleural_effusion	Primary	Myeloma	Multiple Myeloma	67	SIDM00608	1308		plasma_cell	multiple_myeloma
ACH-000495	-0.217757	-0.518087	-0.424051	ACH-000495	TUHR4TKB	TUHR4TKB_KIDNEY			Male	RIKEN	1	-3.3984	Adherent	DMEM + 10% FBS	77.2	CVCL_5957	kidney	Primary	Kidney Cancer	Renal Cell Carcinoma	60				kidney	renal_cell_carcinoma
ACH-001563	-0.217387	-0.44369	-0.493488	ACH-001563	MM127	MM127_SKIN			Male	Sigma-Aldrich	2	-3.56682	Adherent	RPMI 1640 + 10% FBS (with 2 mM L-Glutamine + 25 mM HEPES)	63.2	CVCL_2601	skin	Metastasis	Skin Cancer	Melanoma, amelanotic					skin	melanoma	amelanotic
ACH-000653	-0.216823	-0.391559	-0.285056	ACH-000653	JJN3	JJN3_HAEMATOPOIETIC_AND_LYMPHOID_TISSUE		1327766	Female	DSMZ	2	-3.69131		DMEM:IMDM (1:1) + 20% FBS	97.6	CVCL_2078	bone_marrow	Primary	Myeloma	Multiple Myeloma	57	SIDM01036	905		plasma_cell	multiple_myeloma
ACH-000980	-0.214527	-0.260527	-0.596777	ACH-000980	NCIH1155	NCIH1155_LUNG		908467	Male	ATCC	2	-6.51951	Suspension	DMEM:F12 (1:1) + 10% FBS + NEAA	74.2	CVCL_1456	lymph_node	Metastasis	Lung Cancer	Non-Small Cell Lung Cancer (NSCLC), Large Cell Carcinoma	36	SIDM00651	801		lung	NSCLC	NSCLC_large_cell
ACH-000683	-0.212329	-0.304349	-0.579822	ACH-000683	SNU503	SNU503_LARGE_INTESTINE			Male	KCLB	3	-4.29696		RPMI + 10% FBS	77.2	CVCL_5071	abdomen	Metastasis	Colon/Colorectal Cancer	Adenocarcinoma	52	SIDM00497			colorectal	colorectal_adenocarcinoma
ACH-000916	-0.21182	-0.596686	0.020165	ACH-000916	NCIH1573	NCIH1573_LUNG		908472	Female	ATCC	2	-1.34989	Adherent	RPMI + 5% FBS	52	CVCL_1478	soft_tissue	Metastasis	Lung Cancer	Non-Small Cell Lung Cancer (NSCLC), Adenocarcinoma	35	SIDM00749	372		lung	NSCLC	NSCLC_adenocarcinoma
ACH-000343	-0.209782	-0.549318	-0.698827	ACH-000343	NCIH522	NCIH522_LUNG		905944	Male	ATCC	1	-3.58071		RPMI + 10% FBS	73.3	CVCL_1567	lung	Primary	Lung Cancer	Non-Small Cell Lung Cancer (NSCLC), Adenocarcinoma	60	SIDM00116	1224		lung	NSCLC	NSCLC_adenocarcinoma
ACH-001129	-0.20745	-0.175609	-0.710043	ACH-001129	MONOMAC1	MONOMAC1_HAEMATOPOIETIC_AND_LYMPHOID_TISSUE			Male	DSMZ	2	-1.69084		RPMI + 10% FBS + 2mM Glutamine + 1mM Sodium pyruvate + 0.1mM NEAA	46.6	CVCL_1425	haematopoietic_and_lymphoid_tissue	Primary	Leukemia	Acute Myelogenous Leukemia (AML)	64	SIDM01022			blood	AML
ACH-000500	-0.207	-0.566194	-0.435941	ACH-000500	SNU46	SNU46_UPPER_AERODIGESTIVE_TRACT			Male	KCLB	2	-1.40797		RPMI + 10% heat inactivated FBS + 300mg/l L-glutamine + 25mM HEPES + 25mM Sodium bicarbonate	50.3	CVCL_5063	upper_aerodigestive_tract		Head and Neck Cancer	Squamous Cell Carcinoma, laryngeal	66				upper_aerodigestive	upper_aerodigestive_squamous	laryngeal
ACH-001354	-0.203905	-0.115295	-0.467286	ACH-001354	LAN2	LAN2_AUTONOMIC_GANGLIA			Female	DSMZ	1	-2.40052	Adherent	RPMI 1640 + 40% MEM (with Earle's salts) + 20% FBS+2 mM L-glutamine + NEAA	89	CVCL_1829	autonomic_ganglia	Primary	Neuroblastoma		3				peripheral_nervous_system	neuroblastoma		MYCN_amp
ACH-000296	-0.201994	-0.226432	-0.0186859	ACH-000296	OUMS23	OUMS23_LARGE_INTESTINE			Male	HSRRB	3	-3.31819		DMEM + 10% FBS	79.1	CVCL_3088	pericardial_effusion	Metastasis	Colon/Colorectal Cancer	Adenocarcinoma		SIDM00036			colorectal	colorectal_adenocarcinoma
ACH-000312	-0.201772	-0.694958	-0.697043	ACH-000312	SKNBE2	SKNBE2_AUTONOMIC_GANGLIA			Male	ATCC	4	-3.30266	Mixed adherent and suspension	EMEM:F12 (1:1) + 10% FBS	50.9	CVCL_0528	bone_marrow	Metastasis	Neuroblastoma		2	SIDM00894			peripheral_nervous_system	neuroblastoma		MYCN_amp
ACH-000620	-0.201451	-0.735225	-0.730012	ACH-000620	JHH1	JHH1_LIVER		1298151	Male	HSRRB	2	-4.67852		William's E Medium + 10% FBS	62.7	CVCL_2785	liver	Primary	Liver Cancer	Hepatocellular Carcinoma	50	SIDM00618	89		liver	hepatocellular_carcinoma
ACH-000355	-0.200596	-0.644838	-0.858921	ACH-000355	NCIH82	NCIH82_LUNG		688031	Male	ATCC	2	-2.81063	Adherent	RPMI + 10% FBS	49.2	CVCL_1591	pleural_effusion	Metastasis	Lung Cancer	Small Cell Lung Cancer (SCLC)	41	SIDM01131	1545		lung	SCLC
ACH-000493	-0.200338	-0.485821	-0.27002	ACH-000493	SNU423	SNU423_LIVER		909737	Male	ATCC	1	-3.24086	Adherent	RPMI + 10% FBS	83.3	CVCL_0366	liver	Primary	Liver Cancer	Hepatocellular Carcinoma	40	SIDM01199	481		liver	hepatocellular_carcinoma
ACH-001396	-0.19933	-1.16204	-0.742274	ACH-001396	SUM52PE	SUM52PE_BREAST			Female	Asterand	1	-2.38656	Adherent	Ham's F12 + 5% FBS + 10mM HEPES + 1ug/ml Hydrocortisone + 5ug/ml Insulin	85.4	CVCL_3425	pleural_effusion	Metastasis	Breast Cancer	Carcinoma					breast	breast_carcinoma	ERpos_HER2pos	luminal
ACH-001530	-0.199239	-0.165162	-0.346876	ACH-001530	JEG3	JEG3_PLACENTA		907176	Male	ATCC	1	-3.59027	Adherent	EMEM + 10% FBS	95.1	CVCL_0363	central_nervous_system	Metastasis	Endometrial/Uterine Cancer	Choriocarcinoma		SIDM01218	1195		uterus	choriocarcinoma
ACH-000961	-0.198553	-0.410442	-0.647817	ACH-000961	ISHIKAWAHERAKLIO02ER	ISHIKAWAHERAKLIO02ER_ENDOMETRIUM			Female	ECACC	2	-2.97524		MEM + 10% FBS	43.7	CVCL_6543	endometrium	Primary	Endometrial/Uterine Cancer	Endometrial Adenocarcinoma	39	SIDM00037			uterus	endometrial_adenocarcinoma
ACH-000512	-0.198152	0.08674	-0.400247	ACH-000512	INA6	INA6_HAEMATOPOIETIC_AND_LYMPHOID_TISSUE	INA-6		Male	Academic lab	1	-2.18456	not found	not found	98.5	CVCL_5209	pleural_effusion		Myeloma	Multiple Myeloma					plasma_cell	multiple_myeloma
ACH-001303	-0.198039	-0.249728	-0.606688	ACH-001303	NB1643	NB1643_AUTONOMIC_GANGLIA			Male	Academic lab	2	-1.96833	not found	not found	38.8	CVCL_5627	abdomen		Neuroblastoma		3				peripheral_nervous_system	neuroblastoma		MYCN_amp
ACH-000793	-0.197632	-0.542906	-0.746277	ACH-000793	KATOIII	KATOIII_STOMACH		907276	Male	ATCC	2	-4.58917	Mixed adherent and suspension	IMDM + 20% FBS	68.9	CVCL_0371	pleural_effusion	Metastasis	Gastric Cancer	Adenocarcinoma, signet ring cell	55	SIDM00687	406		gastric	gastric_adenocarcinoma	signet_ring_cell
ACH-000614	-0.197467	-0.150887	-0.662972	ACH-000614	RVH421	RVH421_SKIN		909706	Male	DSMZ	2	-3.14939	Adherent	RPMI + 10% FBS	51.8	CVCL_1672	central_nervous_system	Metastasis	Skin Cancer	Melanoma	28	SIDM00401	1274		skin	melanoma
ACH-000291	-0.196885	-0.573235	-0.618065	ACH-000291	OV90	OV90_OVARY		1240197	Female	ATCC	2	-4.76328	Adherent	MCDB 105:Medium 199 (1:1) + 10% FBS + 1.5g/l Sodium bicarbonate	87.6	CVCL_3768	ascites	Metastasis	Ovarian Cancer	Adenocarcinoma, high grade serous	64	SIDM01141	1327		ovary	ovary_adenocarcinoma	high_grade_serous
ACH-000331	-0.196424	-0.25097	-0.448942	ACH-000331	ISTMES2	ISTMES2_PLEURA	IST-MES-2		Male	ICLC	2	-4.14126	Adherent	DMEM + 10% FBS + 2mM L-glutamine + NEAA	63.8	CVCL_1312	pleural_effusion		Lung Cancer	Mesothelioma	71				lung	mesothelioma
ACH-000926	-0.196103	-0.623879	-0.403403	ACH-000926	HT55	HT55_LARGE_INTESTINE		907287	Unknown	ECACC	3	-2.82414	Adherent	EMEM + 20% FBS + Glutamine + NEAA	69.4	CVCL_1294	large_intestine	Primary	Colon/Colorectal Cancer	Adenocarcinoma		SIDM00541	1688		colorectal	colorectal_adenocarcinoma
ACH-001525	-0.194541	-0.480816	-0.627369	ACH-001525	HT3	HT3_CERVIX		907068	Female	ATCC	1	-2.95859	Adherent	McCoy's 5a Medium Modified +10% FBS	95	CVCL_1293	lymph_node	Metastasis	Cervical Cancer	Carcinoma	59	SIDM00679	1393		cervix	cervical_carcinoma
ACH-000889	-0.193351	-0.288333	-0.663117	ACH-000889	KMM1	KMM1_HAEMATOPOIETIC_AND_LYMPHOID_TISSUE			Male	HSRRB	2	-3.80182		RPMI + 10% FBS	93.7	CVCL_2981	haematopoietic_and_lymphoid_tissue	Primary	Myeloma	Multiple Myeloma	62				plasma_cell	multiple_myeloma
ACH-000272	-0.189617	-0.396105	-0.435291	ACH-000272	SLR24	SLR24_KIDNEY			Unknown	Academic lab	2	-4.07224	Adherent	RPMI; 10% FBS	92.3	CVCL_V610	kidney	Primary	Kidney Cancer	Renal Cell Carcinoma					kidney	renal_cell_carcinoma
ACH-001548	-0.189328	-0.38233	-0.463846	ACH-001548	LS	LS_AUTONOMIC_GANGLIA			Female	DSMZ	2	-2.12763	Adherent	RPMI 1640 + 10% FBS	73.1	CVCL_2105	autonomic_ganglia	Metastasis	Neuroblastoma		1.3				peripheral_nervous_system	neuroblastoma
ACH-000222	-0.188079	-0.0350691	-0.604525	ACH-000222	ASPC1	ASPC1_PANCREAS		910702	Female	ATCC	3	-2.6741	Adherent	RPMI + 10% FBS	42.8	CVCL_0152	ascites	Metastasis	Pancreatic Cancer	Ductal Adenocarcinoma, exocrine	62	SIDM00899	59		pancreas	exocrine	exocrine_adenocarcinoma
ACH-001611	-0.187699	-0.601735	-0.517643	ACH-001611	NP8	NP8_CENTRAL_NERVOUS_SYSTEM			Female	JCRB	1	-3.70692	Adherent	DMEM + 10% FBS	54.4	CVCL_4W66	central_nervous_system	Primary	Brain Cancer	Glioblastoma	38				central_nervous_system	glioma	glioblastoma
ACH-000684	-0.187116	-0.43932	-0.774784	ACH-000684	KMRC1	KMRC1_KIDNEY		1298168	Male	HSRRB	3	-1.97564		DMEM + 10% FBS	78.4	CVCL_2983	kidney	Primary	Kidney Cancer	Renal Carcinoma, clear cell		SIDM00611	1514		kidney	renal_cell_carcinoma	clear_cell
ACH-000250	-0.183626	-0.399905	-0.697439	ACH-000250	KMRC20	KMRC20_KIDNEY		1298169	Unknown	HSRRB	2	-4.98923	Adherent	RPMI + 10% FBS	84.8	CVCL_2986	kidney	Primary	Kidney Cancer	Renal Cell Carcinoma		SIDM00609	1515		kidney	renal_cell_carcinoma
ACH-001841	-0.183097	-0.349124	-0.563634	ACH-001841	ICC15	ICC15_BILIARY_TRACT			Unknown	Academic lab	2	-5.46153	Adherent	RPMI + 10% FBS	97		biliary_tract		Bile Duct Cancer	Cholangiocarcinoma, extrahepatic					bile_duct	cholangiocarcinoma	extrahepatic
ACH-001344	-0.182369	-0.823008	-0.510138	ACH-001344	GIMEN	GIMEN_AUTONOMIC_GANGLIA		906872	Male	DSMZ	1	-1.22843	Adherent	RPMI 1640 + 10% FBS	47.1	CVCL_1232	bone_marrow	Metastasis	Neuroblastoma		4	SIDM00227	1530		peripheral_nervous_system	neuroblastoma
ACH-000791	-0.179538	-0.587033	-0.66813	ACH-000791	RERFLCAD1	RERFLCAD1_LUNG			Male	HSRRB	4	-3.29751	Adherent	RPMI + 10% FBS	87.2	CVCL_1651	lung	Primary	Lung Cancer	Non-Small Cell Lung Cancer (NSCLC), Adenocarcinoma	70				lung	NSCLC	NSCLC_adenocarcinoma
ACH-000477	-0.17868	-0.33647	-0.468043	ACH-000477	MALME3M	MALME3M_SKIN			Male	ATCC	2	-3.53308	Mixed adherent and suspension	RPMI + 10% FBS	46.6	CVCL_1438	lung	Metastasis	Skin Cancer	Melanoma	43	SIDM00011			skin	melanoma
ACH-001484	-0.177768	-0.294504	-0.492296	ACH-001484	CI	CI_HAEMATOPOIETIC_AND_LYMPHOID_TISSUE			Female	DSMZ	2	-3.00096	Suspension	RPMI 1640 + 20% FBS	85.8	CVCL_Y548	haematopoietic_and_lymphoid_tissue	Primary	Leukemia	B-cell, unspecified	47				blood	unspecified_leukemia	b_cell
ACH-000588	-0.174372	-0.436719	-0.856952	ACH-000588	KMS26	KMS26_HAEMATOPOIETIC_AND_LYMPHOID_TISSUE			Male	HSRRB	2	-3.51697	Suspension	RPMI + 10% FBS	76.1	CVCL_2992	pleural_effusion	Primary	Myeloma	Multiple Myeloma	50				plasma_cell	multiple_myeloma
ACH-000316	-0.170788	-0.449741	-0.83718	ACH-000316	SNU886	SNU886_LIVER			Male	KCLB	2	-4.18354		RPMI + 10% FBS	83	CVCL_5103	liver		Liver Cancer	Hepatocellular Carcinoma	57				liver	hepatocellular_carcinoma
ACH-000627	-0.170251	-0.215345	-0.846472	ACH-000627	LCLC103H	LCLC103H_LUNG		753586	Male	DSMZ	2	-4.44062	Adherent	RPMI + 10% FBS	93.6	CVCL_1375	pleural_effusion	Metastasis	Lung Cancer	Non-Small Cell Lung Cancer (NSCLC), Large Cell Carcinoma	61	SIDM00345	1502		lung	NSCLC	NSCLC_large_cell
ACH-001523	-0.166666	-0.588124	-0.584867	ACH-001523	HSC1	HSC1_SKIN			Male	JCRB	2	-3.96128	Adherent	DMEM + 20% FBS	85.4	CVCL_2807	skin	Primary	Skin Cancer	Squamous Cell Carcinoma	75				skin	skin_squamous
ACH-000425	-0.166	-0.344234	-0.515629	ACH-000425	UACC62	UACC62_SKIN		905976	Unknown	NCI/DCTD	2	-4.47017		RPMI + 10% FBS	73.1	CVCL_1780	skin		Skin Cancer	Melanoma		SIDM00107	8		skin	melanoma
ACH-000148	-0.165614	-0.349913	-0.460812	ACH-000148	HS578T	HS578T_BREAST		905957	Female	ATCC	3	-4.53665	Adherent	DMEM + 10% FBS	70.9	CVCL_0332	breast	Primary	Breast Cancer	Carcinoma	74	SIDM00135	655		breast	breast_carcinoma	ERneg_HER2neg	basal_B
ACH-000206	-0.160991	-0.619929	-0.688252	ACH-000206	C8166	C8166_HAEMATOPOIETIC_AND_LYMPHOID_TISSUE			Unknown	Sigma-Aldrich	2	-2.81232	not found	not found	79.5	CVCL_1099	haematopoietic_and_lymphoid_tissue		Lymphoma	ATL		SIDM00072			lymphocyte	ATL
ACH-000511	-0.160777	-0.404769	-0.756723	ACH-000511	CALU1	CALU1_LUNG			Male	ATCC	2	-4.92311	Adherent	McCoy's 5A + 10% FBS	78.7	CVCL_0608	pleura	Metastasis	Lung Cancer	Non-Small Cell Lung Cancer (NSCLC), Squamous Cell Carcinoma	47				lung	NSCLC	NSCLC_squamous
ACH-000769	-0.158448	-0.385386	-0.477264	ACH-000769	LK2	LK2_LUNG		687787	Male	RIKEN	3	-3.89964	Adherent	DMEM + 10% FBS	81.5	CVCL_1377	lung	Primary	Lung Cancer	Non-Small Cell Lung Cancer (NSCLC), Squamous Cell Carcinoma		SIDM00548	45		lung	NSCLC	NSCLC_squamous
ACH-000082	-0.158287	-0.354137	-0.713759	ACH-000082	G292CLONEA141B1	G292CLONEA141B1_BONE	G292CLONEA141B1, G-292 clone A141B1	1290807	Female	ATCC	2	-4.36585	Adherent	McCoy's 5A + 10% FBS	75.2	CVCL_2909	bone	Primary	Bone Cancer	Osteosarcoma	9	SIDM00858	661		bone	osteosarcoma
ACH-000189	-0.15817	-0.796157	-0.85863	ACH-000189	RCC10RGB	RCC10RGB_KIDNEY		909974	Male	RIKEN	2	-2.02139	Adherent	DMEM + 10% FBS	47.6	CVCL_1647	kidney	Primary	Kidney Cancer	Renal Cell Carcinoma		SIDM00235	1640		kidney	renal_cell_carcinoma
ACH-000622	-0.158044	-0.0496066	-0.443659	ACH-000622	KNS42	KNS42_CENTRAL_NERVOUS_SYSTEM		907282	Male	HSRRB	2	-3.12387	Adherent	EMEM + 5% FBS	61.9	CVCL_0378	central_nervous_system	Primary	Brain Cancer	Glioblastoma	16	SIDM00607	1149		central_nervous_system	glioma	glioblastoma
ACH-000856	-0.15761	-0.165848	-0.750923	ACH-000856	CAL51	CAL51_BREAST		910927	Female	DSMZ	3	-4.21741	Adherent	DMEM + 20% FBS	56.8	CVCL_1110	pleural_effusion	Metastasis	Breast Cancer	Carcinoma	45	SIDM00933	4		breast	breast_carcinoma	ERneg_HER2neg	basal_B
ACH-000910	-0.154421	-0.417137	-0.692685	ACH-000910	MDAMB453	MDAMB453_BREAST		908122	Female	ATCC	3	-3.87918	Adherent	RPMI + 10% FBS	82	CVCL_0418	pericardial_effusion	Metastasis	Breast Cancer	Carcinoma	48	SIDM00272	101		breast	breast_carcinoma	ERneg_HER2neg	HER2_amp
ACH-000415	-0.153539	-0.64483	-0.905324	ACH-000415	BICR6	BICR6_UPPER_AERODIGESTIVE_TRACT			Male	ECACC	2	-3.89538	Adherent	DMEM + 10% FBS + 2mM Glutamine + 0.4ug/ml Hydrocortisone	89.4	CVCL_2314	upper_aerodigestive_tract	Primary	Head and Neck Cancer	Squamous Cell Carcinoma, oral					upper_aerodigestive	upper_aerodigestive_squamous	oral
ACH-000259	-0.151897	-0.45768	-0.571568	ACH-000259	KELLY	KELLY_AUTONOMIC_GANGLIA		753618	Female	DSMZ	3	-5.16028		RPMI + 10% FBS	71.7	CVCL_2092	autonomic_ganglia	Primary	Neuroblastoma			SIDM01009	225		peripheral_nervous_system	neuroblastoma		MYCN_amp
ACH-000607	-0.151837	-0.21211	-0.868356	ACH-000607	KYM1	KYM1_SOFT_TISSUE		1240166	Male	HSRRB	2	-3.14432	Mixed adherent and suspension	DMEM:F12 (1:1) + 10% FBS	47.3	CVCL_3007	soft_tissue	Primary	Rhabdoid	Malignant Rhabdoid Tumor	1	SIDM00552	1344		soft_tissue	malignant_rhabdoid_tumor
ACH-000290	-0.151258	-0.496115	-0.755647	ACH-000290	NCIH209	NCIH209_LUNG	H209	688013	Male	ATCC	2	-5.34415	Adherent	RPMI 1640 + 20% FBS	95.9	CVCL_1525	bone_marrow	Metastasis	Lung Cancer	Small Cell Lung Cancer (SCLC)	55	SIDM00706	452		lung	SCLC
ACH-000113	-0.150501	-0.251798	-0.41374	ACH-000113	OCIAML2	OCIAML2_HAEMATOPOIETIC_AND_LYMPHOID_TISSUE		910947	Male	DSMZ	2	-3.66402		AlphaMEM + 20% FBS	57.9	CVCL_1619	haematopoietic_and_lymphoid_tissue	Primary	Leukemia	Acute Myelogenous Leukemia (AML), M4 (Myelomonocytic)	65	SIDM00446	749		blood	AML	M4
ACH-001495	-0.148698	-0.581495	-1.00699	ACH-001495	EMTOKA	EMTOKA_ENDOMETRIUM			Female	JCRB	1	-3.57435	Adherent	RPMI 1640 + 10% FBS	79.3		endometrium	Primary	Endometrial/Uterine Cancer	Uterine Carcinosarcoma	64				uterus	uterine_carcinosarcoma
ACH-000223	-0.147993	-0.392997	-0.538135	ACH-000223	HCC1937	HCC1937_BREAST		749714	Female	ATCC	2	-5.06464	Adherent	RPMI + 10% FBS	87.5	CVCL_0290	breast	Primary	Breast Cancer	Breast Ductal Carcinoma	24	SIDM00874	936		breast	breast_ductal_carcinoma	ERneg_HER2neg	basal_A
ACH-000237	-0.147105	-0.25926	-0.739915	ACH-000237	JHOM1	JHOM1_OVARY			Female	RIKEN	3	-4.40579	Adherent	DMEM:F12 (1:1) + 10% FBS + 0.1mM NEAA	63.3	CVCL_4644	ovary	Primary	Ovarian Cancer	Adenocarcinoma, mucinous	88				ovary	ovary_adenocarcinoma	mucinous
ACH-000042	-0.14375	-0.157155	-0.629583	ACH-000042	PANC0203	PANC0203_PANCREAS		1298475	Female	ATCC	4	-3.3423	Adherent	RPMI + 10% FBS + 1mM Sodium pyruvate	88.9	CVCL_1633	pancreas	Primary	Pancreatic Cancer	Ductal Adenocarcinoma, exocrine	70	SIDM01139	1838		pancreas	exocrine	exocrine_adenocarcinoma
ACH-000471	-0.143321	-0.327374	-0.563826	ACH-000471	LI7	LI7_LIVER			Male	RIKEN	2	-5.53106		RPMI + 10% FBS	93.1	CVCL_3840	liver		Liver Cancer		45				liver
ACH-000323	-0.140248	-0.407048	-0.657751	ACH-000323	42MGBA	42MGBA_CENTRAL_NERVOUS_SYSTEM		687561	Male	DSMZ	2	-3.90462	Adherent	RPMI:EMEM (1:1) + 20% FBS	72.6	CVCL_1798	central_nervous_system	Primary	Brain Cancer	Astrocytoma	63	SIDM00982	1465		central_nervous_system	glioma	astrocytoma
ACH-000975	-0.139298	-0.401455	-0.333335	ACH-000975	HCC2450	HCC2450_LUNG			Male	Academic lab	2	-4.88479	not found	not found	70.8	CVCL_5133	lung		Lung Cancer	Non-Small Cell Lung Cancer (NSCLC), Squamous Cell Carcinoma	52				lung	NSCLC	NSCLC_squamous
ACH-000807	-0.13809	-0.681828	-0.654997	ACH-000807	SNU738	SNU738_CENTRAL_NERVOUS_SYSTEM			Male	KCLB	2	-3.62441		RPMI + 10% heat inactivated FBS + 300mg/L L-glutamine + 25mM HEPES + 25mM Sodium bicarbonate	40.7	CVCL_5087	central_nervous_system		Brain Cancer	Oligodendroglioma	40				central_nervous_system	glioma	oligodendroglioma
ACH-000377	-0.137865	-0.333743	-0.684204	ACH-000377	SNU478	SNU478_BILIARY_TRACT			Unknown	KCLB	2	-3.50258		RPMI + 10% heat inactivated FBS + 300mg/l L-glutamine + 25mM HEPES + 25mM Sodium bicarbonate	80.4	CVCL_5065	biliary_tract		Bile Duct Cancer	Cholangiocarcinoma, extrahepatic		SIDM00160			bile_duct	cholangiocarcinoma	extrahepatic
ACH-000405	-0.13762	-0.114314	-0.795552	ACH-000405	MEC1	MEC1_HAEMATOPOIETIC_AND_LYMPHOID_TISSUE			Male	DSMZ	2	-4.41244	Adherent	IMDM + 10% FBS	57.5	CVCL_1870	haematopoietic_and_lymphoid_tissue		Leukemia	Chronic Lymphoblastic Leukemia (CLL), B-cell	61	SIDM00001			blood	CLL	b_cell
ACH-001524	-0.132818	-0.600191	-0.651461	ACH-001524	HSC5	HSC5_SKIN			Male	JCRB	2	-3.85028	Adherent	IMDM + 10% FBS	89.2	CVCL_0314	skin	Primary	Skin Cancer	Squamous Cell Carcinoma	75				skin	skin_squamous
ACH-000841	-0.131249	-0.243999	-0.311675	ACH-000841	NCIH2087	NCIH2087_LUNG		724834	Male	ATCC	4	-2.51798		RPMI + 5% FBS	72.3	CVCL_1524	lymph_node	Metastasis	Lung Cancer	Non-Small Cell Lung Cancer (NSCLC), Adenocarcinoma	69	SIDM00708	915		lung	NSCLC	NSCLC_adenocarcinoma
ACH-000776	-0.131247	-0.172564	-0.668273	ACH-000776	ONS76	ONS76_CENTRAL_NERVOUS_SYSTEM		909248	Female	HSRRB	2	-2.74313		RPMI + 10% FBS	93.5	CVCL_1624	central_nervous_system	Primary	Brain Cancer	Medulloblastoma	2	SIDM00567	67		central_nervous_system	medulloblastoma		non_MYC
ACH-000035	-0.131204	-0.333332	-0.54582	ACH-000035	NCIH1650	NCIH1650_LUNG		687800	Male	ATCC	2	-3.0233	Adherent	RPMI + 10% FBS	91.5	CVCL_1483	pleural_effusion	Metastasis	Lung Cancer	Non-Small Cell Lung Cancer (NSCLC), Adenocarcinoma	27	SIDM00745	1548		lung	NSCLC	NSCLC_adenocarcinoma
ACH-000986	-0.130315	-0.296288	-0.511728	ACH-000986	HT115	HT115_LARGE_INTESTINE		907289	Unknown	ECACC	3	-3.69	Adherent	DMEM + 15% FBS + 2mM Glutamax	70.2	CVCL_2520	Colon		Colon/Colorectal Cancer	Adenocarcinoma		SIDM00534	2099		colorectal	colorectal_adenocarcinoma
ACH-000960	-0.128879	-0.366725	-0.552176	ACH-000960	REH	REH_HAEMATOPOIETIC_AND_LYMPHOID_TISSUE		909696	Female	ATCC	2	-4.12674	Suspension	RPMI + 10% FBS	65	CVCL_1650	haematopoietic_and_lymphoid_tissue	Primary	Leukemia	Acute Lymphoblastic Leukemia (ALL), B-cell	15	SIDM00447	1272		blood	ALL	b_cell
ACH-001628	-0.128823	-0.46704	-0.509491	ACH-001628	PEA1	PEA1_OVARY			Female	Sigma-Aldrich	2	-2.46918	Adherent	RPMI 1640 + 10% FBS + 2mM Glutamine + 2mM Sodium Pyruvate	79.2	CVCL_2682	pleural_effusion	Metastasis	Ovarian Cancer	Cystadenocarcinoma					ovary	ovary_adenocarcinoma
ACH-000765	-0.128614	-0.3172	-0.66817	ACH-000765	WM983B	WM983B_SKIN			Male	Academic lab	2	-4.02981		RPMI + 10% FBS	86.9	CVCL_6809	lymph_node	Metastasis	Skin Cancer	Melanoma					skin	melanoma
ACH-001461	-0.128314	-0.52169	-0.632563	ACH-001461	C99	C99_LARGE_INTESTINE			Male	ECACC	2	-1.56858	Adherent	IMDM + 10% FBS + 2 mM Glutamine	45.4	CVCL_8176	large_intestine	Primary	Colon/Colorectal Cancer	Adenocarcinoma	69				colorectal	colorectal_adenocarcinoma
ACH-000848	-0.126713	-0.110549	-0.624823	ACH-000848	JHH7	JHH7_LIVER		1240160	Male	HSRRB	2	-4.14595		William's E medium + 10% FBS	79.4	CVCL_2805	liver	Primary	Liver Cancer	Hepatocellular Carcinoma	53	SIDM00614	1038		liver	hepatocellular_carcinoma
ACH-000514	-0.126587	-0.456339	-0.220192	ACH-000514	NCIH1092	NCIH1092_LUNG		687997	Male	ATCC	2	-3.52972	Suspension	RPMI + 5% FBS + 2mM L-glutamine + 5ml Insulin-Transferrin-Selenium + 10nM Hydrocortisone + 10nM Beta estradiol	68.7	CVCL_1454	bone_marrow	Metastasis	Lung Cancer	Small Cell Lung Cancer (SCLC)	67	SIDM00653	1928		lung	SCLC
ACH-000746	-0.12645	-0.272061	-0.300019	ACH-000746	GSS	GSS_STOMACH			Male	RIKEN	2	-3.05521		RPMI + 10% FBS	87.9	CVCL_8876	liver	Metastasis	Gastric Cancer	Adenocarcinoma	75				gastric	gastric_adenocarcinoma
ACH-001239	-0.12548	-0.311947	-0.639683	ACH-001239	WM2664	WM2664_SKIN			Female	ATCC	2	-4.26138	Adherent	DMEM + 10% FBS	71.5	CVCL_2765	skin	Metastasis	Skin Cancer	Melanoma	58	SIDM00979			skin	melanoma
ACH-000234	-0.122575	-0.592546	-0.347978	ACH-000234	CAKI2	CAKI2_KIDNEY			Male	ATCC	2	-2.95329	Adherent	McCoy's 5A + 10% FBS	55.5	CVCL_0235	kidney	Primary	Kidney Cancer	Renal Carcinoma, clear cell	69				kidney	renal_cell_carcinoma	clear_cell
ACH-000310	-0.121037	-0.0229584	0.0203241	ACH-000310	IMR32	IMR32_AUTONOMIC_GANGLIA			Male	ATCC	3	-1.93559	Adherent	EMEM + 10% FBS	60.1	CVCL_0346	abdomen	Metastasis	Neuroblastoma		1	SIDM00226			peripheral_nervous_system	neuroblastoma		MYCN_amp
ACH-000878	-0.119751	-0.684644	-0.478481	ACH-000878	HCC15	HCC15_LUNG		1240143	Male	DSMZ	2	-1.47249	Mixed adherent and suspension	RPMI + 10% FBS	88.1	CVCL_2057	lung	Primary	Lung Cancer	Non-Small Cell Lung Cancer (NSCLC), Squamous Cell Carcinoma	47	SIDM01072	1368		lung	NSCLC	NSCLC_squamous
ACH-001067	-0.114959	-0.157913	-0.274673	ACH-001067	F5	F5_CENTRAL_NERVOUS_SYSTEM			Male	Academic lab	2	-3.37725	not found	not found	55.3	CVCL_V616	central_nervous_system		Brain Cancer	Meningioma					central_nervous_system	meningioma
ACH-000604	-0.114498	-0.189181	-0.577453	ACH-000604	KYO1	KYO1_HAEMATOPOIETIC_AND_LYMPHOID_TISSUE			Male	DSMZ	2	-2.28248	Suspension	RPMI + 20% FBS	59.7	CVCL_2095	haematopoietic_and_lymphoid_tissue		Leukemia	Chronic Myelogenous Leukemia (CML), blast crisis	22				blood	CML	blast_crisis
ACH-000464	-0.112983	0.0921527	-0.1113	ACH-000464	CAS1	CAS1_CENTRAL_NERVOUS_SYSTEM		910943	Male	ICLC	2	-3.51239	Adherent	DMEM + 10% FBS	57.1	CVCL_1117	central_nervous_system	Primary	Brain Cancer	Glioblastoma	63	SIDM00212	604		central_nervous_system	glioma	glioblastoma
ACH-000740	-0.112006	-0.169976	-0.499893	ACH-000740	A253	A253_SALIVARY_GLAND		906794	Male	ATCC	2	-3.85401	Adherent	McCoy's 5A + 10% FBS	91.6	CVCL_1060	upper_aerodigestive_tract	Primary	Head and Neck Cancer	Squamous Cell Carcinoma, salivary gland	54	SIDM00796	2089		upper_aerodigestive	upper_aerodigestive_squamous	salivary_gland
ACH-000814	-0.111169	-0.25311	-0.0706012	ACH-000814	HS939T	HS939T_SKIN		1298144	Female	ATCC	2	-2.3991	Adherent	DMEM + 10% FBS	61.9	CVCL_1036	skin		Skin Cancer	Melanoma	24	SIDM00663	1261		skin	melanoma
ACH-000516	-0.108469	-0.21897	-0.818468	ACH-000516	CAL78	CAL78_BONE		1290765	Male	DSMZ	2	-5.56637	Adherent	RPMI + 20% FBS	66.6	CVCL_1809	soft_tissue		Bone Cancer	Chondrosarcoma	76	SIDM00929	1148		bone	chondrosarcoma
ACH-000524	-0.107798	-0.460452	-0.411477	ACH-000524	KURAMOCHI	KURAMOCHI_OVARY		909975	Female	HSRRB	3	-5.85515		RPMI + 10% FBS	52.1	CVCL_1345	ascites	Metastasis	Ovarian Cancer	Adenocarcinoma, high grade serous		SIDM00554	854		ovary	ovary_adenocarcinoma	high_grade_serous
ACH-000973	-0.106171	-0.387517	-0.573703	ACH-000973	639V	639V_URINARY_TRACT		906798	Male	ATCC	1	-5.77221	Adherent	DMEM + 10% FBS	79.7	CVCL_1048	urinary_tract	Primary	Bladder Cancer	Transitional Cell Carcinoma	69	SIDM00999	1483		urinary_tract	bladder_carcinoma	bladder_transitional_cell
ACH-000235	-0.105629	-0.135111	-0.290907	ACH-000235	PANC0403	PANC0403_PANCREAS		1298476	Male	ATCC	4	-5.39401	Adherent	RPMI + 15% FBS + 20ug/ml Insulin	83.1	CVCL_1636	pancreas	Primary	Pancreatic Cancer	Ductal Adenocarcinoma, exocrine	70	SIDM01137	2123		pancreas	exocrine	exocrine_adenocarcinoma
ACH-000876	-0.105536	-0.744546	-0.875127	ACH-000876	MDAMB415	MDAMB415_BREAST		924240	Female	ATCC	3	-3.71756	Adherent	L15 + 15% FBS + 2mM Glutamine + 10ug/ml Insulin + 10ug/ml Glutathione	92	CVCL_0621	pleural_effusion	Metastasis	Breast Cancer	Carcinoma	38	SIDM00630	344		breast	breast_carcinoma	ERpos_HER2neg	HER2_amp
ACH-000288	-0.104397	-0.543779	-0.518017	ACH-000288	BT549	BT549_BREAST		905951	Female	ATCC	3	-4.53199	Adherent	RPMI + 10% heat inactivated FBS	77.4	CVCL_1092	breast	Primary	Breast Cancer	Breast Ductal Carcinoma	72	SIDM00122	1835		breast	breast_ductal_carcinoma	ERneg_HER2neg	basal_B
ACH-000257	-0.103546	0.14116	-0.379073	ACH-000257	CORL279	CORL279_LUNG		910937	Male	ECACC	2	-2.09972		RPMI + 10% FBS + 2mM Glutamine	84.9	CVCL_1140	lymph_node	Metastasis	Lung Cancer	Small Cell Lung Cancer (SCLC)	63	SIDM00511	1768		lung	SCLC
ACH-001673	-0.103322	-0.423463	-0.508047	ACH-001673	TFK1	TFK1_BILIARY_TRACT			Male	DSMZ	2	-5.46129	Adherent	RPMI 1640 + 10% FBS	90.9	CVCL_2214	biliary_tract	Primary	Bile Duct Cancer	Cholangiocarcinoma, extrahepatic	63				bile_duct	cholangiocarcinoma	extrahepatic
ACH-000758	-0.10287	-0.475415	-0.378331	ACH-000758	MKN74	MKN74_STOMACH			Male	HSRRB	2	-3.91498		RPMI + 10% FBS	92.7	CVCL_2791	liver	Metastasis	Gastric Cancer	Adenocarcinoma	37	SIDM00248			gastric	gastric_adenocarcinoma
ACH-000448	-0.102457	-0.593921	-0.607229	ACH-000448	NCIH1666	NCIH1666_LUNG		908473	Female	ATCC	2	-4.01919	Adherent	ACL4	94.2	CVCL_1485	pleural_effusion	Metastasis	Lung Cancer	Non-Small Cell Lung Cancer (NSCLC), Adenocarcinoma	50	SIDM00743	958		lung	NSCLC	NSCLC_adenocarcinoma
ACH-001645	-0.101303	-0.191511	-0.664189	ACH-001645	SEKI	SEKI_SKIN			Female	JCRB	2	-3.04186	Suspension	RPMI 1640 + 20% FBS	72.5	CVCL_3162	skin	Primary	Skin Cancer	Melanoma	28				skin	melanoma
ACH-000248	-0.0988629	-0.815467	-0.527816	ACH-000248	AU565	AU565_BREAST		910704	Female	ATCC	2	-2.85514	Adherent	DMEM + 10% FBS	63.8	CVCL_1074	pleural_effusion	Metastasis	Breast Cancer	Adenocarcinoma	43	SIDM00898	726		breast	breast_adenocarcinoma	ERneg_HER2pos	HER2_amp
ACH-001318	-0.0945616	-0.525113	-0.618355	ACH-001318	PLCPRF5	PLCPRF5_LIVER			Male	ATCC	2	-3.71823	Adherent	DMEM + 10% FBS	84.3	CVCL_0485	liver	Primary	Liver Cancer	Hepatocellular Carcinoma	24				liver	hepatocellular_carcinoma
ACH-001328	-0.0944717	-0.410557	-0.862497	ACH-001328	A431	A431_SKIN		910925	Female	ATCC	2	-4.26649	Adherent	DMEM + 10% FBS	86.5	CVCL_0037	skin	Primary	Skin Cancer	Squamous Cell Carcinoma	85	SIDM00995	97		skin	skin_squamous
ACH-000159	-0.0914755	-0.427309	-0.557294	ACH-000159	OSRC2	OSRC2_KIDNEY		909250	Male	RIKEN	2	-4.23849		RPMI + 10% FBS	80.6	CVCL_1626	kidney	Primary	Kidney Cancer	Renal Cell Carcinoma		SIDM00239	1674		kidney	renal_cell_carcinoma
ACH-001306	-0.0904384	-0.16062	-0.567503	ACH-001306	8305C	8305C_THYROID		906795	Female	DSMZ	2	-4.77852	Adherent	RPMI + 15% FBS	91.4	CVCL_1053	thyroid	Primary	Thyroid Cancer	Carcinoma	67	SIDM00997	433		thyroid	thyroid_carcinoma
ACH-000390	-0.0888709	-0.269093	-0.463424	ACH-000390	LUDLU1	LUDLU1_LUNG			Male	ECACC	2	-3.98197	Adherent	RPMI + 10% FBS	86.8	CVCL_2582	lung	Primary	Lung Cancer	Non-Small Cell Lung Cancer (NSCLC), Squamous Cell Carcinoma	72				lung	NSCLC	NSCLC_squamous
ACH-000485	-0.0882436	-0.431199	-0.400826	ACH-000485	GSU	GSU_STOMACH			Male	RIKEN	2	-3.37324		RPMI + 10% FBS	84.7	CVCL_8877	ascites	Metastasis	Gastric Cancer	Adenocarcinoma	37				gastric	gastric_adenocarcinoma
ACH-000667	-0.0880999	-0.410438	-0.30175	ACH-000667	HCC44	HCC44_LUNG		1240145	Female	DSMZ	2	-4.70865		RPMI + 10% FBS	93.3	CVCL_2060	lung	Primary	Lung Cancer	Non-Small Cell Lung Cancer (NSCLC), Adenocarcinoma	54	SIDM01069	1247		lung	NSCLC	NSCLC_adenocarcinoma
ACH-001814	-0.0878313	-0.613671	-0.245347	ACH-001814	OS252	OS252_BONE			Unknown	Academic lab	2	-2.17467	Adherent	EMEM + 20% FBS + 1% Na-Pyruvate + 1% NEAA	66.6	CVCL_WU66	bone	Primary	Bone Cancer	Osteosarcoma					bone	osteosarcoma
ACH-000843	-0.0862497	-0.479102	-0.766046	ACH-000843	HARA	HARA_LUNG		1240142	Male	HSRRB	2	-4.06775	Adherent	RPMI + 10% FBS	60.7	CVCL_2914	pleural_effusion	Metastasis	Lung Cancer	Non-Small Cell Lung Cancer (NSCLC), Squamous Cell Carcinoma	57	SIDM00598	350		lung	NSCLC	NSCLC_squamous
ACH-000436	-0.0819438	-0.597051	-0.475361	ACH-000436	OCIMY7	OCIMY7_HAEMATOPOIETIC_AND_LYMPHOID_TISSUE	OCI-MY7		Unknown	Academic lab	2	-2.74018	Suspension	RPMI; 10% FBS	82.5	CVCL_E333	haematopoietic_and_lymphoid_tissue		Myeloma	Multiple Myeloma					plasma_cell	multiple_myeloma
ACH-000169	-0.080202	-0.466624	-0.548597	ACH-000169	RD	RD_SOFT_TISSUE		909264	Female	ATCC	2	-4.69379	Adherent	DMEM + 10% FBS	81.1	CVCL_1649	soft_tissue	Primary	Sarcoma	Rhabdomyosarcoma, embryonal	7	SIDM00847	1763		soft_tissue	rhabdomyosarcoma	embryonal
ACH-000766	-0.0799244	-0.220003	-0.428961	ACH-000766	NCIH1648	NCIH1648_LUNG		687799	Male	ATCC	4	-3.79656	Mixed adherent and suspension	RPMI + 10% FBS	87.9	CVCL_1482	lymph_node	Metastasis	Lung Cancer	Non-Small Cell Lung Cancer (NSCLC), Adenocarcinoma	39	SIDM00746	712		lung	NSCLC	NSCLC_adenocarcinoma
ACH-000866	-0.0796958	-0.376256	-0.703379	ACH-000866	NCIH1048	NCIH1048_LUNG		687995	Female	ATCC	2	-5.18445	Adherent	RPMI + 10% FBS + 5ml Insulin-Transferrin-Selenium	89.3	CVCL_1453	pleural_effusion	Metastasis	Lung Cancer	Small Cell Lung Cancer (SCLC)		SIDM00654	1875		lung	SCLC
ACH-001856	-0.0793083	-0.371641	-0.208967	ACH-001856	RBE	RBE_BILIARY_TRACT			Female	Academic lab	1	-3.66914	Adherent	RPMI + 10% FBS	81.3	CVCL_4896	biliary_tract		Bile Duct Cancer	Cholangiocarcinoma, intrahepatic					bile_duct	cholangiocarcinoma	intrahepatic
ACH-000307	-0.0791881	-0.251652	-0.428052	ACH-000307	PK1	PK1_PANCREAS			Male	RIKEN	2	-5.06676	Adherent	RPMI + 10% FBS	82.5	CVCL_4717	liver	Metastasis	Pancreatic Cancer	Ductal Adenocarcinoma, exocrine					pancreas	exocrine	exocrine_adenocarcinoma
ACH-001622	-0.0782718	-0.307179	-0.36569	ACH-001622	ONDA7	ONDA7_CENTRAL_NERVOUS_SYSTEM			Male	JCRB	1	-4.68795	Adherent	DMEM + 10% FBS	66		central_nervous_system	Primary	Brain Cancer	Glioblastoma	51				central_nervous_system	glioma	glioblastoma
ACH-000293	-0.0777593	-0.134432	-0.463681	ACH-000293	KLE	KLE_ENDOMETRIUM		924187	Female	ATCC	2	-3.20006	Adherent	DMEM:F12 (1:1) + 10% FBS	56	CVCL_1329	endometrium	Primary	Endometrial/Uterine Cancer	Endometrial Adenocarcinoma	64	SIDM00686	2256		uterus	endometrial_adenocarcinoma
ACH-000978	-0.0774094	-0.353947	-1.03158	ACH-000978	EN	EN_ENDOMETRIUM		1240127	Female	DSMZ	2	-1.99436	Adherent	RPMI + 10% FBS	72	CVCL_2034	endometrium	Primary	Endometrial/Uterine Cancer	Endometrial Adenocarcinoma	50	SIDM01045	1919		uterus	endometrial_adenocarcinoma
ACH-000647	-0.0764062	-0.486488	-0.62428	ACH-000647	TE1	TE1_OESOPHAGUS		753621	Male	JCRB	2	-4.83649		RPMI + 10% FBS	91.5	CVCL_1759	oesophagus	Primary	Esophageal Cancer	Squamous Cell Carcinoma		SIDM00369	1493		esophagus	esophagus_squamous
ACH-000577	-0.0710904	-0.127744	-0.300313	ACH-000577	JHH2	JHH2_LIVER		1240157	Male	HSRRB	1	-2.75868	Adherent	EMEM + 10% FBS	81.7	CVCL_2786	ascites	Metastasis	Liver Cancer	Hepatocellular Carcinoma	57	SIDM00617	347		liver	hepatocellular_carcinoma
ACH-000435	-0.0709542	-0.00249925	-0.421518	ACH-000435	EFE184	EFE184_ENDOMETRIUM			Female	DSMZ	1	-1.48575		RPMI + 10% FBS	82.2	CVCL_1191	ascites	Metastasis	Endometrial/Uterine Cancer	Endometrial Adenocarcinoma	69				uterus	endometrial_adenocarcinoma
ACH-000805	-0.0698172	-0.275055	-0.56545	ACH-000805	COLO679	COLO679_SKIN		906818	Female	DSMZ	2	-3.09326	Adherent	RPMI + 10% FBS	74.1	CVCL_1130	skin	Metastasis	Skin Cancer	Melanoma	47	SIDM00284	2049		skin	melanoma
ACH-000847	-0.0686277	-0.198859	-0.533906	ACH-000847	HGC27	HGC27_STOMACH		907055	Unknown	ECACC	2	-2.82999	Adherent	MEM + 10% FBS + 2mM L-glutamine + NEAA	59.1	CVCL_1279	lymph_node	Metastasis	Gastric Cancer	Adenocarcinoma		SIDM00290	1102		gastric	gastric_adenocarcinoma
ACH-000662	-0.0685278	-0.593811	-0.640043	ACH-000662	CORL23	CORL23_LUNG	COR-L23/CPR	687780	Male	ECACC	1	-2.21644	Adherent	RPMI + 10% FBS + 2mM Glutamine	65.1	CVCL_1139	pleural_effusion	Metastasis	Lung Cancer	Non-Small Cell Lung Cancer (NSCLC), Large Cell Carcinoma	62	SIDM00512	1313		lung	NSCLC	NSCLC_large_cell
ACH-002446	-0.0678056	-0.400887	-0.47377	ACH-002446	CCLFUPGI0005T	CCLFUPGI0005T_STOMACH			Unknown	Cancer Cell Line Factory	2	-5.09651	Adherent	RPMI	51		pleura	Metastasis	Gastric Cancer	Adenocarcinoma					gastric	gastric_adenocarcinoma
ACH-002059	-0.0674098	-0.358326	-0.408242	ACH-002059	P30OHK	P30OHK_HAEMATOPOIETIC_AND_LYMPHOID_TISSUE			Female	RIKEN	2	-3.94141	Suspension	RPMI1640+10%FBS	77.5	CVCL_1631	bone_marrow	Primary	Leukemia	Acute Lymphoblastic Leukemia (ALL), B-cell	11	SIDM00364			blood	ALL	b_cell
ACH-000600	-0.0655377	-0.414178	-0.587176	ACH-000600	SLR26	SLR26_KIDNEY			Unknown	Academic lab	2	-3.36963	not found	not found	83.4	CVCL_V612	kidney	Primary	Kidney Cancer	Renal Cell Carcinoma					kidney	renal_cell_carcinoma
ACH-001190	-0.0650987	-0.277447	-0.670249	ACH-001190	SKMEL2	SKMEL2_SKIN		905955	Male	ATCC	2	-3.78783	Adherent	EMEM + 10% FBS	73.9	CVCL_0069	skin	Metastasis	Skin Cancer	Melanoma	60	SIDM00082	1191		skin	melanoma
ACH-001336	-0.0641406	-0.102097	-0.461141	ACH-001336	CASKI	CASKI_CERVIX		906824	Female	ATCC	3	-4.21276	Adherent	RPMI 1640 + 10% FBS	69.1	CVCL_1100	small_intestine	Metastasis	Cervical Cancer	Squamous Cell Carcinoma	40	SIDM00923	1767		cervix	cervical_squamous
ACH-000411	-0.0641009	-0.0835543	-0.128928	ACH-000411	769P	769P_KIDNEY		910922	Female	ATCC	2	-3.25579	Adherent	RPMI + 10% FBS	83.3	CVCL_1050	kidney	Primary	Kidney Cancer	Renal Carcinoma, clear cell	63	SIDM00803	1186		kidney	renal_cell_carcinoma	clear_cell
ACH-000151	-0.0637217	-0.348943	-0.130334	ACH-000151	JM1	JM1_HAEMATOPOIETIC_AND_LYMPHOID_TISSUE		1327768	Male	ATCC	2	-2.4896	Suspension	IMDM + 10% FBS	67	CVCL_3532	haematopoietic_and_lymphoid_tissue		Leukemia	Acute Lymphoblastic Leukemia (ALL), B-cell		SIDM00689	2096		blood	ALL	b_cell
ACH-001735	-0.0636928	-0.259239	-0.398754	ACH-001735	SEMK2	SEMK2_HAEMATOPOIETIC_AND_LYMPHOID_TISSUE			Female	Academic lab	2	-3.16749	not found	not found	70.7	CVCL_S906	haematopoietic_and_lymphoid_tissue		Leukemia	Acute Lymphoblastic Leukemia (ALL), B-cell	5				blood	ALL	b_cell
ACH-000454	-0.0622066	-0.0718601	-0.581036	ACH-000454	HCC95	HCC95_LUNG			Male	KCLB	2	-2.98535		RPMI + 10% FBS + 2 mM Glutamine	86.7	CVCL_5137	pleural_effusion	Metastasis	Lung Cancer	Non-Small Cell Lung Cancer (NSCLC), Squamous Cell Carcinoma	65				lung	NSCLC	NSCLC_squamous
ACH-000491	-0.0596071	-0.359601	-0.704394	ACH-000491	NCIH716	NCIH716_LARGE_INTESTINE		908458	Male	ATCC	3	-2.70809	Adherent	RPMI + 10% FBS	92	CVCL_1581	ascites	Metastasis	Colon/Colorectal Cancer	Adenocarcinoma	33	SIDM00779	649		colorectal	colorectal_adenocarcinoma
ACH-000433	-0.0591368	-0.47979	-0.322867	ACH-000433	CAKI1	CAKI1_KIDNEY		905963	Male	ATCC	2	-2.71998	Adherent	McCoy's 5A + 10% FBS	50.5	CVCL_0234	skin	Metastasis	Kidney Cancer	Renal Carcinoma, clear cell	49	SIDM00941	289		kidney	renal_cell_carcinoma	clear_cell
ACH-000231	-0.0575256	-0.505264	-0.478659	ACH-000231	KALS1	KALS1_CENTRAL_NERVOUS_SYSTEM		907271	Female	HSRRB	2	-5.57263		RPMI + 5% FBS	92.8	CVCL_1323	central_nervous_system	Primary	Brain Cancer	Glioblastoma		SIDM00613	1936		central_nervous_system	glioma	glioblastoma
ACH-000838	-0.0562962	-0.117035	-0.49329	ACH-000838	AMO1	AMO1_HAEMATOPOIETIC_AND_LYMPHOID_TISSUE		1295741	Female	DSMZ	1	-3.40087	Suspension	RPMI + 10% FBS	63	CVCL_1806	ascites	Primary	Myeloma	Multiple Myeloma, plasmacytoma	64	SIDM00993	1204		plasma_cell	multiple_myeloma	plasmacytoma
ACH-001736	-0.0562217	-0.148584	-0.435676	ACH-001736	HB1119	HB1119_HAEMATOPOIETIC_AND_LYMPHOID_TISSUE			Unknown	Academic lab	2	-4.77463	not found	not found	90.7	CVCL_8227	haematopoietic_and_lymphoid_tissue		Leukemia	Acute Lymphoblastic Leukemia (ALL), B-cell					blood	ALL	b_cell
ACH-000370	-0.0554919	-0.769052	-0.840626	ACH-000370	SNU626	SNU626_CENTRAL_NERVOUS_SYSTEM			Male	KCLB	1	-1.60353		RPMI + 10% FBS	54.4	CVCL_5080	central_nervous_system		Brain Cancer	Glioblastoma	65				central_nervous_system	glioma	glioblastoma
ACH-000584	-0.0542967	-0.647233	-0.354368	ACH-000584	JHOS4	JHOS4_OVARY		1480359	Female	RIKEN	3	-5.06836		DMEM:F12 (1:1) + 10% FBS	72.9	CVCL_4649	ovary	Primary	Ovarian Cancer	Adenocarcinoma, high grade serous	44	SIDM00303	1651		ovary	ovary_adenocarcinoma	high_grade_serous
ACH-000401	-0.0541967	-0.523863	-0.338077	ACH-000401	COLO800	COLO800_SKIN		906813	Male	ATCC	2	-3.56262		RPMI + 10% FBS	76.8	CVCL_1135	skin	Metastasis	Skin Cancer	Melanoma	14	SIDM00515	21		skin	melanoma
ACH-000263	-0.0530576	0.72647	-0.25856	ACH-000263	KASUMI1	KASUMI1_HAEMATOPOIETIC_AND_LYMPHOID_TISSUE		907275	Male	DSMZ	2	-1.89045		RPMI + 10% FBS	54.7	CVCL_0589	haematopoietic_and_lymphoid_tissue	Primary	Leukemia	Acute Myelogenous Leukemia (AML), M2 (Myeloblastic)	7	SIDM01005	1196		blood	AML	M2
ACH-000773	-0.0520607	-0.38445	-0.641806	ACH-000773	KIJK	KIJK_HAEMATOPOIETIC_AND_LYMPHOID_TISSUE			Male	HSRRB	3	-3.49207		RPMI + 20% FBS	83.2	CVCL_2093	pleural_effusion		Lymphoma	T-cell, Non-Hodgkins, Anaplastic Large Cell (ALCL)	15				lymphocyte	non_hodgkin_lymphoma	t_cell_ALCL
ACH-000924	-0.0519459	-0.264335	-0.415176	ACH-000924	NCIH2172	NCIH2172_LUNG		1298353	Female	ATCC	2	-4.91201	Adherent	RPMI + 10% FBS	87	CVCL_1537	lung	Primary	Lung Cancer	Non-Small Cell Lung Cancer (NSCLC), unspecified		SIDM00926	1692		lung	NSCLC
ACH-000677	-0.0516595	-0.0244719	-0.300349	ACH-000677	SW1573	SW1573_LUNG		724878	Female	ATCC	2	-3.51785	Adherent	L15 + 10% FBS	89.2	CVCL_1720	lung	Primary	Lung Cancer	Non-Small Cell Lung Cancer (NSCLC), Adenocarcinoma	44	SIDM01163	849		lung	NSCLC	NSCLC_adenocarcinoma
ACH-001955	-0.0509341	-0.368342	-0.569328	ACH-001955	JHC7	JHC7_BONE			Female	Academic lab	2	-5.81801	not found	not found	81.6	CVCL_L154	bone		Bone Cancer	Chordoma					bone	chordoma
ACH-000337	-0.0492588	-0.414686	-0.455393	ACH-000337	NCIH3122	NCIH3122_LUNG		1240190	Unknown	Academic lab	2	-2.76584	not found	not found	81.5	CVCL_5160	lung		Lung Cancer	Non-Small Cell Lung Cancer (NSCLC), Adenocarcinoma		SIDM00137	918		lung	NSCLC	NSCLC_adenocarcinoma
ACH-001340	-0.0489864	-0.736698	-0.889825	ACH-001340	COV413A	COV413A_OVARY			Female	Sigma-Aldrich	2	-5.32676	Adherent	DMEM + 10% FBS	81.2	CVCL_2422	large_intestine	Metastasis	Ovarian Cancer	Carcinoma					ovary	ovary_carcinoma
ACH-000648	-0.0485616	-0.507608	-0.639476	ACH-000648	NCIH28	NCIH28_PLEURA		908470	Male	ATCC	2	-3.1238	Adherent	RPMI + 10% FBS	42	CVCL_1555	pleural_effusion	Metastasis	Lung Cancer	Mesothelioma	48	SIDM00720	1199		lung	mesothelioma
ACH-000037	-0.0485093	-0.453048	-0.504861	ACH-000037	S117	S117_THYROID			Female	DSMZ	2	-4.07591		RPMI + 10% FBS	76.4	CVCL_1674	soft_tissue		Sarcoma	Thyroid Sarcoma	47	SIDM00035			soft_tissue	thyroid_sarcoma
ACH-000211	-0.0452918	-0.315498	-0.115503	ACH-000211	DAOY	DAOY_CENTRAL_NERVOUS_SYSTEM		906833	Male	ATCC	2	-4.68543	Adherent	EMEM + 10% FBS	91.6	CVCL_1167	central_nervous_system	Primary	Brain Cancer	Medulloblastoma	4	SIDM00887	2150		central_nervous_system	medulloblastoma		non_MYC
ACH-000634	-0.044723	-0.619687	-0.433875	ACH-000634	LN340	LN340_CENTRAL_NERVOUS_SYSTEM			Male	Academic lab	1	-3.70518	not found	not found	49.7	CVCL_3955	central_nervous_system		Brain Cancer	Glioblastoma					central_nervous_system	glioma	glioblastoma
ACH-000116	-0.0443448	-0.352657	-0.572635	ACH-000116	OAW28	OAW28_OVARY		946360	Female	ECACC	2	-4.53244	Adherent	DMEM + 10% FBS	50.1	CVCL_1614	ascites	Metastasis	Ovarian Cancer	Adenocarcinoma, high grade serous		SIDM00481	173		ovary	ovary_adenocarcinoma	high_grade_serous
ACH-000402	-0.0434508	-0.696603	-0.718066	ACH-000402	BL70	BL70_HAEMATOPOIETIC_AND_LYMPHOID_TISSUE			Male	DSMZ	1	-2.17785	Adherent	RPMI + 10% heat inactivated FBS + 1mM Sodium pyruvate + 50uM 2-Mercaptoethanol	37.3	CVCL_1088	haematopoietic_and_lymphoid_tissue		Lymphoma	B-cell, Non-Hodgkins, Burkitts	16	SIDM00074			lymphocyte	non_hodgkin_lymphoma	b_cell_burkitt
ACH-000545	-0.0434426	-0.335019	-0.375119	ACH-000545	VMCUB1	VMCUB1_URINARY_TRACT		909780	Male	DSMZ	2	-3.97798	Adherent	DMEM + 10% FBS	67.2	CVCL_1786	urinary_tract	Primary	Bladder Cancer	Transitional Cell Carcinoma		SIDM00414	276		urinary_tract	bladder_carcinoma	bladder_transitional_cell
ACH-001674	-0.043062	-0.336996	-0.940803	ACH-001674	TGW	TGW_AUTONOMIC_GANGLIA		910780	Male	JCRB	2	-4.29395	Adherent	EMEM + 10% FBS	89.4	CVCL_1771	autonomic_ganglia	Primary	Neuroblastoma			SIDM00324	1752		peripheral_nervous_system	neuroblastoma
ACH-000295	-0.0424406	-0.236878	-0.216079	ACH-000295	EM2	EM2_HAEMATOPOIETIC_AND_LYMPHOID_TISSUE		906855	Female	DSMZ	2	-2.05726		RPMI + 10% FBS	58.1	CVCL_1196	bone_marrow		Leukemia	Chronic Myelogenous Leukemia (CML), blast crisis	5	SIDM01047	901		blood	CML	blast_crisis
ACH-000097	-0.0422574	-0.543246	-0.761501	ACH-000097	ZR751	ZR751_BREAST			Female	ATCC	2	-4.29023	Adherent	RPMI + 10% FBS	79.1	CVCL_0588	ascites	Metastasis	Breast Cancer	Breast Ductal Carcinoma	63	SIDM00314			breast	breast_ductal_carcinoma	ERpos_HER2neg	luminal
ACH-000381	-0.0406976	-0.272182	-0.537743	ACH-000381	T84	T84_LARGE_INTESTINE		909761	Male	ATCC	3	-3.64321	Adherent	DMEM:F12(1:1) + 5% FBS + 2mM Glutamine	80.3	CVCL_0555	lung	Metastasis	Colon/Colorectal Cancer	Adenocarcinoma	72	SIDM00782	997		colorectal	colorectal_adenocarcinoma
ACH-002002	-0.0388832	-0.0860719	-0.469712	ACH-002002	A375SKINCJ2	A375_SKIN_CJ2_RESISTANT	A375 ER-2		Unknown	Academic lab	2	-4.23816	Adherent	RPMI 1640 + 10% FBS + 1% P/S	89.9		skin		Skin Cancer	Melanoma				Drug resistance: SCH772984	skin	melanoma
ACH-000720	-0.038334	-0.442662	-0.466067	ACH-000720	TCCSUP	TCCSUP_URINARY_TRACT		687459	Female	ATCC	2	-4.76611	Adherent	EMEM + 10% FBS + 1mM Sodium pyruvate + 1mM NEAA	80.9	CVCL_1738	urinary_tract	Primary	Bladder Cancer	Transitional Cell Carcinoma	67	SIDM01190	275		urinary_tract	bladder_carcinoma	bladder_transitional_cell
ACH-000959	-0.0377851	-0.558671	-0.517591	ACH-000959	SNUC4	SNUC4_LARGE_INTESTINE			Male	KCLB	2	-4.112		RPMI + 10% heat inactivated FBS + 300mg/L L-glutamine + 25mM HEPES + 25mM Sodium bicarbonate	57	CVCL_5111	large_intestine		Colon/Colorectal Cancer	Adenocarcinoma	35	SIDM00500			colorectal	colorectal_adenocarcinoma		MSI
ACH-001212	-0.0355987	0.0093654	-0.343521	ACH-001212	TTC642	TTC642_SOFT_TISSUE			Female	Academic lab	2	-2.16747	not found	not found	43.8	CVCL_8006	soft_tissue		Rhabdoid	Malignant Rhabdoid Tumor					soft_tissue	malignant_rhabdoid_tumor
ACH-001536	-0.0349548	-0.330919	-0.743321	ACH-001536	KKU100	KKU100_BILIARY_TRACT			Female	JCRB	2	-2.42955	Adherent	DMEM + 10% FBS	64.1	CVCL_3996	liver	Primary	Bile Duct Cancer	Cholangiocarcinoma, extrahepatic	65				bile_duct	cholangiocarcinoma	extrahepatic
ACH-000253	-0.0348387	-0.22041	-0.508273	ACH-000253	COLO201	COLO201_LARGE_INTESTINE			Male	ATCC	2	-3.61512	Suspension	RPMI + 10% FBS	83.4	CVCL_1987	ascites	Metastasis	Colon/Colorectal Cancer	Adenocarcinoma	70	SIDM00823			colorectal	colorectal_adenocarcinoma
ACH-000724	-0.034606	-0.683849	-0.53663	ACH-000724	HT1376	HT1376_URINARY_TRACT		907066	Female	ATCC	2	-2.69946	Adherent	EMEM + 10% FBS	51.4	CVCL_1292	urinary_tract	Primary	Bladder Cancer	Carcinoma	58	SIDM00678	1211		urinary_tract	bladder_carcinoma
ACH-001864	-0.0341528	-0.497987	-0.655996	ACH-001864	YSCCC	YSCCC_BILIARY_TRACT	YSCCC		Female	Academic lab	2	-4.47121	Adherent	RPMI + 10% FBS	84		ascites		Bile Duct Cancer	Cholangiocarcinoma, intrahepatic					bile_duct	cholangiocarcinoma	intrahepatic
ACH-000587	-0.0328486	-0.432648	-0.577621	ACH-000587	NCIH1975	NCIH1975_LUNG		924244	Female	ATCC	2	-4.65411	Adherent	DMEM + 10% FBS	89.5	CVCL_1511	lung	Primary	Lung Cancer	Non-Small Cell Lung Cancer (NSCLC), Adenocarcinoma		SIDM00759	1403		lung	NSCLC	NSCLC_adenocarcinoma
ACH-000757	-0.0317338	-0.0655671	-0.275835	ACH-000757	A427	A427_LUNG		910851	Male	Academic lab	3	-2.78963	not found	not found	66.3	CVCL_1055	lung		Lung Cancer	Non-Small Cell Lung Cancer (NSCLC), Adenocarcinoma		SIDM00810	1839		lung	NSCLC	NSCLC_adenocarcinoma
ACH-001300	-0.0311288	-0.270408	-0.571461	ACH-001300	CHLA15	CHLA15_AUTONOMIC_GANGLIA			Female	Children's Oncology Group	2	-2.77333	not found	not found	91	CVCL_6594	autonomic_ganglia		Neuroblastoma		1.5				peripheral_nervous_system	neuroblastoma
ACH-000824	-0.0310835	-0.28237	-0.311766	ACH-000824	KYSE510	KYSE510_OESOPHAGUS		907321	Female	DSMZ	2	-3.4473		RPMI + 10% FBS	94	CVCL_1354	oesophagus	Primary	Esophageal Cancer	Squamous Cell Carcinoma	67	SIDM01026	893		esophagus	esophagus_squamous
ACH-001652	-0.0300072	0.0594703	-0.397681	ACH-001652	SKGII	SKGII_ENDOMETRIUM			Female	JCRB	2	-4.6524	Adherent	Ham's F12 + 10% FBS	91.7		endometrium	Primary	Endometrial/Uterine Cancer	Endometrial Squamous Cell Carcinoma					uterus	endometrial_squamous
ACH-000319	-0.0295976	-0.190176	-0.531459	ACH-000319	MPP89	MPP89_PLEURA		908150	Male	ICLC	2	-4.00918		DMEM + 10% FBS	55.8	CVCL_1427	pleural_effusion		Lung Cancer	Mesothelioma	67	SIDM00222	2255		lung	mesothelioma
ACH-000146	-0.0288565	-0.247186	-0.360572	ACH-000146	THP1	THP1_HAEMATOPOIETIC_AND_LYMPHOID_TISSUE		909771	Male	ATCC	3	-5.01403	Suspension	RPMI + 10% FBS + 0.5mM BME	65.6	CVCL_0006	haematopoietic_and_lymphoid_tissue	Primary	Leukemia	Acute Myelogenous Leukemia (AML), M5 (Eosinophilic/Monocytic)	1	SIDM01172	770		blood	AML	M5
ACH-001061	-0.0278357	-0.225621	-0.661388	ACH-001061	DLD1	DLD1_LARGE_INTESTINE			Male	ATCC	3	-4.91383	not found	not found	74.1	CVCL_0248	large_intestine	Primary	Colon/Colorectal Cancer	Adenocarcinoma		SIDM00787			colorectal	colorectal_adenocarcinoma
ACH-001192	-0.0276612	-0.366164	-0.644952	ACH-001192	SKNEP1	SKNEP1_BONE	HTB-48		Female	Academic lab	2	-3.31924	not found	not found	56.8	CVCL_0631	pleural_effusion	Metastasis	Bone Cancer	Ewings Sarcoma		SIDM00027			bone	Ewing_sarcoma		EWS_FLI
ACH-000822	-0.0267913	0.0553396	-0.0878124	ACH-000822	SKMEL24	SKMEL24_SKIN		909725	Male	ATCC	2	-5.21301	Adherent	EMEM + 10% FBS	79.1	CVCL_0599	lymph_node	Metastasis	Skin Cancer	Melanoma	67	SIDM01106	945		skin	melanoma
ACH-000657	-0.0254682	-0.134954	-0.342858	ACH-000657	A2780	A2780_OVARY		906804	Female	ECACC	2	-3.75409	Suspension	RPMI + 10% FBS + 2mM Glutamine + 0.05/mL cisplatin	83.3	CVCL_0134	ovary	Primary	Ovarian Cancer	Adenocarcinoma, endometrioid		SIDM00210	1245		ovary	ovary_adenocarcinoma	endometrioid
ACH-000784	-0.0247915	-0.114588	-0.468786	ACH-000784	KYSE70	KYSE70_OESOPHAGUS		753576	Male	DSMZ	2	-5.23066		RPMI + 10% FBS	86.4	CVCL_1356	oesophagus	Primary	Esophageal Cancer	Squamous Cell Carcinoma	77	SIDM01024	2219		esophagus	esophagus_squamous
ACH-000963	-0.0238452	-0.260753	-0.60296	ACH-000963	CCK81	CCK81_LARGE_INTESTINE		1240123	Female	HSRRB	3	-1.64135		EMEM + 10% FBS	50.1	CVCL_2873	large_intestine	Metastasis	Colon/Colorectal Cancer	Adenocarcinoma		SIDM00487	1915		colorectal	colorectal_adenocarcinoma		MSI
ACH-000085	-0.0218034	-0.608508	-0.258753	ACH-000085	T3M4	T3M4_PANCREAS			Male	RIKEN	1	-2.86203	Adherent	F12 + 10% FBS	92.9	CVCL_4056	lymph_node	Primary	Pancreatic Cancer	Ductal Adenocarcinoma, exocrine	64				pancreas	exocrine	exocrine_adenocarcinoma
ACH-000862	-0.0216013	-0.0934435	-0.343053	ACH-000862	KMBC2	KMBC2_URINARY_TRACT			Unknown	HSRRB	2	-3.87993		DMEM + 10% FBS	70.6	CVCL_2977	urinary_tract	Primary	Bladder Cancer	Carcinoma					urinary_tract	bladder_carcinoma
ACH-000658	-0.0209441	-0.233604	-0.383332	ACH-000658	KMS18	KMS18_HAEMATOPOIETIC_AND_LYMPHOID_TISSUE			Male	ATCC	2	-3.41487	Suspension	RPMI; 10% FBS	90.5	CVCL_A637	haematopoietic_and_lymphoid_tissue	Primary	Myeloma	Multiple Myeloma	58				plasma_cell	multiple_myeloma
ACH-001353	-0.020228	-0.133613	-0.133599	ACH-001353	JOPACA1	JOPACA1_PANCREAS			Male	DSMZ	2	-4.54403	Adherent	IMDM + 20% FBS	95.8	CVCL_S507	pancreas	Primary	Pancreatic Cancer	Ductal Adenocarcinoma, exocrine	46				pancreas	exocrine	exocrine_adenocarcinoma
ACH-000968	-0.0197713	0.0358848	-0.276301	ACH-000968	COLO792	COLO792_SKIN		906814	Male	ECACC	2	-3.92777	Adherent	RPMI + 10% FBS + 2mM Glutamine	63.2	CVCL_1134	central_nervous_system	Metastasis	Skin Cancer	Melanoma	62	SIDM00140	1467		skin	melanoma
ACH-000348	-0.0197197	-0.236307	-0.406184	ACH-000348	RPMI7951	RPMI7951_SKIN		910903	Female	ATCC	2	-6.1356	Adherent	RPMI + 10% FBS	81.2	CVCL_1666	lymph_node	Metastasis	Skin Cancer	Melanoma	18	SIDM01087	1909		skin	melanoma
ACH-000483	-0.0192903	0.0209941	-0.260191	ACH-000483	SNU182	SNU182_LIVER		1240216	Male	ATCC	2	-3.71455	Adherent	RPMI + 10% FBS	63.4	CVCL_0090	liver	Primary	Liver Cancer	Hepatocellular Carcinoma	24	SIDM01151	1481		liver	hepatocellular_carcinoma
ACH-000645	-0.0186536	-0.0430149	-0.37146	ACH-000645	JL1	JL1_PLEURA			Male	DSMZ	2	-4.29324		DMEM + 20% FBS	60.5	CVCL_2080	pleura	Primary	Lung Cancer	Mesothelioma	54				lung	mesothelioma
ACH-000437	-0.0172305	-0.198364	-0.364522	ACH-000437	SW1088	SW1088_CENTRAL_NERVOUS_SYSTEM		909745	Male	ATCC	2	-4.83565	Adherent	RPMI + 10% FBS	75.1	CVCL_1715	central_nervous_system	Primary	Brain Cancer	Astrocytoma	72	SIDM01155	1310		central_nervous_system	glioma	astrocytoma
ACH-000302	-0.0162803	-0.234158	-0.290698	ACH-000302	SNU1077	SNU1077_ENDOMETRIUM			Female	KCLB	2	-4.9577		RPMI + 10% FBS	86.8	CVCL_5007	endometrium	Primary	Endometrial/Uterine Cancer	Mullerian Carcinoma	60	SIDM00166			uterus	mullerian_carcinoma
ACH-000957	-0.0148789	-0.36536	-0.602546	ACH-000957	LS180	LS180_LARGE_INTESTINE		998189	Female	ATCC	2	-2.64705	not found	not found	53	CVCL_0397	Colon	Primary	Colon/Colorectal Cancer	Adenocarcinoma	58	SIDM00680	2081		colorectal	colorectal_adenocarcinoma		MSI
ACH-000947	-0.0143783	-0.184224	-0.472094	ACH-000947	OVK18	OVK18_OVARY		1480371	Female	RIKEN	3	-4.45739	Adherent	MEM + 10% FBS	82.3	CVCL_3770	ascites	Metastasis	Ovarian Cancer	Adenocarcinoma, endometrioid		SIDM00238	200		ovary	ovary_adenocarcinoma	endometrioid
ACH-000099	-0.0139393	-0.292942	-0.491206	ACH-000099	SIMA	SIMA_AUTONOMIC_GANGLIA		753620	Male	DSMZ	3	-3.24321		RPMI + 10% FBS	59	CVCL_1695	autonomic_ganglia		Neuroblastoma		1.67	SIDM00395	2076		peripheral_nervous_system	neuroblastoma
ACH-000763	-0.0126234	-0.683492	-0.695904	ACH-000763	MM1S	MM1S_HAEMATOPOIETIC_AND_LYMPHOID_TISSUE		1659818	Female	Academic lab	2	-2.80276	Mixed adherent and suspension	RPMI + 10% FBS	93.1	CVCL_8792	haematopoietic_and_lymphoid_tissue	Primary	Myeloma	Multiple Myeloma		SIDM01265	995		plasma_cell	multiple_myeloma
ACH-000292	-0.0123406	-0.385378	-0.777559	ACH-000292	NCIH841	NCIH841_LUNG		1240192	Male	ATCC	2	-3.24715		DMEM:F12 (1:1) + 10% FBS + 1ml Insulin-Transferrin-Selenium	55.2	CVCL_1595	lung	Metastasis	Lung Cancer	Small Cell Lung Cancer (SCLC)	51	SIDM01134	1372		lung	SCLC
ACH-000187	-0.0113489	0.00892572	-0.613196	ACH-000187	CORL311	CORL311_LUNG		687980	Male	ECACC	1	-3.04376		RPMI + 10% FBS + 2mM Glutamine	68.1	CVCL_2412	lung	Primary	Lung Cancer	Small Cell Lung Cancer (SCLC)	63	SIDM00509	1167		lung	SCLC
ACH-001403	-0.00949632	-0.380412	-0.460924	ACH-001403	TO14	TO14_OVARY			Female	Sigma-Aldrich	2	-4.24556	Adherent	RPMI 1640 + 10% FBS + 2 mM Glutamine + 2 mM Sodium Pyruvate	42.6	CVCL_2734	abdomen	Metastasis	Ovarian Cancer	Cystadenocarcinoma					ovary	ovary_adenocarcinoma
ACH-000655	-0.00816373	-0.32728	-0.671565	ACH-000655	SF268	SF268_CENTRAL_NERVOUS_SYSTEM		905986	Female	Academic lab	2	-4.30813	Mixed adherent and suspension	RPMI + 5% FBS	52.6	CVCL_1689	central_nervous_system	Primary	Brain Cancer	Glioma		SIDM00085	1490		central_nervous_system	glioma
ACH-000725	-0.00788723	-0.163685	-0.398949	ACH-000725	HCC202	HCC202_BREAST		1290906	Female	ATCC	2	-2.99694	Adherent	RPMI + 10% FBS	83.2	CVCL_2062	breast	Primary	Breast Cancer	Breast Ductal Carcinoma	82	SIDM00870	1552		breast	breast_ductal_carcinoma	ERneg_HER2pos	HER2_amp
ACH-001099	-0.00777591	-0.310239	-0.632336	ACH-001099	KD	KD_SOFT_TISSUE			Unknown	Academic lab	2	-3.0396	not found	not found	39.5	CVCL_U757	soft_tissue		Rhabdoid	Malignant Rhabdoid Tumor					soft_tissue	malignant_rhabdoid_tumor
ACH-000308	-0.00648763	-0.288843	-0.43269	ACH-000308	EFO21	EFO21_OVARY		911905	Female	DSMZ	3	-4.73465	Adherent	RPMI + 20% FBS + 1mM Sodium pyruvate + 0.1mM NEAA	71.8	CVCL_0029	ascites	Metastasis	Ovarian Cancer	Adenocarcinoma, clear cell	56	SIDM01052	303		ovary	ovary_adenocarcinoma	clear_cell
ACH-000013	-0.00601656	-0.463251	-0.718665	ACH-000013	ONCODG1	ONCODG1_OVARY			Female	DSMZ	2	-5.31986		RPMI + 10% FBS	92	CVCL_1882	ascites	Metastasis	Ovarian Cancer	Adenocarcinoma, high grade serous	60	SIDM00093			ovary	ovary_adenocarcinoma	high_grade_serous
ACH-001454	-0.00524787	-0.397078	-0.374496	ACH-001454	C10	C10_LARGE_INTESTINE			Male	ECACC	2	-1.61212	Adherent	IMDM + 10% FBS + 2 mM Glutamine	88.5	CVCL_5245	large_intestine	Primary	Colon/Colorectal Cancer	Adenocarcinoma	71				colorectal	colorectal_adenocarcinoma
ACH-001796	-0.0051858	-0.231537	-0.607952	ACH-001796	95T1000	95T1000_SOFT_TISSUE			Unknown	Academic lab	2	-3.40056	Adherent	RPMI 1640 + 10% FBS + 1% PenStrep	80.3	CVCL_WU67	soft_tissue		Liposarcoma	WDLPS					soft_tissue	liposarcoma	WDLPS
ACH-000932	-0.00418522	-0.182355	-0.502855	ACH-000932	SNU1	SNU1_STOMACH		908444	Male	ATCC	2	-4.3561		RPMI + 10% FBS	85.4	CVCL_0099	stomach	Metastasis	Gastric Cancer	Adenocarcinoma	44	SIDM01146	564		gastric	gastric_adenocarcinoma
ACH-000713	-0.00379041	-0.453945	-0.626907	ACH-000713	CAOV3	CAOV3_OVARY		906825	Female	ATCC	3	-2.50363	Adherent	DMEM + 10% FBS	77.4	CVCL_0201	ovary	Primary	Ovarian Cancer	Adenocarcinoma, high grade serous	54	SIDM00919	320		ovary	ovary_adenocarcinoma	high_grade_serous
ACH-000024	-0.00353872	-0.413034	-0.476773	ACH-000024	OPM2	OPM2_HAEMATOPOIETIC_AND_LYMPHOID_TISSUE		909249	Female	DSMZ	2	-3.99218	Suspension	RPMI + 10% FBS	71.9	CVCL_1625	haematopoietic_and_lymphoid_tissue	Primary	Myeloma	Multiple Myeloma	56	SIDM00457	112		plasma_cell	multiple_myeloma
ACH-000800	-0.00287217	-0.0275643	-0.316439	ACH-000800	NCIH446	NCIH446_LUNG		688023	Male	ATCC	2	-2.9557	Mixed adherent and suspension	RPMI + 10% FBS	82.8	CVCL_1562	pleural_effusion	Metastasis	Lung Cancer	Small Cell Lung Cancer (SCLC)	61	SIDM00965	1222		lung	SCLC
ACH-002016	-0.00269926	-0.119397	-0.356953	ACH-002016	MEL290	MEL290_UVEA			Female	Academic lab	2	-3.86173	Adherent	RPMI 1640 + 20% FBS (w/3mM L-glutamine)	58		uvea	Primary	Eye Cancer	Uveal Melanoma	67				eye	uveal_melanoma
ACH-000207	-0.00232672	-0.503157	-0.608425	ACH-000207	DETROIT562	DETROIT562_UPPER_AERODIGESTIVE_TRACT		906837	Female	ATCC	2	-2.25698		EMEM + 10% FBS	81.4	CVCL_1171	pleural_effusion	Metastasis	Head and Neck Cancer	Squamous Cell Carcinoma, pharynx		SIDM00831	2075		upper_aerodigestive	upper_aerodigestive_squamous	pharynx
ACH-000095	-0.00129868	-0.275065	-0.451276	ACH-000095	D341	D341MED_CENTRAL_NERVOUS_SYSTEM	D341MED		Male	ATCC	3	-2.73983		DMEM:F12 (1:1) + 15% FBS	95.6	CVCL_0018	central_nervous_system		Brain Cancer	Medulloblastoma	3.5				central_nervous_system	medulloblastoma	med_group_3	MYC_amp
ACH-000623	-0.000171579	-0.44381	-0.673815	ACH-000623	SNU201	SNU201_CENTRAL_NERVOUS_SYSTEM			Male	KCLB	2	-4.50079		RPMI + 10% FBS	77.3	CVCL_5033	central_nervous_system	Primary	Brain Cancer	Glioblastoma	58	SIDM00158			central_nervous_system	glioma	glioblastoma
ACH-000496	3.23467e-05	-0.279668	-0.300892	ACH-000496	NCIH1792	NCIH1792_LUNG		724868	Male	ATCC	4	-4.26745	Adherent	RPMI + 10% FBS	85.7	CVCL_1495	pleural_effusion	Metastasis	Lung Cancer	Non-Small Cell Lung Cancer (NSCLC), Adenocarcinoma	50	SIDM00771	2122		lung	NSCLC	NSCLC_adenocarcinoma
ACH-001394	0.00229917	-0.458479	-0.202641	ACH-001394	SUM229PE	SUM229PE_BREAST			Female	Asterand	2	-3.60874	Adherent	HAM's F-12 + 5% FBS + 10mM HEPES + Hydrocortisone 1ug/ml + Insulin 5ug/ml	95	CVCL_5594	pleural_effusion	Metastasis	Breast Cancer	Carcinoma					breast	breast_carcinoma	ERneg_HER2neg	basal
ACH-000344	0.00339644	-0.413269	-0.53514	ACH-000344	SNU668	SNU668_STOMACH			Male	KCLB	1	-3.34519		RPMI + 10% heat inactivated FBS + 300mg/l L-glutamine + 25mM HEPES + 25mM Sodium bicarbonate	40.1	CVCL_5081	ascites	Metastasis	Gastric Cancer	Adenocarcinoma	63				gastric	gastric_adenocarcinoma	diffuse_gastric
ACH-001511	0.00444986	-0.393821	-0.425672	ACH-001511	H413	H413_UPPER_AERODIGESTIVE_TRACT			Female	Sigma-Aldrich	2	-4.46297	Adherent	DMEM:HAMS F12 (1:1 mix) + 10%FBS + 2mM Glutamine + 0.5 ug/ml sodium hydrocortisone succinate	91.4		upper_aerodigestive_tract	Primary	Head and Neck Cancer	Squamous Cell Carcinoma, buccal mucosa	53				upper_aerodigestive	upper_aerodigestive_squamous	buccal_mucosa
ACH-000867	0.00588241	-0.359934	-0.478981	ACH-000867	CHAGOK1	CHAGOK1_LUNG		687596	Male	ECACC	2	-4.97411	Adherent	RPMI + 10% FBS	94.4	CVCL_1121	lung	Metastasis	Lung Cancer	Non-Small Cell Lung Cancer (NSCLC), unspecified	45	SIDM00924	1605		lung	NSCLC
ACH-000466	0.0060015	-1.1014	-0.688275	ACH-000466	SNU216	SNU216_STOMACH			Female	KCLB	2	-2.66921		RPMI + 10% FBS	73.3	CVCL_3946	lymph_node	Metastasis	Gastric Cancer	Adenocarcinoma, tubular	46				gastric	gastric_adenocarcinoma	tubular
ACH-000476	0.00746422	-0.251488	-0.143835	ACH-000476	JHH4	JHH4_LIVER		1240158	Male	HSRRB	2	-3.60919		EMEM + 10% FBS	54.4	CVCL_2787	liver	Primary	Liver Cancer	Hepatocellular Carcinoma	51	SIDM00616	931		liver	hepatocellular_carcinoma
ACH-000052	0.0100915	-0.365924	-0.837249	ACH-000052	A673	A673_BONE		684052	Female	ATCC	2	-2.94567	Adherent	DMEM + 10% FBS	67.2	CVCL_0080	soft_tissue	Primary	Bone Cancer	Ewings Sarcoma	15	SIDM00848	660		bone	Ewing_sarcoma		EWS_FLI
ACH-000706	0.0116826	-0.208269	-0.55157	ACH-000706	EKVX	EKVX_LUNG		905970	Male	Academic lab	2	-4.993	Adherent	RPMI + 10% FBS	82.3	CVCL_1195	lung	Primary	Lung Cancer	Non-Small Cell Lung Cancer (NSCLC), Adenocarcinoma		SIDM00119	322		lung	NSCLC	NSCLC_adenocarcinoma
ACH-000385	0.01169	-0.196736	-0.0619807	ACH-000385	SKRC20	SKRC20_KIDNEY			Unknown	Academic lab	2	-3.13059	not found	not found	82.3	CVCL_V605	kidney		Kidney Cancer	Renal Cell Carcinoma					kidney	renal_cell_carcinoma
ACH-000781	0.0118554	-0.086932	-0.444194	ACH-000781	NCIH2023	NCIH2023_LUNG		1240187	Male	ATCC	4	-5.53693	Adherent	DMEM:F12 (1:1) + 5% FBS + 2mM L-glutamine + 5ug/ml Insulin+ 0.01mg/ml Transferrin+ 10nM Selenium + 10mM HEPES + 10nM Hydrocortisone + 10nM Beta estradiol	84.8	CVCL_1515	lymph_node	Metastasis	Lung Cancer	Non-Small Cell Lung Cancer (NSCLC), Adenocarcinoma	26	SIDM00753	1266		lung	NSCLC	NSCLC_adenocarcinoma
ACH-000665	0.0122417	-0.271756	-0.250176	ACH-000665	SKMES1	SKMES1_LUNG		909728	Male	ATCC	2	-4.89055	Adherent	DMEM + 10% FBS	88.7	CVCL_0630	pleural_effusion	Metastasis	Lung Cancer	Non-Small Cell Lung Cancer (NSCLC), Squamous Cell Carcinoma	65	SIDM01103	1628		lung	NSCLC	NSCLC_squamous
ACH-000028	0.0129922	-0.175185	-0.399906	ACH-000028	KPL1	KPL1_BREAST			Female	DSMZ	3	-3.41465	Adherent	DMEM + 10% FBS	69.6	CVCL_2094	pleural_effusion	Metastasis	Breast Cancer	Carcinoma	50	SIDM00147			breast	breast_carcinoma	ERpos_HER2neg	luminal
ACH-001529	0.0131462	-0.369893	-0.472527	ACH-001529	JAR	JAR_PLACENTA		907175	Male	ATCC	2	-4.26493	Adherent	RPMI 1640 + 10% FBS	97.8	CVCL_0360	Placenta	Primary	Endometrial/Uterine Cancer	Choriocarcinoma	0	SIDM01039	633		uterus	choriocarcinoma
ACH-000801	0.0131908	-0.434765	-0.464916	ACH-000801	HS936T	HS936T_SKIN			Male	ATCC	2	-3.67952	Adherent	DMEM + 10% FBS	85	CVCL_1033	skin		Skin Cancer	Melanoma					skin	melanoma
ACH-000984	0.0135278	-0.0880575	-0.569075	ACH-000984	HEC6	HEC6_ENDOMETRIUM			Female	HSRRB	2	-2.90168		EMEM + 15% FBS	61.9	CVCL_2931	endometrium	Primary	Endometrial/Uterine Cancer	Endometrial Adenocarcinoma					uterus	endometrial_adenocarcinoma
ACH-001485	0.0138113	-0.218681	-0.190452	ACH-001485	CII	CII_HAEMATOPOIETIC_AND_LYMPHOID_TISSUE			Female	DSMZ	1	-1.35561	Loosely Adherent	RPMI 1640 + 10% FBS	42	CVCL_0D73	haematopoietic_and_lymphoid_tissue	Primary	Leukemia	B-cell, unspecified	47				blood	unspecified_leukemia	b_cell
ACH-000352	0.0138583	-0.705816	-0.698962	ACH-000352	HCC1428	HCC1428_BREAST		1290905	Female	ATCC	2	-4.71186	Adherent	RPMI + 10% FBS	92.5	CVCL_1252	pleural_effusion	Metastasis	Breast Cancer	Carcinoma	49	SIDM00881	1567		breast	breast_carcinoma	ERpos_HER2neg	luminal
ACH-001412	0.0140125	-0.348103	-0.351262	ACH-001412	UMUC10	UMUC10_URINARY_TRACT			Unknown	Sigma-Aldrich	2	-4.29634	Adherent	EMEM (EBSS) + 10% FBS + 2 mM Glutamine + 1% Non Essential Amino Acids (NEAA)	91.5	CVCL_2744	urinary_tract	Primary	Bladder Cancer	Transitional Cell Carcinoma					urinary_tract	bladder_carcinoma	bladder_transitional_cell
ACH-000178	0.0142878	-0.289339	-0.604747	ACH-000178	HS766T	HS766T_PANCREAS		1298141	Male	ATCC	2	-4.27468	Adherent	DMEM + 10% FBS	93.8	CVCL_0334	lymph_node	Metastasis	Pancreatic Cancer	Ductal Adenocarcinoma, exocrine	46	SIDM00664	1843		pancreas	exocrine	exocrine_adenocarcinoma
ACH-000366	0.0144902	-0.176109	-0.436863	ACH-000366	SKNDZ	SKNDZ_AUTONOMIC_GANGLIA		688086	Female	ATCC	2	-4.25293	Adherent	DMEM + 10% FBS + NEAA	78.7	CVCL_1701	bone_marrow	Metastasis	Neuroblastoma		2	SIDM01100	867		peripheral_nervous_system	neuroblastoma		MYCN_amp
ACH-000858	0.0148141	-0.287699	-0.373664	ACH-000858	KNS62	KNS62_LUNG		753569	Male	ATCC	2	-4.60243	Adherent	AlphaMEM + 10% FBS	79.8	CVCL_1335	central_nervous_system	Metastasis	Lung Cancer	Non-Small Cell Lung Cancer (NSCLC), Squamous Cell Carcinoma	49	SIDM00606	1369		lung	NSCLC	NSCLC_squamous
ACH-000219	0.0150325	-0.205637	-0.478922	ACH-000219	A375	A375_SKIN		906793	Female	ATCC	2	-4.14102	Adherent	DMEM + 10% FBS	90.4	CVCL_0132	skin	Primary	Skin Cancer	Melanoma	54	SIDM00795	953		skin	melanoma
ACH-001559	0.015228	-0.725565	-0.619088	ACH-001559	MERO82	MERO82_PLEURA			Unknown	Sigma-Aldrich	1	-2.85065	Adherent	Ham's F10 + 15% FBS + 2mM Glutamine	91.2	CVCL_2594	pleural_effusion	Primary	Lung Cancer	Mesothelioma					lung	mesothelioma
ACH-001957	0.0159442	-0.166922	-0.368844	ACH-001957	UMCHOR1	UMCHOR1_BONE			Male	Academic lab	3	-3.68747	not found	not found	89.7	CVCL_1D68	bone		Bone Cancer	Chordoma	64				bone	chordoma
ACH-000132	0.016073	-0.340185	-0.436703	ACH-000132	JHOS2	JHOS2_OVARY		1479995	Female	RIKEN	1	-4.49849		DMEM:F12 (1:1) + 10% FBS	83.8	CVCL_4647	ovary	Primary	Ovarian Cancer	Adenocarcinoma, high grade serous	45	SIDM00305	436		ovary	ovary_adenocarcinoma	high_grade_serous
ACH-000387	0.0168249	-0.313578	-0.285002	ACH-000387	TF1	TF1_HAEMATOPOIETIC_AND_LYMPHOID_TISSUE			Male	ATCC	3	-4.46828	Suspension	RPMI + 10% FBS + 2ng/ml GM-CSF		CVCL_0559	bone_marrow		Leukemia	Acute Myelogenous Leukemia (AML)	35				blood	AML
ACH-000901	0.0177828	0.0702248	-0.230173	ACH-000901	HCC1359	HCC1359_LUNG			Female	KCLB	3	-4.70919	Adherent	RPMI + 10% FBS	80.7	CVCL_5128	lung	Primary	Lung Cancer	Non-Small Cell Lung Cancer (NSCLC), Large Cell Carcinoma	55				lung	NSCLC	NSCLC_large_cell
ACH-000276	0.0188045	-0.4349	-0.314913	ACH-000276	HCC38	HCC38_BREAST		749717	Female	ATCC	1	-3.26708	Adherent	Waymouth's MB 752/1 + 10% FBS	60.8	CVCL_1267	breast	Primary	Breast Cancer	Breast Ductal Carcinoma	50	SIDM00675	1318		breast	breast_ductal_carcinoma	ERneg_HER2neg	basal_A
ACH-000573	0.020606	-0.51051	-0.35879	ACH-000573	MDAMB436	MDAMB436_BREAST		1240172	Female	ATCC	3	-5.24267	Adherent	RPMI + 10% FBS + 16ug/ml Glutathione	52.7	CVCL_0623	pleural_effusion	Metastasis	Breast Cancer	Carcinoma	43	SIDM00629	927		breast	breast_carcinoma	ERneg_HER2neg	basal_B
ACH-000888	0.0210284	-0.207582	-0.373407	ACH-000888	NCIH1793	NCIH1793_LUNG		908463	Female	ATCC	2	-4.3724	Adherent	DMEM:F12 (1:1) + 5% FBS + 2mM L-glutamine + 5ug/ml Insulin+ 0.01mg/ml Transferrin+ 30nM Selenium + 10mM HEPES + 10nM Hydrocortisone + 10nM Beta estradiol	83.4	CVCL_1496	lung	Primary	Lung Cancer	Non-Small Cell Lung Cancer (NSCLC), Adenocarcinoma	52	SIDM00755	934		lung	NSCLC	NSCLC_adenocarcinoma
ACH-000520	0.02135	-0.155032	0.0944303	ACH-000520	59M	59M_OVARY			Female	ECACC	2	-3.65997		DMEM + 10% FBS + 2mM Glutamine + Sodium pyruvate + Insulin-Transferrin-Selenium	94.3	CVCL_2291	ascites	Metastasis	Ovarian Cancer	Adenocarcinoma, high grade serous					ovary	ovary_adenocarcinoma	high_grade_serous
ACH-001459	0.0225359	-0.287403	-0.349735	ACH-001459	C80	C80_LARGE_INTESTINE			Male	ECACC	2	-2.51878	Adherent	IMDM + 10% FBS + 2 mM Glutamine	89.2	CVCL_5249	large_intestine	Primary	Colon/Colorectal Cancer	Adenocarcinoma	69				colorectal	colorectal_adenocarcinoma
ACH-000811	0.0231373	-0.159656	-0.295911	ACH-000811	SKOV3	SKOV3_OVARY		905959	Female	ATCC	3	-4.62032	Adherent	McCoy's 5A + 10% FBS	79.4	CVCL_0532	ascites	Metastasis	Ovarian Cancer	Cystadenocarcinoma, endometrioid	64	SIDM00079	1166		ovary	ovary_adenocarcinoma	endometrioid
ACH-000785	0.0240236	0.0262796	-0.248604	ACH-000785	NCIH2126	NCIH2126_LUNG			Male	ATCC	3	-3.32693	Adherent	DMEM:F12 (1:1) + 5% FBS + 2mM L-glutamine + 5ug/ml Insulin+ 0.01mg/ml Transferrin+ 10nM Selenium + 10mM HEPES + 10nM Hydrocortisone + 10nM Beta estradiol	81.3	CVCL_1532	haematopoietic_and_lymphoid_tissue	Metastasis	Lung Cancer	Non-Small Cell Lung Cancer (NSCLC), Adenocarcinoma	65	SIDM00775			lung	NSCLC	NSCLC_adenocarcinoma
ACH-001332	0.0257377	0.112455	-0.703977	ACH-001332	BICR78	BICR78_UPPER_AERODIGESTIVE_TRACT		1240122	Male	Sigma-Aldrich	2	-2.05728	Adherent	DMEM + 10% FBS + 2mM glutamine + 0.4 micrograms/ml Hydrocortisone	92.5	CVCL_2315	upper_aerodigestive_tract	Primary	Head and Neck Cancer	Squamous Cell Carcinoma, oral		SIDM00501	913		upper_aerodigestive	upper_aerodigestive_squamous	oral
ACH-000427	0.0261345	-0.60906	-0.306268	ACH-000427	NCIN87	NCIN87_STOMACH		908461	Male	ATCC	2	-1.90075	Adherent	RPMI + 10% FBS	50.8	CVCL_1603	liver	Metastasis	Gastric Cancer	Adenocarcinoma, tubular		SIDM01147	88		gastric	gastric_adenocarcinoma	tubular
ACH-001391	0.0264242	-0.0723153	-0.582091	ACH-001391	SUM159PT	SUM159PT_BREAST			Female	Asterand	1	-4.02907	Adherent	HAM's F-12 + 5% FBS + 10mM HEPES + Hydrocortisone 1ug/ml + Insulin 5ug/ml	92.6	CVCL_5423	breast	Primary	Breast Cancer	Carcinoma					breast	breast_carcinoma	ERneg_HER2neg	basal_B
ACH-000936	0.0280054	-0.130503	-0.619979	ACH-000936	EFO27	EFO27_OVARY		906852	Female	DSMZ	2	-3.85275	Adherent	RPMI + 20% FBS + 1mM Sodium pyruvate + 0.1mM NEAA	71.8	CVCL_1192	abdomen	Metastasis	Ovarian Cancer	Adenocarcinoma, endometrioid	36	SIDM01051	1497		ovary	ovary_adenocarcinoma	endometrioid
ACH-001415	0.0285331	-0.764513	-0.287797	ACH-001415	UMUC7	UMUC7_URINARY_TRACT			Male	Sigma-Aldrich	2	-2.64793	Adherent	EMEM (EBSS) + 10% FBS + 2 mM Glutamine + 1% Non Essential Amino Acids (NEAA)	61.7	CVCL_2752	urinary_tract	Primary	Bladder Cancer	Transitional Cell Carcinoma					urinary_tract	bladder_carcinoma	bladder_transitional_cell
ACH-001702	0.0289862	-0.194269	-0.295559	ACH-001702	VAESBJ	VAESBJ_SOFT_TISSUE		688121	Male	ATCC	2	-3.19946	Adherent	DMEM + 10% FBS + 4.5 g/L glucose and 0.1 mM non-essential amino acids	94.1	CVCL_1785	bone_marrow	Metastasis	Sarcoma	Epithelioid	41	SIDM01179	1004		soft_tissue	epithelioid_sarcoma
ACH-001552	0.035683	-0.103639	-0.0684735	ACH-001552	MCC26	MCC26_SKIN			Female	Sigma-Aldrich	2	-2.65221	Adherent	RPMI 1640 + 15% FBS (with 2 mM L-Glutamine + 25 mM HEPES)	50.7	CVCL_2585	skin	Primary	Skin Cancer	Merkel Cell Carcinoma		SIDM00006			skin	merkel_cell_carcinoma
ACH-000783	0.0361597	-0.296681	-0.886488	ACH-000783	CAMA1	CAMA1_BREAST		946382	Female	ATCC	3	-2.91326	Adherent	EMEM + 10% FBS	93.5	CVCL_1115	pleural_effusion	Metastasis	Breast Cancer	Carcinoma	51	SIDM00920	363		breast	breast_carcinoma	ERpos_HER2neg	luminal
ACH-000142	0.0362944	-0.508089	-0.277683	ACH-000142	CAL29	CAL29_URINARY_TRACT		1290730	Female	DSMZ	2	-3.56937	Adherent	DMEM + 10% FBS	82.8	CVCL_1808	urinary_tract	Primary	Bladder Cancer	Transitional Cell Carcinoma	80	SIDM00936	2040		urinary_tract	bladder_carcinoma	bladder_transitional_cell
ACH-000278	0.0365172	-0.150949	-0.527268	ACH-000278	COV362	COV362_OVARY			Female	ECACC	3	-3.26175	Adherent	DMEM + 10% FBS + 2mM L-glutamine	83.5	CVCL_2420	pleural_effusion	Metastasis	Ovarian Cancer	Adenocarcinoma, high grade serous					ovary	ovary_adenocarcinoma	high_grade_serous
ACH-000764	0.0367955	0.18585	-0.695626	ACH-000764	SH10TC	SH10TC_STOMACH			Unknown	RIKEN	2	-2.83076	Adherent	RPMI + 10% FBS	70.9	CVCL_5167	stomach	Primary	Gastric Cancer	Adenocarcinoma, mucinous					gastric	gastric_adenocarcinoma	mucinous
ACH-001164	0.0383543	-0.104374	-0.538409	ACH-001164	CCLFPEDS0003T	CCLFPEDS0003T_SOFT_TISSUE			Unknown	Cancer Cell Line Factory	2	-2.79058	not found	not found	39		soft_tissue		Sarcoma	Undifferentiated					soft_tissue	undifferentiated_sarcoma
ACH-000406	0.0388026	-0.203769	-0.296989	ACH-000406	U937	U937_HAEMATOPOIETIC_AND_LYMPHOID_TISSUE			Male	ATCC	3	-6.26716	Suspension	RPMI + 10% FBS	76.1	CVCL_0007	pleural_effusion	Metastasis	Leukemia	Acute Myelogenous Leukemia (AML)	37	SIDM01195			blood	AML
ACH-000988	0.0394117	-0.220214	-0.489239	ACH-000988	MFE319	MFE319_ENDOMETRIUM		1240174	Female	DSMZ	2	-3.84753	Adherent	RPMI:MEM (1:1) (with Earle's salts) + 20% heat inactivated FBS	57.9	CVCL_2112	endometrium		Endometrial/Uterine Cancer		81	SIDM00333	1816		uterus	endometrial_adenocarcinoma
ACH-001618	0.0398952	-0.492762	-0.586329	ACH-001618	OCIM2	OCIM2_HAEMATOPOIETIC_AND_LYMPHOID_TISSUE			Unknown	DSMZ	2	-3.17963	Suspension	IMDM + 20% FBS	84.8	CVCL_2150	haematopoietic_and_lymphoid_tissue	Primary	Leukemia	Acute Myelogenous Leukemia (AML)	56				blood	AML
ACH-001277	0.0399674	-0.196634	-0.472886	ACH-001277	YAMATO	YAMATO_SOFT_TISSUE			Unknown	Academic lab	2	-2.65514	not found	not found	81	CVCL_6C44	soft_tissue	Metastasis	Sarcoma	Synovial					soft_tissue	synovial_sarcoma
ACH-000700	0.041298	-0.490607	-0.140086	ACH-000700	NCIH2882	NCIH2882_LUNG	NCI-H2882		Female	Academic lab	2	-1.93511	not found	not found	85.7	CVCL_5158	lung		Lung Cancer	Non-Small Cell Lung Cancer (NSCLC), Squamous Cell Carcinoma					lung	NSCLC	NSCLC_squamous
ACH-001458	0.0420089	-0.35371	-0.327484	ACH-001458	C75	C75_LARGE_INTESTINE			Male	ECACC	2	-2.29631	Adherent	IMDM + 10% FBS + 2 mM Glutamine	42.9	CVCL_5248	large_intestine	Primary	Colon/Colorectal Cancer	Adenocarcinoma	56				colorectal	colorectal_adenocarcinoma
ACH-001341	0.0426289	-0.296979	-0.347044	ACH-001341	DOTC24510	DOTC24510_CERVIX		906843	Female	ATCC	2	-6.14465	Adherent	DMEM + 10% FBS	79.8	CVCL_1181	cervix	Primary	Cervical Cancer	Cervical Adenocarcinoma		SIDM00864	473		cervix	cervical_adenocarcinoma
ACH-000753	0.0442699	-0.220413	-0.412611	ACH-000753	JMSU1	JMSU1_URINARY_TRACT			Male	DSMZ	2	-5.83475	Adherent	RPMI + 10% FBS + 2mM Glutamax	45	CVCL_2081	ascites	Metastasis	Bladder Cancer	Carcinoma	75				urinary_tract	bladder_carcinoma
ACH-000697	0.0444248	-0.326233	-0.486102	ACH-000697	A3KAW	A3KAW_HAEMATOPOIETIC_AND_LYMPHOID_TISSUE		910935	Female	HSRRB	2	-3.10024	Suspension	RPMI + 10% FBS	71.8	CVCL_1062	ascites	Primary	Lymphoma	Diffuse Large B-cell Lymphoma (DLBCL)		SIDM00495	1511		lymphocyte	non_hodgkin_lymphoma	DLBCL
ACH-000821	0.0456824	-0.431846	-0.82886	ACH-000821	EJM	EJM_HAEMATOPOIETIC_AND_LYMPHOID_TISSUE		1297447	Female	DSMZ	2	-3.01837	Suspension	IMDM + 10% FBS	76.1	CVCL_2030	ascites	Primary	Myeloma	Multiple Myeloma	58	SIDM01048	567		plasma_cell	multiple_myeloma
ACH-000510	0.0473437	-0.296602	-0.383718	ACH-000510	NCIH1299	NCIH1299_LUNG		724831	Male	ATCC	2	-5.20731	Adherent	RPMI + 10% FBS	64.8	CVCL_0060	lymph_node	Metastasis	Lung Cancer	Non-Small Cell Lung Cancer (NSCLC), Large Cell Carcinoma	43	SIDM00649	1235		lung	NSCLC	NSCLC_large_cell
ACH-001799	0.0475263	-0.21318	-0.273585	ACH-001799	LPS141	LPS141_SOFT_TISSUE			Unknown	Academic lab	1	-3.68573	Adherent	RPMI + 15% FBS + 1% L-Glutamine + 1% Pen-Strep-Ampho	88		soft_tissue		Liposarcoma	DDLPS					soft_tissue	liposarcoma	DDLPS
ACH-000481	0.0484715	-0.232123	-0.335226	ACH-000481	NCIH2170	NCIH2170_LUNG		687815	Male	ATCC	3	-3.46615	Mixed adherent and suspension	RPMI + 10% FBS	85.6	CVCL_1535	lung	Primary	Lung Cancer	Non-Small Cell Lung Cancer (NSCLC), Squamous Cell Carcinoma		SIDM00716	1811		lung	NSCLC	NSCLC_squamous
ACH-000787	0.0490553	-0.149433	-0.395886	ACH-000787	LXF289	LXF289_LUNG		753592	Male	DSMZ	3	-5.02264	Adherent	F12 + 10% FBS	82.2	CVCL_1394	lung	Primary	Lung Cancer	Non-Small Cell Lung Cancer (NSCLC), Adenocarcinoma	63	SIDM00339	1175		lung	NSCLC	NSCLC_adenocarcinoma
ACH-000849	0.049849	-0.365529	-0.433411	ACH-000849	MDAMB468	MDAMB468_BREAST		908123	Female	ATCC	1	-4.48105	Adherent	DMEM + 10% FBS	90.6	CVCL_0419	pleural_effusion	Metastasis	Breast Cancer	Carcinoma	51	SIDM00628	415		breast	breast_carcinoma	ERneg_HER2neg	basal_A
ACH-001619	0.0508476	-0.334922	-0.865898	ACH-001619	OCUG1	OCUG1_BILIARY_TRACT			Male	JCRB	2	-2.38681	Adherent	DMEM + 10% FBS + 0.5mM pyruvate, 2mM glutamine	79.1		ascites	Metastasis	Gallbladder Cancer	Adenocarcinoma	43				bile_duct	gallbladder_adenocarcinoma
ACH-000834	0.0508638	-0.228712	-0.319336	ACH-000834	UMUC1	UMUC1_URINARY_TRACT			Male	ECACC	2	-4.50606	Adherent	EMEM + 10% FBS + 2mM Glutamax + NEAA	66.3	CVCL_2743	lymph_node	Metastasis	Bladder Cancer	Transitional Cell Carcinoma					urinary_tract	bladder_carcinoma	bladder_transitional_cell
ACH-001794	0.0509315	-0.184189	-0.384654	ACH-001794	93T449	93T449_SOFT_TISSUE			Unknown	Academic lab	2	-4.56056	Adherent	RPMI 1640 + 10% FBS + 1% PenStrep	94.7	CVCL_U614	soft_tissue	Primary	Liposarcoma	WDLPS					soft_tissue	liposarcoma	WDLPS
ACH-000580	0.0528357	-0.195254	0.05426	ACH-000580	C32	C32_SKIN		906830	Male	ATCC	2	-3.44219	Adherent	EMEM + 10% FBS + 0.1mM NEAA	66.1	CVCL_1097	skin	Primary	Skin Cancer	Melanoma, amelanotic	53	SIDM00890	2242		skin	melanoma	amelanotic
ACH-002003	0.0537659	-0.262414	-0.615256	ACH-002003	A375SKINCJ3	A375_SKIN_CJ3_RESISTANT	A375 RMR SCH 0.25		Unknown	Academic lab	2	-3.15469	Adherent	RPMI 1640 + 10% FBS + 1% P/S	92.4		skin		Skin Cancer	Melanoma				Drug resistance: Dabrafenib and Trametinib	skin	melanoma
ACH-001151	0.0540203	-0.075011	-0.298838	ACH-001151	OVCAR5	OVCAR5_OVARY		905969	Female	Academic lab	2	-6.34909	Adherent	RPMI + 5% FBS	83.5	CVCL_1628	ascites	Metastasis	Ovarian Cancer	Adenocarcinoma, high grade serous		SIDM00091	1858		ovary	ovary_adenocarcinoma	high_grade_serous
ACH-000711	0.0559725	-0.212305	-0.350937	ACH-000711	JIMT1	JIMT1_BREAST		1298157	Female	DSMZ	3	-6.46142		RPMI + 10% FBS	95.5	CVCL_2077	pleural_effusion	Metastasis	Breast Cancer	Breast Ductal Carcinoma	62	SIDM01037	479		breast	breast_ductal_carcinoma	ERneg_HER2pos	basal_A
ACH-001554	0.0563238	-0.213737	-0.293137	ACH-001554	MEL202	MEL202_UVEA			Female	ECACC	2	-4.74901	Adherent	RPMI 1640 + 10% FBS + 2mM Glutamine	73.2	CVCL_C301	uvea	Primary	Eye Cancer	Uveal Melanoma					eye	uveal_melanoma
ACH-000855	0.0564606	-0.0545091	-0.603979	ACH-000855	KYSE150	KYSE150_OESOPHAGUS		907317	Female	DSMZ	2	-3.33154	Adherent	RPMI:F12 (1:1) + 10% FBS	86.4	CVCL_1348	oesophagus	Primary	Esophageal Cancer	Squamous Cell Carcinoma	49	SIDM01031	407		esophagus	esophagus_squamous
ACH-000608	0.0575524	-0.0557016	-0.45166	ACH-000608	COV644	COV644_OVARY			Female	ECACC	3	-3.89652	Adherent	DMEM + 10% FBS + 2mM L-glutamine	88.5	CVCL_2425	ovary	Primary	Ovarian Cancer	Adenocarcinoma, mucinous					ovary	ovary_adenocarcinoma	mucinous
ACH-001835	0.057733	-0.0663793	-0.282281	ACH-001835	ICC106	ICC106_BILIARY_TRACT			Unknown	Academic lab	2	-4.26278	Adherent	RPMI + 10% FBS	94.6		biliary_tract		Bile Duct Cancer	Cholangiocarcinoma, intrahepatic					bile_duct	cholangiocarcinoma	intrahepatic
ACH-000329	0.0579327	-0.00317907	-0.170231	ACH-000329	CCFSTTG1	CCFSTTG1_CENTRAL_NERVOUS_SYSTEM		906823	Female	ATCC	2	-4.12358	Adherent	RPMI + 10% FBS	81.5	CVCL_1118	central_nervous_system	Primary	Brain Cancer	Astrocytoma	68	SIDM00131	876		central_nervous_system	glioma	astrocytoma
ACH-000993	0.0580985	-0.261637	-0.406237	ACH-000993	JHUEM7	JHUEM7_ENDOMETRIUM			Female	RIKEN	2	-3.70886		DMEM:F12 (1:1) + 10% FBS + NEAA	69.8	CVCL_4658	endometrium	Primary	Endometrial/Uterine Cancer	Endometrial Adenocarcinoma	58				uterus	endometrial_adenocarcinoma
ACH-000404	0.0585865	-0.0511869	-0.0647255	ACH-000404	K029AX	K029AX_SKIN			Unknown	Academic lab	1	-2.86178		RPMI + 10% FBS	44.8	CVCL_8784	skin	Primary	Skin Cancer	Melanoma					skin	melanoma
ACH-000767	0.0591159	-0.186791	-0.551046	ACH-000767	NCIH526	NCIH526_LUNG		688025	Male	ATCC	2	-3.00907	Suspension	RPMI + 10% FBS	77.6	CVCL_1569	bone_marrow	Metastasis	Lung Cancer	Small Cell Lung Cancer (SCLC)	55	SIDM01128	1380		lung	SCLC
ACH-000014	0.0593009	-0.120673	-0.49845	ACH-000014	HS294T	HS294T_SKIN	A101D, Hs 294.T		Male	ATCC	2	-3.48499	Adherent	DMEM + 10% FBS	84.9	CVCL_0331	lymph_node	Metastasis	Skin Cancer	Melanoma	56	SIDM00800			skin	melanoma
ACH-000649	0.0594525	-0.212595	-0.370503	ACH-000649	786O	786O_KIDNEY		905947	Male	ATCC	3	-4.26909	Adherent	RPMI + 10% FBS	63.5	CVCL_1051	kidney	Primary	Kidney Cancer	Renal Carcinoma, clear cell	58	SIDM00125	301		kidney	renal_cell_carcinoma	clear_cell
ACH-001205	0.0602087	-0.405177	-0.459329	ACH-001205	TC32	TC32_BONE			Female	Academic lab	2	-2.06153	not found	not found	57.7	CVCL_7151	bone		Bone Cancer	Ewings Sarcoma	17				bone	Ewing_sarcoma		EWS_FLI
ACH-000599	0.0626472	-0.0419616	-0.575951	ACH-000599	PATU8902	PATU8902_PANCREAS		1298526	Female	DSMZ	1	-3.17483	Adherent	DMEM + 10% FBS	55	CVCL_1845	pancreas	Primary	Pancreatic Cancer	Ductal Adenocarcinoma, exocrine	44	SIDM00455	1549		pancreas	exocrine	exocrine_adenocarcinoma
ACH-000851	0.0630591	-0.236311	-0.323031	ACH-000851	MORCPR	MORCPR_LUNG			Unknown	ECACC	3	-3.57038	Suspension	RPMI + 10% FBS	77.4	CVCL_2620	lung	Primary	Lung Cancer	Non-Small Cell Lung Cancer (NSCLC), Adenocarcinoma					lung	NSCLC	NSCLC_adenocarcinoma
ACH-000676	0.0636834	-0.418721	-0.660679	ACH-000676	LN464	LN464_CENTRAL_NERVOUS_SYSTEM			Male	Academic lab	2	-5.31448	not found	not found		CVCL_3962	central_nervous_system		Brain Cancer	Glioblastoma		SIDM00058			central_nervous_system	glioma	glioblastoma
ACH-001549	0.0640759	-0.062472	-0.198484	ACH-001549	LU135	LU135_LUNG		713899	Male	JCRB	2	-4.23091	Suspension	RPMI 1640 + 10% FBS	96.2	CVCL_1389	lung	Primary	Lung Cancer	Small Cell Lung Cancer (SCLC)	69	SIDM00294	207		lung	SCLC
ACH-000480	0.0652997	-0.340065	-0.381217	ACH-000480	HUH7	HUH7_LIVER		907071	Male	HSRRB	2	-3.86846		DMEM + 10% FBS	52.1	CVCL_0336	liver	Primary	Liver Cancer	Hepatocellular Carcinoma	57	SIDM00585	2195		liver	hepatocellular_carcinoma
ACH-000320	0.0665778	0.289296	-0.343037	ACH-000320	PSN1	PSN1_PANCREAS	GR-M	910546	Male	ECACC	4	-2.32717	Adherent	RPMI + 10% FBS + 2mM Glutamine	78.9	CVCL_1644	pancreas	Primary	Pancreatic Cancer	Ductal Adenocarcinoma, exocrine		SIDM00469	560		pancreas	exocrine	exocrine_adenocarcinoma
ACH-000621	0.0672199	-0.153805	-0.27391	ACH-000621	MDAMB157	MDAMB157_BREAST		925338	Female	ATCC	3	-4.33525	Adherent	RPMI + 10% FBS	92	CVCL_0618	pleural_effusion	Metastasis	Breast Cancer	Breast Ductal Carcinoma	44	SIDM00529	1796		breast	breast_ductal_carcinoma	ERneg_HER2neg	basal_B
ACH-000995	0.067631	-0.536097	-0.763885	ACH-000995	JURKAT	JURKAT_HAEMATOPOIETIC_AND_LYMPHOID_TISSUE		998184	Male	DSMZ	2	-2.61805	Suspension	RPMI-1640 +10% FBS	81.2	CVCL_0065	haematopoietic_and_lymphoid_tissue	Primary	Leukemia	Acute Lymphoblastic Leukemia (ALL), T-cell		SIDM01016	1210		blood	ALL	t_cell
ACH-001418	0.0679748	-0.171026	-0.385199	ACH-001418	UWB1289	UWB1289_OVARY		1480374	Female	ATCC	2	-5.42495	Adherent	RPMI 1640 Medium + MEGM + 3%FBS	90.6	CVCL_B079	ovary	Primary	Ovarian Cancer	Adenocarcinoma, serous	56	SIDM00815	1596		ovary	ovary_adenocarcinoma	serous
ACH-000633	0.0687501	-0.283009	-0.30423	ACH-000633	FU97	FU97_STOMACH		1290806	Female	HSRRB	2	-3.50221		DMEM + 10% FBS + 0.01mg/ml Insulin	68.8	CVCL_2908	stomach	Primary	Gastric Cancer	Adenocarcinoma	66	SIDM00503	2062		gastric	gastric_adenocarcinoma	diffuse_gastric
ACH-000422	0.0698029	-0.162947	-0.285084	ACH-000422	SNU475	SNU475_LIVER		909739	Male	ATCC	2	-4.77054	Adherent	RPMI + 10% FBS	88.2	CVCL_0497	liver	Primary	Liver Cancer	Hepatocellular Carcinoma	43	SIDM01196	2059		liver	hepatocellular_carcinoma
ACH-000018	0.0718429	-0.330712	-0.476648	ACH-000018	T24	T24_URINARY_TRACT		724812	Female	ATCC	2	-2.94569	Adherent	McCoy's 5A + 10% FBS	65.2	CVCL_0554	urinary_tract	Primary	Bladder Cancer	Carcinoma	81	SIDM01184	1455		urinary_tract	bladder_carcinoma
ACH-000777	0.0722364	-0.193549	-0.35861	ACH-000777	KYSE30	KYSE30_OESOPHAGUS			Male	DSMZ	2	-3.8513	Adherent	RPMI:F12 (1:1) + 20% FBS	89	CVCL_1351	oesophagus	Primary	Esophageal Cancer	Squamous Cell Carcinoma	64	SIDM00015			esophagus	esophagus_squamous
ACH-001333	0.0731978	-0.268812	-0.52368	ACH-001333	C33A	C33A_CERVIX		687505	Female	ATCC	2	-3.75968	Adherent	EMEM (EBSS) + 10% FBS	55.3	CVCL_1094	cervix	Primary	Cervical Cancer	Carcinoma	66	SIDM00889	1761		cervix	cervical_carcinoma
ACH-000015	0.0732078	-0.0405587	-0.445493	ACH-000015	NCIH1581	NCIH1581_LUNG	NCI-H2077	908471	Male	ATCC	2	-4.22616	Mixed adherent and suspension	DMEM:F12 (1:1) + 5% FBS	47.2	CVCL_1479	lung	Primary	Lung Cancer	Non-Small Cell Lung Cancer (NSCLC), Large Cell Carcinoma	44	SIDM00748	1237		lung	NSCLC	NSCLC_large_cell
ACH-000788	0.0747569	-0.331628	-0.388886	ACH-000788	A2058	A2058_SKIN		906792	Male	ATCC	2	-5.19089	Adherent	DMEM + 10% FBS		CVCL_1059	lymph_node	Metastasis	Skin Cancer	Melanoma	43	SIDM00797	652		skin	melanoma
ACH-000215	0.0749738	-0.111812	-0.21902	ACH-000215	LN382	LN382_CENTRAL_NERVOUS_SYSTEM	LN-382		Male	Academic lab	2	-5.64031	not found	not found		CVCL_3956	central_nervous_system		Brain Cancer	Glioblastoma					central_nervous_system	glioma	glioblastoma
ACH-001568	0.0749851	-0.362227	-0.649956	ACH-001568	MM386	MM386_SKIN			Male	Sigma-Aldrich	2	-4.6377	Adherent	RPMI 1640 + 10% FBS (with 2 mM L-Glutamine + 25 mM HEPES)	89.5	CVCL_2607	lymph_node	Metastasis	Skin Cancer	Melanoma					skin	melanoma
ACH-000721	0.0753401	-0.107195	-0.189063	ACH-000721	HMC18	HMC18_BREAST			Female	HSRRB	2	-4.52683	Adherent	RPMI + 10% FBS	96.6	CVCL_2949	pleural_effusion	Metastasis	Breast Cancer	Carcinoma	35				breast	breast_carcinoma	ERneg_HER2neg	basal_B
ACH-000948	0.0755341	-0.36442	-0.513992	ACH-000948	2313287	2313287_STOMACH		910924	Male	DSMZ	2	-4.33906		RPMI + 10% heat inactivated FBS		CVCL_1046	stomach	Primary	Gastric Cancer	Adenocarcinoma	72	SIDM00980	558		gastric	gastric_adenocarcinoma
ACH-000890	0.0759356	-0.186838	-0.343102	ACH-000890	SW1271	SW1271_LUNG		1299062	Male	ATCC	2	-2.98687	Adherent	RPMI + 10% FBS	75	CVCL_1716	lung	Primary	Lung Cancer	Small Cell Lung Cancer (SCLC)	69	SIDM01156	2037		lung	SCLC
ACH-000872	0.0759372	0.00277089	-0.394315	ACH-000872	HCC515	HCC515_LUNG			Female	Academic lab	3	-3.34763	not found	not found	72.7	CVCL_5136	lung		Lung Cancer	Non-Small Cell Lung Cancer (NSCLC), Adenocarcinoma					lung	NSCLC	NSCLC_adenocarcinoma
ACH-000820	0.0773422	-0.486032	-0.224487	ACH-000820	SW403	SW403_LARGE_INTESTINE			Female	ATCC	1	-1.56987	Adherent	L15 + 10% FBS	24.8	CVCL_0545	Colon	Primary	Colon/Colorectal Cancer	Adenocarcinoma	51	SIDM00836			colorectal	colorectal_adenocarcinoma
ACH-000681	0.0782313	-0.175024	-0.263979	ACH-000681	A549	A549_LUNG		905949	Male	ATCC	4	-2.67323	Adherent	F12 + 10% FBS	82.8	CVCL_0023	lung	Primary	Lung Cancer	Non-Small Cell Lung Cancer (NSCLC), Adenocarcinoma	52	SIDM00903	369		lung	NSCLC	NSCLC_adenocarcinoma
ACH-000356	0.0799885	-0.301948	-0.3347	ACH-000356	MKN45	MKN45_STOMACH		925340	Female	HSRRB	2	-2.32997		RPMI + 10% FBS	76.1	CVCL_0434	liver	Metastasis	Gastric Cancer	Adenocarcinoma	62	SIDM00247	1542		gastric	gastric_adenocarcinoma	diffuse_gastric
ACH-000330	0.0800323	-0.249062	-0.512521	ACH-000330	EFM19	EFM19_BREAST		906851	Female	DSMZ	2	-2.87909		RPMI + 10% FBS	68	CVCL_0253	pleural_effusion	Metastasis	Breast Cancer	Breast Ductal Carcinoma	50	SIDM01056	1786		breast	breast_ductal_carcinoma	ERpos_HER2neg	luminal
ACH-000527	0.0801685	-0.167471	-0.557238	ACH-000527	OVISE	OVISE_OVARY		1240198	Female	HSRRB	3	-5.80477		RPMI + 10% FBS	68.2	CVCL_3116	bone	Metastasis	Ovarian Cancer	Adenocarcinoma, clear cell	40	SIDM00564	358		ovary	ovary_adenocarcinoma	clear_cell
ACH-000571	0.0816814	0.200826	-0.0551742	ACH-000571	T98G	T98G_CENTRAL_NERVOUS_SYSTEM		687586	Male	ATCC	2	-4.7056	Adherent	EMEM + 10% FBS	79.6	CVCL_0556	central_nervous_system	Primary	Brain Cancer	Glioblastoma	61	SIDM01171	131		central_nervous_system	glioma	glioblastoma
ACH-000581	0.0821083	0.426113	-0.855973	ACH-000581	SNU16	SNU16_STOMACH		908446	Female	ATCC	1	-1.06271		RPMI + 10% FBS	57.7	CVCL_0076	ascites	Metastasis	Gastric Cancer	Adenocarcinoma	33	SIDM01145	291		gastric	gastric_adenocarcinoma
ACH-000912	0.0832559	-0.446712	-0.55585	ACH-000912	NCIH2286	NCIH2286_LUNG			Female	ATCC	2	-4.86029		DMEM:F12 (1:1) + 10% FBS + 1x Insulin-Transferrin-Selenium	75.6	CVCL_1545	lung	Primary	Lung Cancer	Small Cell Lung Cancer (SCLC)	57	SIDM00017			lung	SCLC
ACH-000775	0.0834803	-0.383151	-0.462341	ACH-000775	NCIH727	NCIH727_LUNG		724855	Female	ATCC	2	-4.6699	Adherent	RPMI + 10% FBS	67.8	CVCL_1584	lung	Primary	Lung Cancer	Carcinoid	65	SIDM01119	341		lung	lung_carcinoid
ACH-000416	0.0835759	-0.143861	-0.390309	ACH-000416	NCIH838	NCIH838_LUNG		910399	Male	ATCC	2	-5.41871	Adherent	RPMI + 10% FBS	84.8	CVCL_1594	lymph_node	Metastasis	Lung Cancer	Non-Small Cell Lung Cancer (NSCLC), Adenocarcinoma	59	SIDM01150	484		lung	NSCLC	NSCLC_adenocarcinoma
ACH-000434	0.084578	-0.528146	-0.522125	ACH-000434	NCIH1915	NCIH1915_LUNG		1240184	Female	ATCC	2	-3.37226	Adherent	RPMI + 10% FBS	85.6	CVCL_1505	central_nervous_system	Metastasis	Lung Cancer	Non-Small Cell Lung Cancer (NSCLC), Large Cell Carcinoma	61	SIDM00763	1823		lung	NSCLC	NSCLC_large_cell
ACH-000468	0.0846446	-0.245679	-0.283215	ACH-000468	PK45H	PK45H_PANCREAS			Unknown	RIKEN	3	-3.51787	Adherent	RPMI + 10% FBS	84.1	CVCL_6748	pancreas	Primary	Pancreatic Cancer	Ductal Adenocarcinoma, exocrine					pancreas	exocrine	exocrine_adenocarcinoma
ACH-001570	0.0856906	-0.301177	-0.563588	ACH-001570	MM426	MM426_SKIN			Male	Sigma-Aldrich	2	-4.09792	Adherent	RPMI 1640 + 10% FBS (with 2 mM L-Glutamine + 25 mM HEPES)	55.5	CVCL_2609	lymph_node	Metastasis	Skin Cancer	Melanoma					skin	melanoma
ACH-000277	0.0863781	-0.287059	-0.438795	ACH-000277	HCC1419	HCC1419_BREAST		907045	Female	ATCC	2	-3.09402		RPMI + 10% FBS	51.3	CVCL_1251	breast	Primary	Breast Cancer	Breast Ductal Carcinoma	42	SIDM00882	1551		breast	breast_ductal_carcinoma	ERpos_HER2pos	HER2_amp
ACH-000460	0.086942	-0.183451	-0.489819	ACH-000460	SNU8	SNU8_OVARY			Female	KCLB	3	-4.70503	Adherent	RPMI + 10% FBS	86.9	CVCL_5096	ascites	Metastasis	Ovarian Cancer	Adenocarcinoma, high grade serous	55				ovary	ovary_adenocarcinoma	high_grade_serous
ACH-001566	0.0881494	-0.573846	-0.485822	ACH-001566	MM370	MM370_SKIN			Male	Sigma-Aldrich	1	-4.18227	Adherent	RPMI 1640 + 10% FBS (with 2 mM L-Glutamine + 25 mM HEPES)	84.2	CVCL_2605	lymph_node	Metastasis	Skin Cancer	Melanoma					skin	melanoma
ACH-001654	0.0883772	-0.124647	-0.355039	ACH-001654	SKGT4	SKGT4_OESOPHAGUS		1503365	Male	Sigma-Aldrich	2	-4.12647	Adherent	RPMI 1640 + 10% FBS + 2mM Glutamine	88.4	CVCL_2195	oesophagus	Primary	Esophageal Cancer	Adenocarcinoma		SIDM00483	2164		esophagus	esophagus_adenocarcinoma
ACH-001302	0.0889718	0.0722901	-0.497912	ACH-001302	COGN305	COGN305_AUTONOMIC_GANGLIA			Unknown	Children's Oncology Group	2	-2.09454	not found	not found	83.5	CVCL_AX42	autonomic_ganglia		Neuroblastoma						peripheral_nervous_system	neuroblastoma		MYCN_amp
ACH-000472	0.0928874	0.0379082	-0.161832	ACH-000472	HSC2	HSC2_UPPER_AERODIGESTIVE_TRACT		753562	Male	HSRRB	2	-5.38078		EMEM + 10% FBS	82.9	CVCL_1287	upper_aerodigestive_tract	Metastasis	Head and Neck Cancer	Squamous Cell Carcinoma	69	SIDM00590	944		upper_aerodigestive	upper_aerodigestive_squamous
ACH-000424	0.0934743	-0.225557	-0.324992	ACH-000424	TC71	TC71_BONE		1240221	Male	DSMZ	2	-2.40501		IMDM + 10% FBS	57.4	CVCL_2213	bone	Primary	Bone Cancer	Ewings Sarcoma	22	SIDM00419	2194		bone	Ewing_sarcoma
ACH-000589	0.0938795	-0.22549	-0.168266	ACH-000589	NCIH1437	NCIH1437_LUNG		687794	Male	ATCC	3	-4.63413	Adherent	RPMI + 10% FBS	90.8	CVCL_1472	pleural_effusion	Metastasis	Lung Cancer	Non-Small Cell Lung Cancer (NSCLC), Adenocarcinoma	60	SIDM00734	800		lung	NSCLC	NSCLC_adenocarcinoma
ACH-000701	0.0950482	0.166188	-0.17418	ACH-000701	RMUGS	RMUGS_OVARY			Female	HSRRB	2	-2.74832		F12 + 10% FBS	64.7	CVCL_3158	ovary	Primary	Ovarian Cancer	Cystadenocarcinoma, mucinous	62				ovary	ovary_adenocarcinoma	mucinous
ACH-000426	0.095142	-0.645617	-0.640949	ACH-000426	KMS20	KMS20_HAEMATOPOIETIC_AND_LYMPHOID_TISSUE			Female	HSRRB	2	-2.65632	Suspension	RPMI + 10% FBS	44.6	CVCL_2990	bone_marrow	Primary	Myeloma	Multiple Myeloma	65				plasma_cell	multiple_myeloma
ACH-000557	0.0954258	-0.177342	-0.250174	ACH-000557	AML193	AML193_HAEMATOPOIETIC_AND_LYMPHOID_TISSUE			Female	ATCC	2	-2.64284	Suspension	IMDM + 5% FBS + 10ug/ml Insulin+ 5ug/ml Transferrin + 2ng/ml GM-CSF	90.5	CVCL_1071	haematopoietic_and_lymphoid_tissue	Primary	Leukemia	Acute Myelogenous Leukemia (AML), M5 (Eosinophilic/Monocytic)	13				blood	AML	M5
ACH-000152	0.0956775	-0.224131	-0.35619	ACH-000152	M059K	M059K_CENTRAL_NERVOUS_SYSTEM			Male	ATCC	2	-4.57867	Adherent	DMEM:F12 (1:1) + 10% FBS	74.5	CVCL_0401	central_nervous_system	Primary	Brain Cancer	Glioblastoma	33	SIDM00639			central_nervous_system	glioma	glioblastoma
ACH-000929	0.0957241	-0.128442	-0.273009	ACH-000929	NCIH2110	NCIH2110_LUNG		1298351	Unknown	ATCC	2	-2.47095		RPMI + 10% FBS	67.8	CVCL_1530	pleural_effusion	Metastasis	Lung Cancer	Non-Small Cell Lung Cancer (NSCLC), unspecified		SIDM00703	1948		lung	NSCLC
ACH-000906	0.0958732	0.0331713	-0.154376	ACH-000906	ES2	ES2_OVARY		1240128	Female	ATCC	3	-5.85728	Adherent	RPMI + 10% FBS	94.1	CVCL_3509	ovary	Primary	Ovarian Cancer	Adenocarcinoma, clear cell	47	SIDM00861	869		ovary	ovary_adenocarcinoma	clear_cell
ACH-000421	0.0960737	-0.227764	-0.436315	ACH-000421	SW837	SW837_LARGE_INTESTINE		909755	Male	ATCC	3	-4.68742	Adherent	RPMI + 10% FBS	90.1	CVCL_1729	large_intestine	Primary	Colon/Colorectal Cancer	Adenocarcinoma	53	SIDM00833	1141		colorectal	colorectal_adenocarcinoma
ACH-000680	0.0970319	-0.298981	-0.3337	ACH-000680	SW948	SW948_LARGE_INTESTINE		909757	Female	ATCC	1	-1.37353	Adherent	RPMI + 10% FBS	62.4	CVCL_0632	Colon	Primary	Colon/Colorectal Cancer	Adenocarcinoma	81	SIDM00832	1689		colorectal	colorectal_adenocarcinoma
ACH-000266	0.097486	-0.0396503	-0.232009	ACH-000266	SNU213	SNU213_PANCREAS			Male	KCLB	4	-5.21672		RPMI + 10% FBS + 2mM L-glutamine	85.8	CVCL_5034	pancreas		Pancreatic Cancer	Ductal Adenocarcinoma, exocrine	65				pancreas	exocrine	exocrine_adenocarcinoma
ACH-000209	0.0981186	-0.480841	-0.465536	ACH-000209	SNU1079	SNU1079_BILIARY_TRACT			Male	KCLB	2	-2.49771		RPMI + 10% heat inactivated FBS + 300mg/l L-glutamine + 25mM HEPES + 25mM Sodium bicarbonate	74.3	CVCL_5008	biliary_tract		Bile Duct Cancer	Cholangiocarcinoma, intrahepatic		SIDM00164			bile_duct	cholangiocarcinoma	intrahepatic
ACH-000646	0.100118	-0.217455	-0.493451	ACH-000646	OVMANA	OVMANA_OVARY			Female	HSRRB	2	-2.52692		RPMI + 10% FBS	49.5	CVCL_3111	ovary	Primary	Ovarian Cancer	Adenocarcinoma, clear cell	51				ovary	ovary_adenocarcinoma	clear_cell
ACH-001862	0.101265	-0.370544	-0.300172	ACH-001862	TGBC52TKB	TGBC52TKB_BILIARY_TRACT	TGBC52TKB		Male	Academic lab	1	-4.90302	Adherent	RPMI + 10% FBS	69		lymph_node		Bile Duct Cancer	Cholangiocarcinoma, extrahepatic					bile_duct	cholangiocarcinoma	extrahepatic
ACH-000258	0.102505	0.0697421	-0.342683	ACH-000258	DU4475	DU4475_BREAST		906844	Female	ATCC	2	-1.63901	Suspension	RPMI + 10% FBS	44.1	CVCL_1183	skin	Metastasis	Breast Cancer	Carcinoma	62	SIDM01001	302		breast	breast_carcinoma	ERneg_HER2neg	luminal_HER2_amp
ACH-001791	0.102522	-0.167045	-0.133033	ACH-001791	LPS6	LPS6_SOFT_TISSUE			Unknown	Academic lab	2	-3.08492	Adherent	DMEM:F12 + 10% FBS + 1% Glutamax + 1% PenStrep	68.6		soft_tissue		Liposarcoma						soft_tissue	liposarcoma
ACH-001650	0.102766	-0.264746	-0.392354	ACH-001650	SISO	SISO_CERVIX		1240212	Female	DSMZ	3	-4.46488	Adherent	RPMI 1640 + 10% FBS	90.6	CVCL_2193	cervix	Primary	Cervical Cancer	Cervical Adenocarcinoma	67	SIDM00394	1498		cervix	cervical_adenocarcinoma
ACH-000624	0.102938	-0.39988	-0.461512	ACH-000624	HCC1806	HCC1806_BREAST		907047	Female	ATCC	3	-5.85625	Adherent	RPMI + 10% FBS	97.4	CVCL_1258	breast	Primary	Breast Cancer	Breast Ductal Carcinoma	60	SIDM00875	1317		breast	breast_ductal_carcinoma	ERneg_HER2neg	basal_A
ACH-001380	0.104027	-0.120796	-0.281015	ACH-001380	PACADD165	PACADD165_PANCREAS			Male	DSMZ	2	-4.7319	Adherent	DMEM:Keratinocyte SFM (1:1)+20%FBS	96.3	CVCL_M467	ascites	Metastasis	Pancreatic Cancer	Ductal Adenocarcinoma, exocrine	54				pancreas	exocrine	exocrine_adenocarcinoma
ACH-000007	0.104139	0.166784	-0.500095	ACH-000007	LS513	LS513_LARGE_INTESTINE		907795	Male	ATCC	2	-2.58671	Adherent	RPMI + 10% FBS	47.7	CVCL_1386	large_intestine	Primary	Colon/Colorectal Cancer	Adenocarcinoma	63	SIDM00677	569		colorectal	colorectal_adenocarcinoma
ACH-000760	0.104239	-0.0616107	-0.117179	ACH-000760	LNZ308	LNZ308_CENTRAL_NERVOUS_SYSTEM			Unknown	Academic lab	2	-5.05667	not found	not found	89.8	CVCL_0394	central_nervous_system		Brain Cancer	Glioblastoma		SIDM00682			central_nervous_system	glioma	glioblastoma
ACH-000281	0.10441	0.0434299	-0.450765	ACH-000281	KP2	KP2_PANCREAS		1298218	Female	HSRRB	3	-2.43505		RPMI + 10% FBS	85	CVCL_3004	pancreas	Primary	Pancreatic Cancer	Ductal Adenocarcinoma, exocrine	65	SIDM00582	746		pancreas	exocrine	exocrine_adenocarcinoma
ACH-000792	0.104992	0.124621	-0.223945	ACH-000792	BFTC909	BFTC909_KIDNEY		910698	Male	DSMZ	2	-4.60595		DMEM + 10% FBS	61.2	CVCL_1084	kidney	Primary	Kidney Cancer	Renal Carcinoma, transitional cell	64	SIDM00988	1284		kidney	renal_cell_carcinoma	transitional_cell
ACH-000350	0.105199	0.0939859	-0.147093	ACH-000350	COLO678	COLO678_LARGE_INTESTINE		910689	Male	DSMZ	3	-2.07828	Adherent	RPMI + 10% FBS	89.3	CVCL_1129	lymph_node	Metastasis	Colon/Colorectal Cancer	Adenocarcinoma	69	SIDM00957	2148		colorectal	colorectal_adenocarcinoma
ACH-000544	0.105428	-0.162214	-0.331212	ACH-000544	OE21	OE21_OESOPHAGUS		1298359	Male	HPACC	2	-3.99328	Adherent	RPMI + 10% FBS	84.6	CVCL_2661	oesophagus	Primary	Esophageal Cancer	Squamous Cell Carcinoma	74	SIDM00478	2152		esophagus	esophagus_squamous
ACH-001430	0.107735	0.178165	-0.171784	ACH-001430	TC138	TC138_BONE			Male	Academic lab	2	-1.67662	not found	not found	66.7	CVCL_4Z30	bone		Bone Cancer	Ewings Sarcoma					bone	Ewing_sarcoma		EWS_FLI
ACH-000021	0.11012	-0.0402957	-0.267191	ACH-000021	NCIH1693	NCIH1693_LUNG		687802	Female	ATCC	4	-3.65051	Adherent	RPMI + 10% FBS	85.9	CVCL_1488	lymph_node	Metastasis	Lung Cancer	Non-Small Cell Lung Cancer (NSCLC), Adenocarcinoma	55	SIDM00742	634		lung	NSCLC	NSCLC_adenocarcinoma
ACH-001280	0.112624	-0.621887	-0.227838	ACH-001280	SCS214	SCS214_SOFT_TISSUE			Unknown	Academic lab	2	-2.57266	not found	not found	47.2	CVCL_WU91	soft_tissue		Sarcoma	Synovial					soft_tissue	synovial_sarcoma
ACH-000118	0.113327	-0.339011	-0.519522	ACH-000118	HUPT3	HUPT3_PANCREAS		907285	Male	DSMZ	4	-4.52154	Adherent	MEM + 10% FBS	70.2	CVCL_1299	ascites	Metastasis	Pancreatic Cancer	Ductal Adenocarcinoma, exocrine	66	SIDM00533	109		pancreas	exocrine	exocrine_adenocarcinoma
ACH-000304	0.114353	-0.194902	-0.641677	ACH-000304	WM115	WM115_SKIN		909784	Female	ATCC	2	-2.36871	Adherent	EMEM + 10% FBS	48.3	CVCL_0040	skin	Metastasis	Skin Cancer	Melanoma	59	SIDM01000	1000		skin	melanoma
ACH-000004	0.115166	-0.325611	-0.455831	ACH-000004	HEL	HEL_HAEMATOPOIETIC_AND_LYMPHOID_TISSUE		907053	Male	DSMZ	2	-3.0792	Suspension	RPMI + 10% FBS	52.4	CVCL_0001	haematopoietic_and_lymphoid_tissue		Leukemia	Acute Myelogenous Leukemia (AML), M6 (Erythroleukemia)	30	SIDM00594	783		blood	AML	M6
ACH-000227	0.115664	-0.0695801	-0.35787	ACH-000227	KPNYN	KPNYN_AUTONOMIC_GANGLIA		907314	Male	HSRRB	3	-1.67159	Mixed adherent and suspension	RPMI + 10% FBS	52.9	CVCL_1341	lymph_node	Metastasis	Neuroblastoma		2	SIDM00556	1977		peripheral_nervous_system	neuroblastoma		MYCN_amp
ACH-001374	0.12045	-0.342797	-0.286033	ACH-001374	PA1	PA1_OVARY		909255	Female	ATCC	2	-1.55245	Adherent	EMEM (EBSS) + 10% FBS	51.6	CVCL_0479	ascites	Metastasis	Ovarian Cancer		12	SIDM01140	643		ovary	mixed_germ_cell
ACH-000734	0.120857	-0.125209	-0.357286	ACH-000734	JHH5	JHH5_LIVER			Male	HSRRB	3	-4.74174		William's E Medium + 10% FBS	74.9	CVCL_0364	liver	Primary	Liver Cancer	Hepatocellular Carcinoma	50				liver	hepatocellular_carcinoma
ACH-000550	0.121596	-0.0469159	0.157011	ACH-000550	IGR39	IGR39_SKIN			Male	DSMZ	2	-4.45387	Adherent	DMEM + 15% FBS	71.1	CVCL_2076	skin	Primary	Skin Cancer	Melanoma	26	SIDM01065			skin	melanoma
ACH-000547	0.121997	-0.42313	-0.350345	ACH-000547	HT1197	HT1197_URINARY_TRACT		907065	Male	ATCC	2	-2.86827	Adherent	EMEM + 10% FBS	72	CVCL_1291	urinary_tract	Primary	Bladder Cancer	Carcinoma	44	SIDM00676	1533		urinary_tract	bladder_carcinoma
ACH-001228	0.122293	-0.0498994	-0.230165	ACH-001228	UPCISCC152	UPCISCC152_UPPER_AERODIGESTIVE_TRACT	UPCISCC152, UPCI:SCC152		Male	Academic lab	2	-3.11929	not found	not found		CVCL_C058	upper_aerodigestive_tract		Head and Neck Cancer	Squamous Cell Carcinoma, oral		SIDM00398			upper_aerodigestive	upper_aerodigestive_squamous	oral
ACH-001048	0.123044	-0.150208	-0.415788	ACH-001048	COV504	COV504_OVARY			Female	ECACC	2	-4.75499	Adherent	DMEM + 10% FBS + 2mM L-glutamine	87	CVCL_2424	pleural_effusion	Metastasis	Ovarian Cancer	Adenocarcinoma, high grade serous					ovary	ovary_adenocarcinoma	high_grade_serous
ACH-001335	0.124786	-0.45569	-0.244788	ACH-001335	C4II	C4II_CERVIX			Female	ATCC	2	-4.37587	Adherent	Waymouth's MB 752/1 + 10% FBS	87.3	CVCL_1095	cervix	Primary	Cervical Cancer	Carcinoma	41	SIDM00906			cervix	cervical_carcinoma
ACH-000969	0.12486	-0.208762	-0.46568	ACH-000969	KM12	KM12_LARGE_INTESTINE		905989	Unknown	JCRB	3	-3.2349	Adherent	RPMI + 10% FBS	80.1	CVCL_1331	large_intestine	Primary	Colon/Colorectal Cancer	Adenocarcinoma		SIDM00150	1990		colorectal	colorectal_adenocarcinoma		MSI
ACH-000407	0.124872	-0.281578	-0.313246	ACH-000407	SNU685	SNU685_ENDOMETRIUM			Female	KCLB	2	-4.17513		RPMI + 10% FBS	84.1	CVCL_5083	endometrium	Primary	Endometrial/Uterine Cancer	Malignant Mixed Mullerian Tumor (MMMT)	70	SIDM00165			uterus	MMMT
ACH-000438	0.124886	-0.464955	-0.384376	ACH-000438	LU65	LU65_LUNG		724863	Male	JCRB	2	-3.51867		RPMI + 20% FBS	89	CVCL_1392	lung	Primary	Lung Cancer	Non-Small Cell Lung Cancer (NSCLC), Large Cell Carcinoma	64	SIDM00547	47		lung	NSCLC	NSCLC_large_cell
ACH-001960	0.12515	-0.137425	-0.157575	ACH-001960	CCSW1	CCSW1_BILIARY_TRACT			Female	Academic lab	2	-4.58047	Adherent	RPMI + 10% FBS	95.3	CVCL_A429	biliary_tract		Bile Duct Cancer	Cholangiocarcinoma, intrahepatic					bile_duct	cholangiocarcinoma	intrahepatic
ACH-000053	0.125196	0.0858404	-0.00766587	ACH-000053	KARPAS299	KARPAS299_HAEMATOPOIETIC_AND_LYMPHOID_TISSUE		907273	Male	Academic lab	3	-5.3513	Suspension	RPMI + 20% FBS + 2mM Glutamine	55.5	CVCL_1324	haematopoietic_and_lymphoid_tissue		Lymphoma	T-cell, Non-Hodgkins, Anaplastic Large Cell (ALCL)	25	SIDM01010	906		lymphocyte	non_hodgkin_lymphoma	t_cell_ALCL
ACH-000896	0.125723	-0.289669	-0.413309	ACH-000896	647V	647V_URINARY_TRACT		906797	Male	DSMZ	2	-4.62435	Adherent	DMEM + 15% FBS + 2mM Glutamax	85.8	CVCL_1049	urinary_tract	Primary	Bladder Cancer	Carcinoma		SIDM00983	2061		urinary_tract	bladder_carcinoma
ACH-000376	0.126319	0.0913919	-0.343453	ACH-000376	SF295	SF295_CENTRAL_NERVOUS_SYSTEM		905985	Female	NCI/DCTD	2	-5.90409	Adherent	RPMI + 10% FBS	79.1	CVCL_1690	central_nervous_system	Primary	Brain Cancer	Glioblastoma	67	SIDM00084	1164		central_nervous_system	glioma	glioblastoma
ACH-000086	0.127242	-0.250013	-0.580628	ACH-000086	ACCMESO1	ACCMESO1_PLEURA			Female	RIKEN	2	-4.05407		RPMI + 10% FBS + Glutamax + Sodium pyruvate	78.6	CVCL_5113	pleura		Lung Cancer	Mesothelioma	61				lung	mesothelioma
ACH-001997	0.128833	0.206329	-0.234331	ACH-001997	ECC2	ECC2_BILIARY_TRACT			Unknown	Academic lab	2	-4.36067	Adherent	RPMI + 10% FBS	89.7		biliary_tract		Bile Duct Cancer	Cholangiocarcinoma, extrahepatic					bile_duct	cholangiocarcinoma	extrahepatic
ACH-001322	0.128975	-0.28477	-0.477338	ACH-001322	CME1	CME1_SOFT_TISSUE			Unknown	Academic lab	2	-2.93598	not found	not found	69.9	CVCL_N586	soft_tissue		Sarcoma	Synovial					soft_tissue	synovial_sarcoma
ACH-001509	0.129024	0.270331	-0.0772684	ACH-001509	H357	H357_UPPER_AERODIGESTIVE_TRACT			Male	Sigma-Aldrich	2	-2.40946	Adherent	DMEM:HAMS F12 (1:1 mix) + 10%FBS + 2mM Glutamine + 0.5 ug/ml sodium hydrocortisone succinate	92.3	CVCL_2462	upper_aerodigestive_tract	Primary	Head and Neck Cancer	Squamous Cell Carcinoma, tongue	74				upper_aerodigestive	upper_aerodigestive_squamous	tongue
ACH-001295	0.129467	-0.114516	-0.303368	ACH-001295	Y79	Y79_AUTONOMIC_GANGLIA			Female	ATCC	2	-3.24645	Suspension	RPMI 1640 + 20% FBS	77.1	CVCL_1893	eye		Eye Cancer	Retinoblastoma	2.5				eye	retinoblastoma
ACH-000336	0.129824	0.302367	-0.0219849	ACH-000336	OCIAML3	OCIAML3_HAEMATOPOIETIC_AND_LYMPHOID_TISSUE		1290455	Male	DSMZ	2	-1.98916		AlphaMEM + 20% FBS	51.6	CVCL_1844	haematopoietic_and_lymphoid_tissue	Primary	Leukemia	Acute Myelogenous Leukemia (AML), M4 (Myelomonocytic)	57	SIDM00462	355		blood	AML	M4
ACH-000041	0.132205	-0.220095	-0.179484	ACH-000041	RDES	RDES_BONE			Male	ATCC	2	-2.73164	Adherent	RPMI + 15% FBS	88.3	CVCL_2169	bone	Primary	Bone Cancer	Ewings Sarcoma	19				bone	Ewing_sarcoma		EWS_FLI
ACH-000226	0.132375	-0.317578	-0.49096	ACH-000226	SUPM2	SUPM2_HAEMATOPOIETIC_AND_LYMPHOID_TISSUE		1331040	Female	DSMZ	4	-3.82424	Suspension	RPMI + 20% FBS	53.3	CVCL_2209	central_nervous_system		Lymphoma	T-cell, Non-Hodgkins, Anaplastic Large Cell (ALCL)	5	SIDM00421	1878		lymphocyte	non_hodgkin_lymphoma	t_cell_ALCL
ACH-000671	0.132644	-0.0584449	-0.325012	ACH-000671	HUH6	HUH6_LIVER			Male	RIKEN	2	-4.7538		DMEM + 10% FBS	85.2	CVCL_4381	liver		Liver Cancer	Hepatoblastoma		SIDM00062			liver	hepatoblastoma
ACH-000833	0.132837	-0.0184946	-0.154203	ACH-000833	RH30	RH30_SOFT_TISSUE			Male	DSMZ	2	-3.36345	Adherent	RPMI + 10% FBS	61.5	CVCL_0041	bone_marrow	Metastasis	Sarcoma	Rhabdomyosarcoma, alveolar	17				soft_tissue	rhabdomyosarcoma	alveolar
ACH-000261	0.13286	-0.289003	-0.212699	ACH-000261	RERFLCAI	RERFLCAI_LUNG			Unknown	RIKEN	2	-5.37082	Adherent	EMEM + 10% FBS	94.1	CVCL_4402	pleural_effusion	Metastasis	Lung Cancer	Non-Small Cell Lung Cancer (NSCLC), Squamous Cell Carcinoma		SIDM00307			lung	NSCLC	NSCLC_squamous
ACH-000756	0.133325	-0.0855275	-0.308674	ACH-000756	GI1	GI1_CENTRAL_NERVOUS_SYSTEM		906871	Male	RIKEN	1	-3.67104	Adherent	DMEM + 10% FBS	95.9	CVCL_1231	central_nervous_system	Primary	Brain Cancer	Glioblastoma	61	SIDM00273	245		central_nervous_system	glioma	glioblastoma
ACH-000685	0.135176	-0.0570456	-1.11122	ACH-000685	L33	L33_PANCREAS			Female	Academic lab	2	-3.9596	Adherent	DMEM + 10% FBS + 2mM Glutamine + 1mM Sodium pyruvate + 1mM NEAA	48.1	CVCL_8147	lymph_node	Metastasis	Pancreatic Cancer	Ductal Adenosquamous Carcinoma					pancreas	exocrine	exocrine_adenosquamous
ACH-001623	0.136065	-0.016327	-0.235237	ACH-001623	ONDA8	ONDA8_CENTRAL_NERVOUS_SYSTEM			Female	JCRB	2	-3.62542	Adherent	DMEM + 10% FBS	83.7		central_nervous_system	Primary	Brain Cancer	Glioblastoma	31				central_nervous_system	glioma	glioblastoma
ACH-001416	0.136223	-0.602858	-0.341378	ACH-001416	UMUC9	UMUC9_URINARY_TRACT			Male	Sigma-Aldrich	2	-2.91983	Adherent	EMEM (EBSS) + 10% FBS + 2 mM Glutamine + 1% Non Essential Amino Acids (NEAA)	76.2	CVCL_2753	urinary_tract	Primary	Bladder Cancer	Transitional Cell Carcinoma					urinary_tract	bladder_carcinoma	bladder_transitional_cell
ACH-000133	0.138004	0.0666053	-0.143333	ACH-000133	HS729	HS729_SOFT_TISSUE			Male	ATCC	2	-4.42644	Adherent	DMEM + 5% FBS	72	CVCL_0871	fibroblast	Primary	Fibroblast	Soft tissue	74				fibroblast	fibroblast_soft_tissue
ACH-000809	0.138924	-0.172821	-0.173051	ACH-000809	KYSE410	KYSE410_OESOPHAGUS		753574	Male	DSMZ	2	-4.25481	Adherent	RPMI + 10% FBS	91.3	CVCL_1352	oesophagus	Primary	Esophageal Cancer	Squamous Cell Carcinoma	51	SIDM01028	952		esophagus	esophagus_squamous
ACH-000551	0.139485	0.156641	-0.440034	ACH-000551	K562	K562_HAEMATOPOIETIC_AND_LYMPHOID_TISSUE		905940	Female	ATCC	2	-3.20871	Suspension	IMDM + 10% FBS	46.8	CVCL_0004	pleural_effusion	Metastasis	Leukemia	Chronic Myelogenous Leukemia (CML), blast crisis	53	SIDM00791	2098		blood	CML	blast_crisis
ACH-000950	0.139541	-0.170543	-0.533211	ACH-000950	LOVO	LOVO_LARGE_INTESTINE		907790	Male	ATCC	3	-2.16358	Adherent	F12 + 10% FBS + 2mM Glutamax + 1.5g/l Sodium bicarbonate	53.4	CVCL_0399	lymph_node	Metastasis	Colon/Colorectal Cancer	Adenocarcinoma	56	SIDM00839	306		colorectal	colorectal_adenocarcinoma		MSI
ACH-000799	0.139771	0.213156	-0.298577	ACH-000799	HS695T	HS695T_SKIN			Male	ATCC	2	-3.06351	Adherent	EMEM + 10% FBS	62.2	CVCL_0851	lymph_node	Metastasis	Skin Cancer	Melanoma, amelanotic	26				skin	melanoma	amelanotic
ACH-000695	0.140038	-0.0565619	-0.562407	ACH-000695	CORL47	CORL47_LUNG			Male	ECACC	1	-2.18767	Suspension	RPMI + 10% FBS + 2mM Glutamine	60.3	CVCL_2415	bone_marrow	Metastasis	Lung Cancer	Small Cell Lung Cancer (SCLC)	67				lung	SCLC
ACH-001346	0.140627	-0.286854	-0.321218	ACH-001346	H103	H103_UPPER_AERODIGESTIVE_TRACT			Male	Sigma-Aldrich	2	-4.36834	Adherent	DMEM:HAMS F12 (1:1) + 10% FBS + 2mM Glutamine + 0.5 ug/ml sodium hydrocortisone succinate	88.7	CVCL_2457	upper_aerodigestive_tract	Primary	Head and Neck Cancer	Squamous Cell Carcinoma, buccal mucosa	32				upper_aerodigestive	upper_aerodigestive_squamous	buccal_mucosa
ACH-000473	0.140703	-0.114404	-0.530525	ACH-000473	RT112	RT112_URINARY_TRACT		909704	Female	DSMZ	2	-3.02518	Adherent	RPMI + 10% FBS	67.8	CVCL_1670	urinary_tract	Primary	Bladder Cancer	Transitional Cell Carcinoma		SIDM00402	25		urinary_tract	bladder_carcinoma	bladder_transitional_cell
ACH-001521	0.141839	0.130446	-0.297309	ACH-001521	HKA1	HKA1_SKIN			Female	JCRB	1	-2.92594	Adherent	DMEM + 20% FBS	77.1	CVCL_2943	skin	Primary	Skin Cancer	Squamous Cell Carcinoma	77				skin	skin_squamous	keratoacanthoma
ACH-001653	0.141897	-0.251069	-0.373834	ACH-001653	SKGT2	SKGT2_STOMACH		1503364	Male	Sigma-Aldrich	2	-4.75384	Adherent	RPMI 1640 + 10% FBS + 2mM Glutamine	91.2	CVCL_2194	stomach	Primary	Gastric Cancer	Adenocarcinoma	72	SIDM00393	1868		gastric	gastric_adenocarcinoma
ACH-000835	0.142067	-0.214712	-0.7082	ACH-000835	GCT	GCT_SOFT_TISSUE		906999	Male	ATCC	2	-5.15957	Adherent	McCoy's 5A + 10% FBS	79.8	CVCL_1229	soft_tissue	Metastasis	Sarcoma	Pleomorphic Sarcoma	29	SIDM00853	963		soft_tissue	pleomorphic_sarcoma
ACH-000039	0.144199	0.0920597	-0.508776	ACH-000039	SKNMC	SKNMC_BONE			Female	ATCC	3	-2.62797	Adherent	EMEM + 10% FBS	65.3	CVCL_0530	bone	Metastasis	Bone Cancer	Ewings Sarcoma	14	SIDM00634			bone	Ewing_sarcoma		EWS_FLI
ACH-000632	0.144671	-0.349996	-0.547326	ACH-000632	HS944T	HS944T_SKIN			Male	ATCC	2	-4.88225	Adherent	DMEM + 10% FBS	88.7	CVCL_1040	skin	Metastasis	Skin Cancer	Melanoma	51	SIDM00063			skin	melanoma
ACH-000403	0.145412	-0.321483	-0.241009	ACH-000403	NCIH747	NCIH747_LARGE_INTESTINE		908457	Male	ATCC	3	-3.45121	Adherent	RPMI + 10% FBS	84.6	CVCL_1587	large_intestine	Metastasis	Colon/Colorectal Cancer	Adenocarcinoma	69	SIDM00778	573		colorectal	colorectal_adenocarcinoma
ACH-000164	0.145498	-0.0777558	-0.0688099	ACH-000164	PANC1	PANC1_PANCREAS			Male	ATCC	2	-4.71034	Adherent	DMEM + 10% FBS	96.4	CVCL_0480	pancreas	Primary	Pancreatic Cancer	Ductal Adenocarcinoma, exocrine		SIDM00610			pancreas	exocrine	exocrine_adenocarcinoma
ACH-000264	0.145516	-0.264687	-0.297137	ACH-000264	CALU6	CALU6_LUNG		724859	Female	ATCC	2	-5.60367	Adherent	EMEM + 10% FBS	91.9	CVCL_0236	pleural_effusion	Metastasis	Lung Cancer	Non-Small Cell Lung Cancer (NSCLC), unspecified	61	SIDM00921	1844		lung	NSCLC
ACH-001038	0.145819	-0.166247	-0.194234	ACH-001038	COGE352	COGE352_BONE	COG-E-352		Male	Children's Oncology Group	2	-5.29447				CVCL_M153	haematopoietic_and_lymphoid_tissue		Bone Cancer	Ewings Sarcoma	17				bone	Ewing_sarcoma		EWS_ERG
ACH-000884	0.145956	-0.138288	-0.301854	ACH-000884	MDAMB435S	MDAMB435S_SKIN			Unknown	ATCC	2	-4.09778		RPMI + 10% FBS	77.2	CVCL_0622	skin	Metastasis	Skin Cancer	Melanoma, amelanotic	31	SIDM01222			skin	melanoma	amelanotic
ACH-000605	0.146056	0.0450817	-0.165844	ACH-000605	TE6	TE6_OESOPHAGUS		946355	Male	RIKEN	2	-3.1378	Adherent	RPMI + 10% FBS	60	CVCL_1765	oesophagus		Esophageal Cancer	Squamous Cell Carcinoma		SIDM00328	1642		esophagus	esophagus_squamous
ACH-000341	0.147258	0.31372	0.131254	ACH-000341	SKNFI	SKNFI_AUTONOMIC_GANGLIA		688087	Male	ATCC	2	-2.19328	Adherent	DMEM + 10% FBS + NEAA	31	CVCL_1702	bone_marrow	Metastasis	Neuroblastoma		11	SIDM01099	227		peripheral_nervous_system	neuroblastoma
ACH-000098	0.147446	-0.17197	-0.705396	ACH-000098	GAMG	GAMG_CENTRAL_NERVOUS_SYSTEM		906868	Female	DSMZ	2	-5.02631	Adherent	DMEM + 10% FBS + 2mM Glutamax	91.1	CVCL_1226	central_nervous_system	Primary	Brain Cancer	Glioblastoma	42	SIDM01055	1174		central_nervous_system	glioma	glioblastoma
ACH-000470	0.147907	-0.235743	-0.32726	ACH-000470	SW1463	SW1463_LARGE_INTESTINE		909748	Female	ATCC	3	-3.52014	Adherent	RPMI + 10% FBS	78.6	CVCL_1718	large_intestine	Primary	Colon/Colorectal Cancer	Adenocarcinoma	66	SIDM00834	271		colorectal	colorectal_adenocarcinoma
ACH-001366	0.148705	-0.322896	-0.256136	ACH-001366	NGP	NGP_AUTONOMIC_GANGLIA			Male	DSMZ	2	-3.23884	Adherent	DMEM (4.5 g/L glucose) + 10% FBS	76.3	CVCL_2141	lung	Metastasis	Neuroblastoma		1.5				peripheral_nervous_system	neuroblastoma		MYCN_amp
ACH-000221	0.149193	-0.0123451	-0.301006	ACH-000221	SNU398	SNU398_LIVER		1240217	Male	ATCC	2	-3.82677	Mixed adherent and suspension	RPMI + 10% FBS	58.7	CVCL_0077	liver	Primary	Liver Cancer	Hepatocellular Carcinoma	42	SIDM01181	2169		liver	hepatocellular_carcinoma
ACH-000167	0.149595	-0.439255	-0.305781	ACH-000167	KE97	KE97_STOMACH			Male	RIKEN	2	-2.29267	Adherent	RPMI + 10% FBS	89.5	CVCL_3386	abdomen	Metastasis	Gastric Cancer	Adenocarcinoma, mucinous	52				gastric	gastric_adenocarcinoma	mucinous
ACH-002015	0.149855	0.0529186	-0.514171	ACH-002015	MEL285	MEL285_UVEA			Female	Academic lab	1	-3.48853	Adherent	RPMI 1640 + 20% FBS (w/3mM L-glutamine)	89.5	CVCL_C303	uvea	Primary	Eye Cancer	Uveal Melanoma	49				eye	uveal_melanoma
ACH-000204	0.150685	-0.202571	-0.030652	ACH-000204	LP1	LP1_HAEMATOPOIETIC_AND_LYMPHOID_TISSUE		907791	Female	HSRRB	2	-2.11532		IMDM + 10% FBS	95.2	CVCL_0012	haematopoietic_and_lymphoid_tissue	Primary	Myeloma	Multiple Myeloma	56	SIDM00340	1794		plasma_cell	multiple_myeloma
ACH-000941	0.151109	0.103968	-0.293758	ACH-000941	HEC1B	HEC1B_ENDOMETRIUM			Female	ATCC	2	-3.70652	Adherent	EMEM + 10% FBS	64.5	CVCL_0294	endometrium	Primary	Endometrial/Uterine Cancer	Endometrial Adenocarcinoma	71	SIDM01241			uterus	endometrial_adenocarcinoma
ACH-000682	0.151411	0.048012	-0.185929	ACH-000682	SNU1066	SNU1066_UPPER_AERODIGESTIVE_TRACT			Male	KCLB	2	-4.55342		RPMI + 10% heat inactivated FBS + 300mg/L L-glutamine + 25mM HEPES + 25mM Sodium bicarbonate	85.2	CVCL_5005	upper_aerodigestive_tract		Head and Neck Cancer	Squamous Cell Carcinoma	62	SIDM00170			upper_aerodigestive	upper_aerodigestive_squamous
ACH-000153	0.151413	0.575746	-0.484579	ACH-000153	NCIH2052	NCIH2052_PLEURA		688058	Male	ATCC	1	-2.70454	Adherent	RPMI + 10% FBS	69.5	CVCL_1518	pleural_effusion	Metastasis	Lung Cancer	Mesothelioma	65	SIDM00713	1485		lung	mesothelioma
ACH-000262	0.1516	-0.196226	0.0393519	ACH-000262	UOK101	UOK101_KIDNEY			Female	Academic lab	2	-2.68157	not found	not found	61.3	CVCL_B076	kidney		Kidney Cancer	Renal Cell Carcinoma					kidney	renal_cell_carcinoma
ACH-001567	0.152469	0.120195	-0.157452	ACH-001567	MM383	MM383_SKIN			Male	Sigma-Aldrich	2	-4.00969	Adherent	RPMI 1640 (with 2 mM L-Glutamine + 25 mM HEPES) + 10% FBS	87.4	CVCL_2606	lymph_node	Metastasis	Skin Cancer	Melanoma					skin	melanoma
ACH-000903	0.153372	-0.21748	-0.690594	ACH-000903	FTC133	FTC133_THYROID		906864	Male	ECACC	2	-4.16352	Adherent	DMEM:F12 (1:1) + 10% FBS + 2mM Glutamine	75.1	CVCL_1219	thyroid	Metastasis	Thyroid Cancer	Carcinoma, anaplastic	42	SIDM00213	1007		thyroid	thyroid_carcinoma	anaplastic
ACH-000521	0.153932	-0.200115	0.0162553	ACH-000521	NCIH2030	NCIH2030_LUNG		722045	Male	ATCC	3	-3.02662	Adherent	RPMI + 10% FBS	85.8	CVCL_1517	lymph_node	Metastasis	Lung Cancer	Non-Small Cell Lung Cancer (NSCLC), Adenocarcinoma		SIDM00715	912		lung	NSCLC	NSCLC_adenocarcinoma
ACH-001407	0.15827	0.160268	-0.168967	ACH-001407	UMUC13	UMUC13_URINARY_TRACT			Male	Sigma-Aldrich	2	-4.67904	Adherent	EMEM (EBSS) + 10% FBS + 2 mM Glutamine + 1% Non Essential Amino Acids (NEAA)	84.7	CVCL_2746	lymph_node	Metastasis	Bladder Cancer	Transitional Cell Carcinoma					urinary_tract	bladder_carcinoma	bladder_transitional_cell
ACH-000486	0.15838	-0.425033	-0.505642	ACH-000486	KU1919	KU1919_URINARY_TRACT		907312	Male	DSMZ	2	-4.25624	Adherent	RPMI + 10% heat inactivated FBS	66.7	CVCL_1344	urinary_tract		Bladder Cancer	Transitional Cell Carcinoma	76	SIDM01033	892		urinary_tract	bladder_carcinoma	bladder_transitional_cell
ACH-000045	0.158542	-0.0394848	-0.400941	ACH-000045	MV411	MV411_HAEMATOPOIETIC_AND_LYMPHOID_TISSUE	MV-4-11	908156	Male	ATCC	2	-2.88062	Suspension	IMDM + 10% FBS	89	CVCL_0064	haematopoietic_and_lymphoid_tissue	Primary	Leukemia	Acute Myelogenous Leukemia (AML)	10	SIDM00657	133		blood	AML
ACH-000673	0.158742	-0.296266	-0.544114	ACH-000673	LN443	LN443_CENTRAL_NERVOUS_SYSTEM			Unknown	Academic lab	2	-5.05491	not found	not found		CVCL_3960	central_nervous_system		Brain Cancer	Glioblastoma					central_nervous_system	glioma	glioblastoma
ACH-000905	0.159154	-0.104046	-0.236788	ACH-000905	5637	5637_URINARY_TRACT		687452	Male	ATCC	2	-4.05356				CVCL_0126	urinary_tract		Bladder Cancer		68	SIDM00807	1157		urinary_tract	bladder_carcinoma
ACH-000484	0.160045	0.231968	0.225532	ACH-000484	VMRCRCW	VMRCRCW_KIDNEY		1240224	Male	RIKEN	1	-3.28875	Adherent	EMEM + 10% FBS	91.3	CVCL_1790	kidney	Primary	Kidney Cancer	Renal Cell Carcinoma		SIDM00318	1459		kidney	renal_cell_carcinoma
ACH-000461	0.16221	-0.210058	-0.380579	ACH-000461	SNU1196	SNU1196_BILIARY_TRACT			Unknown	KCLB	1	-3.45079		RPMI + 10% heat inactivated FBS + 300mg/L L-glutamine + 25mM HEPES + 25mM Sodium bicarbonate	82.9	CVCL_5015	biliary_tract		Bile Duct Cancer	Cholangiocarcinoma, extrahepatic		SIDM00163			bile_duct	cholangiocarcinoma	extrahepatic
ACH-000899	0.162362	-0.171628	-0.436918	ACH-000899	WM88	WM88_SKIN			Male	Academic lab	1	-2.74944	Adherent	RPMI + 10% FBS	47.9	CVCL_6805	skin	Metastasis	Skin Cancer	Melanoma					skin	melanoma
ACH-000778	0.162509	0.153272	0.109001	ACH-000778	HSC3	HSC3_UPPER_AERODIGESTIVE_TRACT		907061	Male	HSRRB	2	-2.80092		EMEM + 10% FBS	79.8	CVCL_1288	upper_aerodigestive_tract	Metastasis	Head and Neck Cancer	Squamous Cell Carcinoma	64	SIDM00589	648		upper_aerodigestive	upper_aerodigestive_squamous
ACH-000592	0.162905	-0.0306392	-0.394252	ACH-000592	TM31	TM31_CENTRAL_NERVOUS_SYSTEM			Female	RIKEN	2	-4.14954		EMEM + 10% FBS	85.7	CVCL_6735	central_nervous_system		Brain Cancer	Glioma	42				central_nervous_system	glioma
ACH-000414	0.163693	-0.28678	-0.302386	ACH-000414	NCIH1944	NCIH1944_LUNG		1240185	Female	ATCC	4	-3.58719	Adherent	RPMI + 10% FBS	62.5	CVCL_1508	soft_tissue	Metastasis	Lung Cancer	Non-Small Cell Lung Cancer (NSCLC), Adenocarcinoma	62	SIDM00762	183		lung	NSCLC	NSCLC_adenocarcinoma
ACH-000887	0.163798	-0.339398	-0.292383	ACH-000887	SF172	SF172_CENTRAL_NERVOUS_SYSTEM			Female	Academic lab	2	-5.51673	not found	not found	85	CVCL_V613	central_nervous_system		Brain Cancer	Glioblastoma					central_nervous_system	glioma	glioblastoma
ACH-000022	0.163931	-0.411984	-0.246003	ACH-000022	PATU8988S	PATU8988S_PANCREAS			Female	DSMZ	2	-4.8726	Adherent	DMEM + 10% FBS + 2mM Glutamax	93.7	CVCL_1846	liver	Metastasis	Pancreatic Cancer	Ductal Adenocarcinoma, exocrine	64	SIDM00452			pancreas	exocrine	exocrine_adenocarcinoma
ACH-000078	0.164158	0.067149	-0.169887	ACH-000078	MHHNB11	MHHNB11_AUTONOMIC_GANGLIA		908135	Male	DSMZ	3	-2.12452	Adherent	RPMI + 10% FBS	60.3	CVCL_1412	autonomic_ganglia	Metastasis	Neuroblastoma		4	SIDM00387	1818		peripheral_nervous_system	neuroblastoma		MYCN_amp
ACH-001651	0.164541	-0.688924	-0.827383	ACH-001651	SKGI	SKGI_ENDOMETRIUM			Female	JCRB	2	-2.8723	Adherent	Ham's F12 + 10% FBS	93.9	CVCL_2793	endometrium	Primary	Endometrial/Uterine Cancer	Endometrial Squamous Cell Carcinoma					uterus	endometrial_squamous
ACH-000823	0.16624	-0.075275	-0.176733	ACH-000823	KYSE140	KYSE140_OESOPHAGUS		753573	Male	DSMZ	2	-4.75415	Adherent	RPMI + 10% FBS	93	CVCL_1347	oesophagus	Primary	Esophageal Cancer	Squamous Cell Carcinoma	54	SIDM01032	951		esophagus	esophagus_squamous
ACH-000913	0.166468	-0.211208	-0.201758	ACH-000913	ESS1	ESS1_ENDOMETRIUM		907000	Female	DSMZ	2	-4.31446		RPMI + 20% FBS	58.6	CVCL_1205	endometrium	Primary	Endometrial/Uterine Cancer	Endometrial Stromal Sarcoma	76	SIDM01043	293		uterus	endometrial_stromal_sarcoma
ACH-000790	0.166469	-0.157794	-0.174103	ACH-000790	SHP77	SHP77_LUNG		724872	Male	ATCC	2	-3.47027	Mixed adherent and suspension	RPMI + 10% FBS	89.4	CVCL_1693	lung	Primary	Lung Cancer	Small Cell Lung Cancer (SCLC)	54	SIDM01078	1479		lung	SCLC
ACH-001382	0.166821	-0.647403	-0.771866	ACH-001382	PACADD188	PACADD188_PANCREAS			Female	DSMZ	2	-1.58112	Adherent	DMEM:Keratinocyte SFM (1:1)+20%FBS	45.3	CVCL_M469	pancreas	Metastasis	Pancreatic Cancer	Ductal Adenocarcinoma, exocrine	68				pancreas	exocrine	exocrine_adenocarcinoma
ACH-001050	0.167111	-0.265005	-0.384444	ACH-001050	CW9019	CW9019_SOFT_TISSUE			Unknown	Academic lab	2	-3.57014	Adherent	DMEM + 10% FBS	80.7	CVCL_N820	soft_tissue		Sarcoma	Rhabdomyosarcoma, alveolar					soft_tissue	rhabdomyosarcoma	alveolar
ACH-000305	0.168721	-0.253697	-0.243617	ACH-000305	ECGI10	ECGI10_OESOPHAGUS		753555	Male	RIKEN	2	-5.18306		RPMI + 10% FBS	92.9	CVCL_1187	lymph_node		Esophageal Cancer	Squamous Cell Carcinoma	65	SIDM00278	2138		esophagus	esophagus_squamous
ACH-000885	0.168727	0.0130031	-0.532575	ACH-000885	TOV21G	TOV21G_OVARY		1240222	Female	ATCC	3	-3.84234	Adherent	MCDB 105:Medium 199 (1:1) + 15% FBS	62.3	CVCL_3613	ovary	Primary	Ovarian Cancer	Adenocarcinoma, clear cell	62	SIDM01169	700		ovary	ovary_adenocarcinoma	clear_cell
ACH-000445	0.168739	-0.141927	-0.474716	ACH-000445	KNS60	KNS60_CENTRAL_NERVOUS_SYSTEM			Male	HSRRB	1	-3.72452		DMEM + 5% FBS	71.2	CVCL_2798	central_nervous_system	Primary	Brain Cancer	Glioblastoma	55				central_nervous_system	glioma	glioblastoma
ACH-000541	0.171381	-0.0388582	-0.791136	ACH-000541	KMS34	KMS34_HAEMATOPOIETIC_AND_LYMPHOID_TISSUE			Female	HSRRB	1	-2.15525		RPMI + 10% FBS	97.4	CVCL_2996	pleural_effusion	Primary	Myeloma	Multiple Myeloma	60				plasma_cell	multiple_myeloma
ACH-000921	0.172117	-0.212426	-0.403211	ACH-000921	NCIH1339	NCIH1339_LUNG			Female	ATCC	2	-4.70867	Adherent	RPMI + 20% FBS	92.8	CVCL_A472	pleural_effusion	Metastasis	Lung Cancer	Small Cell Lung Cancer (SCLC)	49				lung	SCLC
ACH-001999	0.172144	-0.150186	-0.259699	ACH-001999	9505BIK	9505BIK_PANCREAS			Unknown	Academic lab	1	-4.70438	Adherent	DMEM/F12 + 10% FBS	61.6		pancreas		Pancreatic Cancer	Ductal Adenocarcinoma, exocrine					pancreas	exocrine	exocrine_adenocarcinoma
ACH-001345	0.172181	-0.224016	-0.338005	ACH-001345	GP5D	GP5D_LARGE_INTESTINE		907291	Female	Sigma-Aldrich	2	-2.25286	Adherent	DMEM + 10% FBS	90.2	CVCL_1235	Colon	Primary	Colon/Colorectal Cancer	Adenocarcinoma	71	SIDM00537	741		colorectal	colorectal_adenocarcinoma
ACH-001517	0.174622	-0.0012222	-0.48813	ACH-001517	HEC1	HEC1_ENDOMETRIUM		907051	Female	JCRB	2	-3.76514	Adherent	EMEM + 10% FBS	97	CVCL_1274	endometrium	Primary	Endometrial/Uterine Cancer	Endometrial Adenocarcinoma	71	SIDM00596	474		uterus	endometrial_adenocarcinoma
ACH-002004	0.174718	-0.799973	-0.442043	ACH-002004	UACC62SKINCJ1	UACC62_SKIN_CJ1_RESISTANT	UACC62 RMR		Unknown	Academic lab	2	-2.03111	Adherent	RPMI 1640 + 10% FBS + 1% P/S	85.5		skin		Skin Cancer	Melanoma				Drug resistance: Dabrafenib and Trametinib	skin	melanoma
ACH-000488	0.174831	-0.00190673	-0.0398674	ACH-000488	TE11	TE11_OESOPHAGUS		946354	Male	RIKEN	2	-4.85944		RPMI + 10% FBS	94.9	CVCL_1761	oesophagus	Primary	Esophageal Cancer	Squamous Cell Carcinoma	58	SIDM00348	2073		esophagus	esophagus_squamous
ACH-000378	0.175184	-0.731896	-0.300212	ACH-000378	NCIH647	NCIH647_LUNG		1240191	Male	ATCC	2	-3.10215	Adherent	RPMI + 10% FBS	89	CVCL_1574	pleural_effusion	Metastasis	Lung Cancer	Non-Small Cell Lung Cancer (NSCLC), Adenosquamous Carcinoma	56	SIDM01125	955		lung	NSCLC	NSCLC_adenosquamous
ACH-001301	0.175658	-0.16905	-0.491737	ACH-001301	COGN278	COGN278_AUTONOMIC_GANGLIA			Unknown	Children's Oncology Group	2	-2.53924	not found	not found	66.9	CVCL_AX49	autonomic_ganglia		Neuroblastoma						peripheral_nervous_system	neuroblastoma		MYCN_amp
ACH-000591	0.175854	-0.264386	-0.213343	ACH-000591	LN235	LN235_CENTRAL_NERVOUS_SYSTEM	LN-235		Male	Academic lab	2	-3.96076	not found	not found	87.3	CVCL_3957	central_nervous_system		Brain Cancer	Astrocytoma	38				central_nervous_system	glioma	astrocytoma
ACH-000638	0.175907	-0.111301	-0.323115	ACH-000638	NCIH441	NCIH441_LUNG		908460	Male	ATCC	4	-3.2011	Adherent	RPMI + 10% FBS	81	CVCL_1561	pericardial_effusion	Metastasis	Lung Cancer	Non-Small Cell Lung Cancer (NSCLC), Adenocarcinoma		SIDM00925	1815		lung	NSCLC	NSCLC_adenocarcinoma
ACH-000075	0.176779	-0.190208	0.0213254	ACH-000075	U87MG	U87MG_CENTRAL_NERVOUS_SYSTEM		687590	Unknown	ATCC	2	-2.31896	Adherent	EMEM + 10% FBS	62.1	CVCL_0022	central_nervous_system	Primary	Brain Cancer	Astrocytoma	44	SIDM01189	549		central_nervous_system	glioma	astrocytoma
ACH-000391	0.177474	0.0985101	-0.162745	ACH-000391	MHHES1	MHHES1_BONE		908134	Male	DSMZ	2	-2.91146	Adherent	RPMI + 10% FBS	61.4	CVCL_1411	ascites	Metastasis	Bone Cancer	Ewings Sarcoma	12	SIDM00386	339		bone	Ewing_sarcoma		EWS_FLI
ACH-001515	0.178531	-0.222083	-0.383122	ACH-001515	HCS2	HCS2_CERVIX			Female	JCRB	2	-3.92244	Adherent	EMEM + 15% FBS	97		cervix	Metastasis	Cervical Cancer	Squamous Cell Carcinoma	42				cervix	cervical_squamous
ACH-000535	0.179713	-0.274503	-0.252685	ACH-000535	BXPC3	BXPC3_PANCREAS		906693	Female	ATCC	2	-4.19944	Adherent	RPMI + 10% FBS	81.6	CVCL_0186	pancreas	Primary	Pancreatic Cancer	Ductal Adenocarcinoma, exocrine	61	SIDM00132	1978		pancreas	exocrine	exocrine_adenocarcinoma
ACH-001790	0.180001	0.00601295	-0.42786	ACH-001790	RH18DM	RH18DM_SOFT_TISSUE			Unknown	Academic lab	2	-1.31042	Adherent	RPMI 1640 + 20% FBS	67.1		soft_tissue		Sarcoma	Rhabdomyosarcoma, embryonal	2				soft_tissue	rhabdomyosarcoma	embryonal
ACH-000279	0.181565	0.0181593	-0.152001	ACH-000279	EWS502	EWS502_BONE			Unknown	Academic lab	2	-4.55067	not found	not found	84.3	CVCL_S740	bone		Bone Cancer	Ewings Sarcoma					bone	Ewing_sarcoma		EWS_FLI
ACH-001608	0.184514	-0.134972	-0.0555483	ACH-001608	NP2	NP2_CENTRAL_NERVOUS_SYSTEM			Male	JCRB	2	-4.41321	Adherent	DMEM + 10% FBS	88.9		central_nervous_system	Primary	Brain Cancer	Glioblastoma	63				central_nervous_system	glioma	glioblastoma
ACH-000019	0.185268	-0.523746	-0.834118	ACH-000019	MCF7	MCF7_BREAST		905946	Female	ATCC	2	-2.49368	Adherent	EMEM + 10% FBS + 0.01mg/ml Insulin (Bovine)	65	CVCL_0031	pleural_effusion	Metastasis	Breast Cancer	Carcinoma	69	SIDM00148	588		breast	breast_carcinoma	ERpos_HER2neg	luminal
ACH-000976	0.186089	-0.0698151	-0.480746	ACH-000976	HUCCT1	HUCCT1_BILIARY_TRACT		907069	Male	HSRRB	2	-3.66862		RPMI + 10% FBS	91.4	CVCL_0324	ascites	Metastasis	Bile Duct Cancer	Cholangiocarcinoma, intrahepatic		SIDM00587	1213		bile_duct	cholangiocarcinoma	intrahepatic
ACH-000238	0.186934	-0.209123	-0.216058	ACH-000238	SCC4	SCC4_UPPER_AERODIGESTIVE_TRACT		910904	Male	ATCC	2	-4.34643	Adherent	DMEM:F12 (1:1) + 10% FBS + 0.4ug/ml Hydrocortisone	81.6	CVCL_1684	upper_aerodigestive_tract	Primary	Head and Neck Cancer	Squamous Cell Carcinoma, oral	55	SIDM01081	1476		upper_aerodigestive	upper_aerodigestive_squamous	oral
ACH-000163	0.188144	-0.283756	-0.451044	ACH-000163	SW579	SW579_THYROID			Male	ATCC	2	-4.2451	Adherent	DMEM + 10% FBS	52.5	CVCL_3603	thyroid	Primary	Thyroid Cancer	Squamous Cell Carcinoma	59	SIDM01167			thyroid	thyroid_squamous
ACH-001858	0.189315	-0.0227438	-0.396567	ACH-001858	SSP25	SSP25_BILIARY_TRACT			Female	Academic lab	2	-5.73564	Adherent	RPMI + 10% FBS	94.3		biliary_tract		Bile Duct Cancer	Cholangiocarcinoma, intrahepatic		SIDM00275			bile_duct	cholangiocarcinoma	intrahepatic
ACH-000882	0.191369	-0.283711	-0.332469	ACH-000882	IGR1	IGR1_SKIN		907169	Male	DSMZ	2	-4.92604	Adherent	DMEM + 10% FBS	91.4	CVCL_1303	lymph_node	Metastasis	Skin Cancer	Melanoma	42	SIDM01060	1534		skin	melanoma
ACH-000974	0.191734	-0.0713849	-0.0789094	ACH-000974	SNGM	SNGM_ENDOMETRIUM		909735	Female	HSRRB	2	-3.48987		F12 + 20% FBS	90.2	CVCL_1707	lymph_node	Metastasis	Endometrial/Uterine Cancer	Endometrial Adenocarcinoma	52	SIDM00373	2058		uterus	endometrial_adenocarcinoma
ACH-000911	0.192109	-0.257158	-0.388917	ACH-000911	NUGC3	NUGC3_STOMACH		908455	Male	JHSF	2	-4.6791		RPMI + 10% FBS	83.8	CVCL_1612	soft_tissue	Metastasis	Gastric Cancer	Adenocarcinoma	72	SIDM00572	1251		gastric	gastric_adenocarcinoma
ACH-000182	0.193235	0.0820803	-0.0851526	ACH-000182	SNU869	SNU869_BILIARY_TRACT			Unknown	KCLB	1	-5.87234	Adherent	RPMI + 10% heat inactivated FBS + 300mg/L L-glutamine + 25mM HEPES + 25mM Sodium bicarbonate	90.8	CVCL_5101	biliary_tract		Bile Duct Cancer	Cholangiocarcinoma, extrahepatic		SIDM00159			bile_duct	cholangiocarcinoma	extrahepatic
ACH-000228	0.193306	0.0595158	-0.377543	ACH-000228	BICR31	BICR31_UPPER_AERODIGESTIVE_TRACT		1290725	Male	ECACC	2	-3.4817	Adherent	DMEM + 10% FBS + 2mM Glutamine + 0.4ug/ml Hydrocortisone	55.7	CVCL_2312	upper_aerodigestive_tract	Primary	Head and Neck Cancer	Squamous Cell Carcinoma, oral		SIDM00078	940		upper_aerodigestive	upper_aerodigestive_squamous	oral
ACH-000108	0.194029	0.283796	0.0319131	ACH-000108	KP3	KP3_PANCREAS		1298219	Male	HSRRB	3	-4.00248		RPMI + 10% FBS	69.1	CVCL_3005	liver	Metastasis	Pancreatic Cancer	Ductal Adenosquamous Carcinoma, exocrine	75	SIDM00571	155		pancreas	exocrine	exocrine_adenosquamous
ACH-000111	0.195224	-0.308933	-0.23167	ACH-000111	HCC1187	HCC1187_BREAST		749711	Female	ATCC	2	-2.76223	Mixed adherent and suspension	RPMI + 10% FBS	90.8	CVCL_1247	breast	Primary	Breast Cancer	Breast Ductal Carcinoma	41	SIDM00885	1644		breast	breast_ductal_carcinoma	ERneg_HER2neg	basal_A
ACH-000397	0.195258	-0.328789	-0.283386	ACH-000397	TEN	TEN_ENDOMETRIUM			Female	RIKEN	2	-4.40515		MEM + 10% FBS	81.2	CVCL_E063	endometrium	Primary	Endometrial/Uterine Cancer	Clear Cell Carcinoma	74				uterus	clear_cell_carcinoma
ACH-000748	0.195855	0.0994894	0.0849262	ACH-000748	SJSA1	SJSA1_BONE		909717	Male	ATCC	1	-4.5023	Adherent	RPMI + 10% FBS	55.3	CVCL_1697	bone	Primary	Bone Cancer	Osteosarcoma	19	SIDM01112	1180		bone	osteosarcoma
ACH-001413	0.196573	-0.0381196	-0.379498	ACH-001413	UMUC11	UMUC11_URINARY_TRACT			Male	Sigma-Aldrich	2	-3.04918	Adherent	EMEM (EBSS) + 10% FBS + 2 mM Glutamine + 1% Non Essential Amino Acids (NEAA)	81.9	CVCL_2745	urinary_tract	Primary	Bladder Cancer	Transitional Cell Carcinoma					urinary_tract	bladder_carcinoma	bladder_transitional_cell
ACH-001283	0.197495	0.0226581	-0.317322	ACH-001283	TC106	TC106_BONE			Male	Academic lab	2	-4.22449	not found	not found	60.2	CVCL_F531	skin	Metastasis	Bone Cancer	Ewings Sarcoma	19				bone	Ewing_sarcoma		EWS_ERG
ACH-000504	0.19826	-0.148079	-0.190117	ACH-000504	SNB75	SNB75_CENTRAL_NERVOUS_SYSTEM		905982	Female	Academic lab	2	-3.75866	Adherent	RPMI + 5% FBS	67.7	CVCL_1706	central_nervous_system	Primary	Brain Cancer	Glioma		SIDM00095	1181		central_nervous_system	glioma
ACH-001802	0.198837	-0.131689	-0.291351	ACH-001802	LPS853	LPS853_SOFT_TISSUE			Unknown	Academic lab	2	-3.97422	Adherent	IMDM + 15% FBS + 1% L-Glutamine + 1% Pen-Strep-Ampho	95.9		soft_tissue		Liposarcoma	DDLPS					soft_tissue	liposarcoma	DDLPS
ACH-001607	0.199976	-0.146187	-0.0919525	ACH-001607	NOZ	NOZ_LIVER			Female	JCRB	2	-3.63305	Adherent	Williams'E medium + 10% FBS	95.7	CVCL_3079	ascites	Metastasis	Gallbladder Cancer	Adenocarcinoma	48				bile_duct	gallbladder_adenocarcinoma
ACH-000431	0.200559	-0.107287	-0.352074	ACH-000431	NCIH1694	NCIH1694_LUNG		688006	Male	ATCC	2	-4.20586	Suspension	F10	83	CVCL_1489	ascites	Metastasis	Lung Cancer	Small Cell Lung Cancer (SCLC)	61	SIDM00741	451		lung	SCLC
ACH-000616	0.202856	-0.187806	-0.494482	ACH-000616	HS746T	HS746T_STOMACH		1240151	Male	ATCC	2	-3.6334	Adherent	DMEM + 10% FBS	82.4	CVCL_0333	soft_tissue	Metastasis	Gastric Cancer	Adenocarcinoma	74	SIDM00665	1850		gastric	gastric_adenocarcinoma
ACH-000796	0.203856	0.0147723	0.277659	ACH-000796	MCAS	MCAS_OVARY			Female	HSRRB	2	-4.24132	Adherent	EMEM + 15% FBS	90.2	CVCL_3020	ovary	Primary	Ovarian Cancer	Cystadenocarcinoma, mucinous		SIDM00008			ovary	ovary_adenocarcinoma	mucinous
ACH-000458	0.205412	-0.230871	-0.321595	ACH-000458	CJM	CJM_SKIN			Unknown	RIKEN	2	-3.75695		F12 + 10% FBS	89.3	CVCL_U797	skin	Metastasis	Skin Cancer	Melanoma					skin	melanoma
ACH-000619	0.205808	-0.0671973	-0.300413	ACH-000619	PECAPJ15	PECAPJ15_UPPER_AERODIGESTIVE_TRACT		1240207	Male	ECACC	2	-3.357	Adherent	IMDM + 10% FBS + 2mM Glutamine	81.6	CVCL_2678	upper_aerodigestive_tract	Primary	Head and Neck Cancer	Squamous Cell Carcinoma, oral	45	SIDM00473	1810		upper_aerodigestive	upper_aerodigestive_squamous	oral
ACH-001538	0.206906	-0.252898	-0.332061	ACH-001538	KKU213	KKU213_BILIARY_TRACT	KKU-M213		Male	JCRB	2	-3.75243	Adherent	DMEM + 10% FBS	79.1	CVCL_M261	biliary_tract	Primary	Bile Duct Cancer	Cholangiocarcinoma, intrahepatic	58				bile_duct	cholangiocarcinoma	intrahepatic
ACH-000596	0.207019	0.0252531	0.0210542	ACH-000596	LCLC97TM1	LCLC97TM1_LUNG		946361	Male	DSMZ	2	-3.02117		RPMI + 20% FBS	48.6	CVCL_1376	lung	Primary	Lung Cancer	Non-Small Cell Lung Cancer (NSCLC), Large Cell Carcinoma	44	SIDM00344	485		lung	NSCLC	NSCLC_large_cell
ACH-000826	0.20857	-0.338369	-0.205947	ACH-000826	CAL12T	CAL12T_LUNG		753540	Male	DSMZ	2	-2.37947	Adherent	DMEM + 10% heat inactivated FBS	84.2	CVCL_1105	lung	Primary	Lung Cancer	Non-Small Cell Lung Cancer (NSCLC), unspecified		SIDM00939	2252		lung	NSCLC
ACH-000318	0.20886	-0.0228874	-0.23232	ACH-000318	TE10	TE10_OESOPHAGUS		753622	Male	RIKEN	2	-3.47154		DMEM + 10% FBS	90.1	CVCL_1760	oesophagus	Primary	Esophageal Cancer	Squamous Cell Carcinoma		SIDM00349	1561		esophagus	esophagus_squamous
ACH-000958	0.210145	9.94754e-06	-0.342897	ACH-000958	SW48	SW48_LARGE_INTESTINE		909751	Female	ATCC	2	-2.54259	Adherent	RPMI + 10% FBS	64.2	CVCL_1724	Colon	Primary	Colon/Colorectal Cancer	Adenocarcinoma	82	SIDM00837	1		colorectal	colorectal_adenocarcinoma		MSI
ACH-001494	0.210517	-0.204868	-0.255351	ACH-001494	EGI1	EGI1_BILIARY_TRACT		906853	Male	DSMZ	2	-4.40762	Adherent	MEM + 10% FBS + 2x MEM amino acids (both essential and non-essential) + 4 mM L-glutamine + 1 mM sodium pyruvate	77.9	CVCL_1193	biliary_tract	Primary	Bile Duct Cancer	Cholangiocarcinoma, extrahepatic	52	SIDM01050	1315		bile_duct	cholangiocarcinoma	extrahepatic
ACH-000696	0.210738	-0.135388	-0.167399	ACH-000696	OVCAR8	OVCAR8_OVARY		905991	Female	NCI/DCTD	3	-5.06276		RPMI + 10% FBS	60.2	CVCL_1629	ovary	Primary	Ovarian Cancer	Adenocarcinoma, high grade serous	64	SIDM00090	2131		ovary	ovary_adenocarcinoma	high_grade_serous
ACH-000286	0.212911	-0.317096	-0.0477681	ACH-000286	SNU1033	SNU1033_LARGE_INTESTINE			Female	KCLB	2	-2.91603		RPMI + 10% FBS	67.5	CVCL_5002	large_intestine	Primary	Colon/Colorectal Cancer	Adenocarcinoma	45	SIDM00192			colorectal	colorectal_adenocarcinoma
ACH-000898	0.213759	-0.298853	-0.184521	ACH-000898	SNU719	SNU719_STOMACH			Male	KCLB	2	-3.47392		RPMI + 10% FBS + 2mM L-glutamine	80	CVCL_5086	stomach	Primary	Gastric Cancer	Adenocarcinoma, tubular	53				gastric	gastric_adenocarcinoma	tubular
ACH-000693	0.214185	-0.0398354	-0.287661	ACH-000693	KYSE180	KYSE180_OESOPHAGUS		907318	Male	DSMZ	2	-5.41442	Adherent	RPMI + 10% FBS	67.9	CVCL_1349	oesophagus	Primary	Esophageal Cancer	Squamous Cell Carcinoma	53	SIDM01030	599		esophagus	esophagus_squamous
ACH-000040	0.217009	0.026471	-0.447287	ACH-000040	U118MG	U118MG_CENTRAL_NERVOUS_SYSTEM		687588	Male	ATCC	2	-3.7855	Adherent	DMEM + 10% FBS	69.1	CVCL_0633	central_nervous_system	Primary	Brain Cancer	Astrocytoma		SIDM01193	7		central_nervous_system	glioma	astrocytoma
ACH-000374	0.218271	-0.232437	-0.394655	ACH-000374	HCC1143	HCC1143_BREAST		749710	Female	ATCC	2	-3.48995	Adherent	RPMI + 10% FBS	84	CVCL_1245	breast	Primary	Breast Cancer	Breast Ductal Carcinoma	52	SIDM00866	1316		breast	breast_ductal_carcinoma	ERneg_HER2neg	basal_A
ACH-000698	0.218366	-0.56487	-0.682026	ACH-000698	DMS53	DMS53_LUNG		907295	Male	ATCC	3	-4.25107		RPMI + 10% FBS	75	CVCL_1177	lung	Primary	Lung Cancer	Small Cell Lung Cancer (SCLC)	54	SIDM00523	580		lung	SCLC
ACH-002001	0.218559	-0.255584	-0.393239	ACH-002001	A375SKINCJ1	A375_SKIN_CJ1_RESISTANT	A375 RMR		Unknown	Academic lab	2	-4.00645	Adherent	RPMI 1640 + 10% FBS + 1% P/S	80.5		skin		Skin Cancer	Melanoma				Drug resistance: Dabrafenib and Trametinib	skin	melanoma
ACH-000060	0.219482	0.0711592	0.0472575	ACH-000060	PANC1005	PANC1005_PANCREAS		925348	Male	ATCC	2	-3.42263	Adherent	RPMI + 15% FBS + 2mM Glutamine + 1mM Sodium pyruvate + 60ug/ml Insulin + 10mM HEPES + 1.5g/l Sodium bicarbonate + 4.5g/l Glucose	93.2	CVCL_1639	pancreas	Primary	Pancreatic Cancer	Ductal Adenocarcinoma, exocrine	56	SIDM01135	197		pancreas	exocrine	exocrine_adenocarcinoma
ACH-000774	0.220139	0.327471	-0.109384	ACH-000774	RERFLCAD2	RERFLCAD2_LUNG			Male	HSRRB	2	-2.73606	Adherent	RPMI + 10% FBS	83.6	CVCL_1652	lung	Primary	Lung Cancer	Non-Small Cell Lung Cancer (NSCLC), Adenocarcinoma					lung	NSCLC	NSCLC_adenocarcinoma
ACH-001852	0.220205	-0.0419678	-0.106832	ACH-001852	HKGZCC	HKGZCC_BILIARY_TRACT			Male	Academic lab	2	-6.07721	Adherent	RPMI + 10% FBS	95.1		biliary_tract		Bile Duct Cancer	Cholangiocarcinoma, intrahepatic					bile_duct	cholangiocarcinoma	intrahepatic
ACH-001655	0.221348	0.401349	-0.1405	ACH-001655	SKN	SKN_ENDOMETRIUM		1240215	Female	JCRB	2	-2.57885	Adherent	Ham's F12 + 10% FBS	54	CVCL_3167	endometrium	Primary	Endometrial/Uterine Cancer	Endometrial Squamous Cell Carcinoma	52	SIDM00377	791		uterus	endometrial_squamous
ACH-001163	0.22184	-0.203737	0.013838	ACH-001163	CCLFPEDS0001T	PEDS005TSUSP_KIDNEY			Male	Cancer Cell Line Factory	2	-3.88208	not found	not found	89.8		kidney	Metastasis	Kidney Cancer	Renal Medullary Carcinoma				Adherent version of CCLFPEDS0001T	kidney	renal_cell_carcinoma	renal_medullary_carcinoma
ACH-000637	0.222454	-0.256788	-0.387583	ACH-000637	KYSE520	KYSE520_OESOPHAGUS		753575	Female	DSMZ	1	-3.08782	Adherent	RPMI + 10% FBS	93.8	CVCL_1355	oesophagus	Primary	Esophageal Cancer	Squamous Cell Carcinoma	58	SIDM01025	894		esophagus	esophagus_squamous
ACH-001786	0.222901	-0.0627065	-0.213474	ACH-001786	SNU1544	SNU1544_LARGE_INTESTINE			Female	KCLB	2	-2.32081	Adherent	RPMI 1640 + 10% FBS with L-glutamine (300mg/L), 25mM HEPES and 25mM NaHCO3; Penicillin-streptomycin were added to culture media (final concentration, 100 U/mL)	62		large_intestine	Primary	Colon/Colorectal Cancer	Adenocarcinoma	38				colorectal	colorectal_adenocarcinoma
ACH-000395	0.223365	0.0823679	0.0454054	ACH-000395	NCIH520	NCIH520_LUNG		908443	Male	ATCC	3	-2.77735	Adherent	RPMI + 10% FBS	86.6	CVCL_1566	lung	Primary	Lung Cancer	Non-Small Cell Lung Cancer (NSCLC), Squamous Cell Carcinoma		SIDM01130	2200		lung	NSCLC	NSCLC_squamous
ACH-000273	0.223807	-0.211201	-0.636828	ACH-000273	SF539	SF539_CENTRAL_NERVOUS_SYSTEM		905984	Female	Academic lab	2	-4.7371	Mixed adherent and suspension	RPMI + 5% FBS	83.1	CVCL_1691	central_nervous_system	Primary	Brain Cancer	Glioma		SIDM00083	1781		central_nervous_system	glioma
ACH-002018	0.225511	-0.080598	-0.350859	ACH-002018	OMM25	OMM25_UVEA			Male	Academic lab	2	-5.59953	Adherent	RPMI 1640 + 20% FBS (w/3mM L-glutamine)	79		liver	Metastasis	Eye Cancer	Uveal Melanoma					eye	uveal_melanoma
ACH-001838	0.226611	0.0244109	-0.167303	ACH-001838	ICC12	ICC12_BILIARY_TRACT			Unknown	Academic lab	2	-3.57398	Adherent	RPMI + 10% FBS	88.2		biliary_tract		Bile Duct Cancer	Cholangiocarcinoma, intrahepatic					bile_duct	cholangiocarcinoma	intrahepatic
ACH-001513	0.22837	-0.341707	-0.295247	ACH-001513	HCA1	HCA1_CERVIX			Female	JCRB	2	-4.42562	Adherent	EMEM + 10% FBS	87.4		cervix	Metastasis	Cervical Cancer	Endocervical Adenocarcinoma					cervix	cervical_adenocarcinoma	endocervical
ACH-000794	0.229133	-0.235564	-0.323781	ACH-000794	BICR22	BICR22_UPPER_AERODIGESTIVE_TRACT		1240121	Male	ECACC	2	-4.1027	Adherent	DMEM + 10% FBS + 2mM Glutamine + 0.4ug/ml Hydrocortisone	94.4	CVCL_2310	lymph_node	Metastasis	Head and Neck Cancer	Squamous Cell Carcinoma, oral		SIDM00485	1575		upper_aerodigestive	upper_aerodigestive_squamous	oral
ACH-000943	0.229622	0.0826488	-0.340529	ACH-000943	RKO	RKO_LARGE_INTESTINE		909698	Unknown	ATCC	3	-4.99166	Adherent	MEM + 10% FBS	49.1	CVCL_0504	Colon	Primary	Colon/Colorectal Cancer	Adenocarcinoma		SIDM01090	607		colorectal	colorectal_adenocarcinoma		MSI
ACH-000217	0.229653	-0.359131	-0.150201	ACH-000217	JHH6	JHH6_LIVER		1240159	Female	HSRRB	2	-4.97004	Adherent	William's E Medium + 10% FBS	90.7	CVCL_2788	liver	Primary	Liver Cancer	Hepatocellular Carcinoma	57	SIDM00615	1824		liver	hepatocellular_carcinoma
ACH-001001	0.229802	-0.117596	-0.0549927	ACH-001001	143B	143B_BONE			Female	ATCC	1	-4.61152				CVCL_2270	bone	Primary	Bone Cancer	Osteosarcoma	13	SIDM00804			bone	osteosarcoma
ACH-000463	0.233966	0.322028	0.161151	ACH-000463	NCIH460	NCIH460_LUNG		905943	Male	ATCC	2	-3.17959	Adherent	RPMI + 10% FBS	83.1	CVCL_0459	pleural_effusion	Metastasis	Lung Cancer	Non-Small Cell Lung Cancer (NSCLC), Large Cell Carcinoma		SIDM00144	2146		lung	NSCLC	NSCLC_large_cell
ACH-001329	0.23673	-0.113443	-0.0433492	ACH-001329	ANGMCSS	ANGMCSS_CENTRAL_NERVOUS_SYSTEM			Male	Sigma-Aldrich	2	-4.6996	Adherent	DMEM:HAMS F12 (1:1) + 10% FBS + 2mM L-glutamine	79.2	CVCL_2297	central_nervous_system	Primary	Brain Cancer	Glioblastoma	65				central_nervous_system	glioma	glioblastoma
ACH-000652	0.239187	-0.0829965	-0.0519341	ACH-000652	SUIT2	SUIT2_PANCREAS		1240219	Male	HSRRB	2	-3.31301	Adherent	RPMI + 10% FBS	75.4	CVCL_3172	liver	Metastasis	Pancreatic Cancer	Ductal Adenocarcinoma, exocrine	73	SIDM00371	1749		pancreas	exocrine	exocrine_adenocarcinoma
ACH-000490	0.239392	0.0268548	-0.0956893	ACH-000490	SF767	SF767_CENTRAL_NERVOUS_SYSTEM			Female	Academic lab	2	-5.09689	not found	not found	91.8	CVCL_6950	stomach	Metastasis	Brain Cancer	Astrocytoma		SIDM00626			central_nervous_system	glioma	astrocytoma
ACH-000661	0.240578	-0.26352	-0.312418	ACH-000661	WM1799	WM1799_SKIN			Male	WISTAR	2	-4.56556	Adherent	RPMI + 10% FBS	69.2	CVCL_A341	skin		Skin Cancer	Melanoma					skin	melanoma
ACH-000549	0.241181	-0.260295	-0.388539	ACH-000549	SNU1076	SNU1076_UPPER_AERODIGESTIVE_TRACT			Male	KCLB	2	-3.22179		RPMI + 10% heat inactivated FBS + 300mg/l L-glutamine + 25mM HEPES + 25mM Sodium bicarbonate	85	CVCL_5006	upper_aerodigestive_tract		Head and Neck Cancer	Squamous Cell Carcinoma, laryngeal	60	SIDM00168			upper_aerodigestive	upper_aerodigestive_squamous	laryngeal
ACH-000556	0.241523	0.0459092	-0.0750036	ACH-000556	SIHA	SIHA_CERVIX		930297	Female	ATCC	2	-4.03376	Adherent	EMEM (EBSS) + 10%FBS	90.5	CVCL_0032	cervix		Cervical Cancer	Carcinoma		SIDM01093	1354		cervix	cervical_carcinoma
ACH-000478	0.242258	0.0172433	-0.0838438	ACH-000478	SNU387	SNU387_LIVER		909736	Female	ATCC	2	-3.96662	Adherent	RPMI + 10% FBS	94	CVCL_0250	liver	Primary	Liver Cancer	Hepatocellular Carcinoma	41	SIDM01180	1482		liver	hepatocellular_carcinoma
ACH-001510	0.242365	-0.0500772	-0.149043	ACH-001510	H376	H376_UPPER_AERODIGESTIVE_TRACT			Female	Sigma-Aldrich	2	-4.23598	Adherent	DMEM:HAMS F12 (1:1 mix) + 10%FBS + 2mM Glutamine + 0.5 ug/ml sodium hydrocortisone succinate	88.2		upper_aerodigestive_tract	Primary	Head and Neck Cancer	Squamous Cell Carcinoma, oral	40				upper_aerodigestive	upper_aerodigestive_squamous	oral
ACH-000030	0.242786	-0.163385	-0.334341	ACH-000030	PC14	PC14_LUNG		753608	Male	RIKEN	3	-5.25734	Adherent	RPMI + 10% FBS	91.6	CVCL_1640	lung	Primary	Lung Cancer	Non-Small Cell Lung Cancer (NSCLC), Adenocarcinoma		SIDM00237	198		lung	NSCLC	NSCLC_adenocarcinoma
ACH-000718	0.244335	0.0452533	-0.204256	ACH-000718	NCIH2291	NCIH2291_LUNG		724874	Male	ATCC	3	-3.75397	Adherent	RPMI + 10% FBS	70.3	CVCL_1546	lymph_node	Metastasis	Lung Cancer	Non-Small Cell Lung Cancer (NSCLC), Adenocarcinoma		SIDM00728	917		lung	NSCLC	NSCLC_adenocarcinoma
ACH-001737	0.245214	-0.39892	-0.126086	ACH-001737	HSB2	HSB2_HAEMATOPOIETIC_AND_LYMPHOID_TISSUE			Unknown	Academic lab	1	-1.62937	Adherent	RPMI + 10% FBS	67.1	CVCL_1859	haematopoietic_and_lymphoid_tissue		Leukemia	Acute Lymphoblastic Leukemia (ALL), T-cell	11				blood	ALL	t_cell
ACH-000861	0.24661	0.244949	-0.1483	ACH-000861	HOP62	HOP62_LUNG		905972	Female	Academic lab	3	-4.01952	Adherent	RPMI + 10% FBS	77.4	CVCL_1285	lung	Primary	Lung Cancer	Non-Small Cell Lung Cancer (NSCLC), Adenocarcinoma		SIDM00133	1500		lung	NSCLC	NSCLC_adenocarcinoma
ACH-000552	0.246796	0.123006	-0.145015	ACH-000552	HT29	HT29_LARGE_INTESTINE		905939	Female	ATCC	2	-4.44776	Adherent	McCoy's 5A + 10% FBS	85.2	CVCL_0320	large_intestine	Primary	Colon/Colorectal Cancer	Adenocarcinoma	44	SIDM00136	1212		colorectal	colorectal_adenocarcinoma
ACH-000839	0.247026	-0.0886559	-0.273095	ACH-000839	SCABER	SCABER_URINARY_TRACT			Male	ATCC	2	-3.244	Adherent	EMEM + 10% FBS + 2mM L-glutamine + 0.1mM Sodium pyruvate + 0.1mM NEAA	54	CVCL_3599	urinary_tract	Primary	Bladder Cancer	Squamous Cell Carcinoma	58	SIDM00032			urinary_tract	bladder_carcinoma	bladder_squamous
ACH-001551	0.247537	-0.047037	-0.0592	ACH-001551	MCC142	MCC142_SKIN			Male	Sigma-Aldrich	2	-4.69697	Adherent	RPMI 1640 + 15% FBS (with 2 mM L-Glutamine + 25 mM HEPES)	89.3	CVCL_2584	lymph_node	Metastasis	Skin Cancer	Merkel Cell Carcinoma	80				skin	merkel_cell_carcinoma
ACH-001526	0.247762	-0.380032	-0.33134	ACH-001526	HUO9	HUO9_BONE		907072	Female	JCRB	2	-2.92913	Adherent	RPMI 1640 + 10% FBS	54.4	CVCL_1298	bone	Primary	Bone Cancer	Osteosarcoma	13	SIDM00599	330		bone	osteosarcoma
ACH-000738	0.247813	-0.0594643	-0.277928	ACH-000738	GB1	GB1_CENTRAL_NERVOUS_SYSTEM		687568	Male	HSRRB	2	-4.77689		EMEM + 10% FBS	89	CVCL_1227	central_nervous_system	Primary	Brain Cancer	Glioblastoma	35	SIDM00581	2095		central_nervous_system	glioma	glioblastoma
ACH-000249	0.248449	-0.972157	-0.162559	ACH-000249	CL11	CL11_LARGE_INTESTINE		1290769	Male	DSMZ	1	-1.36998	Adherent	DMEM:F12 (1:1) + 20% FBS	75.2	CVCL_1978	Colon	Primary	Colon/Colorectal Cancer	Adenocarcinoma		SIDM00944	1153		colorectal	colorectal_adenocarcinoma
ACH-001275	0.250071	-0.0370996	-0.519217	ACH-001275	SYO1	SYO1_SOFT_TISSUE			Female	Academic lab	2	-2.9637	not found	not found	83.3	CVCL_7146	soft_tissue		Sarcoma	Synovial					soft_tissue	synovial_sarcoma
ACH-000802	0.250194	-0.204978	-0.152429	ACH-000802	BFTC905	BFTC905_URINARY_TRACT		910926	Female	DSMZ	2	-4.90152	Adherent	DMEM + 10% FBS	61.2	CVCL_1083	urinary_tract	Primary	Bladder Cancer	Transitional Cell Carcinoma	51	SIDM00989	1583		urinary_tract	bladder_carcinoma	bladder_transitional_cell
ACH-000804	0.250212	-0.198844	-0.538172	ACH-000804	NB1	NB1_AUTONOMIC_GANGLIA		949179	Male	HSRRB	3	-2.76096	Adherent	RPMI + 10% FBS	64.4	CVCL_1440	lymph_node	Metastasis	Neuroblastoma		2	SIDM00578	127		peripheral_nervous_system	neuroblastoma		MYCN_amp
ACH-001408	0.250367	-0.0620902	-0.158762	ACH-001408	UMUC14	UMUC14_URINARY_TRACT			Male	Sigma-Aldrich	2	-4.46255	Adherent	EMEM (EBSS) + 10% FBS + 2 mM Glutamine + 1% Non Essential Amino Acids (NEAA)	70.5	CVCL_2747	urinary_tract	Metastasis	Bladder Cancer	Transitional Cell Carcinoma					urinary_tract	bladder_carcinoma	bladder_transitional_cell
ACH-001460	0.250618	-0.318543	-0.490232	ACH-001460	C84	C84_LARGE_INTESTINE			Male	ECACC	2	-4.11171	Adherent	IMDM + 10% FBS + 2 mM Glutamine	90.6	CVCL_5250	large_intestine	Primary	Colon/Colorectal Cancer	Adenocarcinoma	67				colorectal	colorectal_adenocarcinoma
ACH-000265	0.251854	-0.0303839	-0.472365	ACH-000265	KP4	KP4_PANCREAS		753572	Male	RIKEN	4	-3.87324	Adherent	DMEM:F12 (1:1) + 10% FBS	88.3	CVCL_1338	ascites	Metastasis	Pancreatic Cancer	Ductal Adenocarcinoma, exocrine	50	SIDM00301	708		pancreas	exocrine	exocrine_adenocarcinoma
ACH-000770	0.252728	-0.0366081	-0.194797	ACH-000770	P31FUJ	P31FUJ_HAEMATOPOIETIC_AND_LYMPHOID_TISSUE		909253	Male	HSRRB	3	-3.62251		RPMI + 10% FBS	87.6	CVCL_1632	haematopoietic_and_lymphoid_tissue		Leukemia	Acute Myelogenous Leukemia (AML), M5 (Eosinophilic/Monocytic)		SIDM00363	642		blood	AML	M5
ACH-001857	0.252861	-0.162619	-0.0568219	ACH-001857	SG231	SG231_BILIARY_TRACT			Male	Academic lab	1	-2.84632	Adherent	RPMI + 10% FBS	94.9	CVCL_0519	biliary_tract		Bile Duct Cancer	Cholangiocarcinoma, intrahepatic					bile_duct	cholangiocarcinoma	intrahepatic
ACH-000699	0.254699	0.102685	-0.0520742	ACH-000699	HCC1395	HCC1395_BREAST		749712	Female	ATCC	3	-5.13397	Adherent	RPMI + 10% FBS	47.4	CVCL_1249	breast	Primary	Breast Cancer	Breast Ductal Carcinoma	43	SIDM00884	94		breast	breast_ductal_carcinoma	ERneg_HER2neg	basal_B
ACH-000202	0.25652	0.432126	-0.568257	ACH-000202	COLO320	COLO320_LARGE_INTESTINE			Female	DSMZ	3	-1.64143	Suspension	RPMI + 10% FBS	62.4	CVCL_1989	large_intestine	Primary	Colon/Colorectal Cancer	Adenocarcinoma	55	SIDM00071			colorectal	colorectal_adenocarcinoma
ACH-000694	0.257487	-0.11397	-0.182007	ACH-000694	TE9	TE9_OESOPHAGUS		946353	Male	RIKEN	2	-4.73513	Adherent	RPMI + 10% FBS	91.3	CVCL_1767	pleural_effusion	Metastasis	Esophageal Cancer	Squamous Cell Carcinoma		SIDM00325	1312		esophagus	esophagus_squamous
ACH-000322	0.25781	-0.11792	-0.492803	ACH-000322	HT144	HT144_SKIN		907067	Male	ATCC	2	-3.27156	Adherent	McCoy's 5A + 10% FBS	49.5	CVCL_0318	skin	Metastasis	Skin Cancer	Melanoma	29	SIDM00695	1193		skin	melanoma
ACH-000243	0.25861	-0.223732	-0.286122	ACH-000243	DANG	DANG_PANCREAS		1290797	Female	DSMZ	4	-4.72455	Adherent	RPMI + 10% FBS	88.5	CVCL_0243	pancreas		Pancreatic Cancer	Ductal Adenocarcinoma, exocrine		SIDM00950	871		pancreas	exocrine	exocrine_adenocarcinoma
ACH-000873	0.260379	0.139769	0.210698	ACH-000873	KYSE270	KYSE270_OESOPHAGUS		907319	Male	DSMZ	2	-2.6577	Adherent	RPMI:F12 (1:1) + 10% FBS	85	CVCL_1350	oesophagus	Primary	Esophageal Cancer	Squamous Cell Carcinoma	79	SIDM01029	1518		esophagus	esophagus_squamous
ACH-000953	0.260951	-0.294013	-0.417306	ACH-000953	SUPT1	SUPT1_HAEMATOPOIETIC_AND_LYMPHOID_TISSUE	Sup-T1	909743	Male	ATCC	2	-2.7015		RPMI + 10% FBS	92.9	CVCL_1714	pleural_effusion	Metastasis	Leukemia	Acute Lymphoblastic Leukemia (ALL), T-cell	8	SIDM01154	1452		blood	ALL	t_cell
ACH-000502	0.262243	-0.125479	-0.34811	ACH-000502	TCCPAN2	TCCPAN2_PANCREAS			Female	HSRRB	3	-4.73301	Adherent	RPMI + 10% FBS	83.7	CVCL_3178	ascites	Metastasis	Pancreatic Cancer	Ductal Adenocarcinoma, exocrine	68				pancreas	exocrine	exocrine_adenocarcinoma
ACH-000096	0.262678	-0.0120065	-0.312203	ACH-000096	G401	G401_SOFT_TISSUE		907299	Male	ATCC	2	-2.40531	Adherent	McCoy's 5A + 10% FBS	38	CVCL_0270	kidney	Primary	Rhabdoid	Malignant Rhabdoid Tumor	0.25	SIDM00856	962		kidney	malignant_rhabdoid_tumor
ACH-000188	0.26577	-0.30298	-0.20741	ACH-000188	SCC25	SCC25_UPPER_AERODIGESTIVE_TRACT		910701	Male	ATCC	2	-3.55165	Adherent	DMEM:F12 (1:1) + 10% FBS + 0.4ug/ml Hydrocortisone	90.7	CVCL_1682	upper_aerodigestive_tract	Primary	Head and Neck Cancer	Squamous Cell Carcinoma	70	SIDM01082	1419		upper_aerodigestive	upper_aerodigestive_squamous
ACH-001033	0.266214	-0.381857	-0.395225	ACH-001033	CHLA57	CHLA57_BONE			Unknown	Children's Oncology Group	2	-1.96089	not found	not found	54.5	CVCL_0B49	bone		Bone Cancer	Ewings Sarcoma					bone	Ewing_sarcoma
ACH-000420	0.266488	-0.14128	-0.443064	ACH-000420	SNU449	SNU449_LIVER		909738	Male	ATCC	2	-3.59253	Adherent	RPMI + 10% FBS	89.2	CVCL_0454	liver	Primary	Liver Cancer	Hepatocellular Carcinoma	52	SIDM01194	129		liver	hepatocellular_carcinoma
ACH-000256	0.26796	-0.498507	-0.416849	ACH-000256	COV318	COV318_OVARY			Female	ECACC	2	-3.20912	Adherent	EMEM + 10% FBS + 2mM Glutamine	71.7	CVCL_2419	ascites	Metastasis	Ovarian Cancer	Adenocarcinoma, high grade serous					ovary	ovary_adenocarcinoma	high_grade_serous
ACH-001624	0.270593	-0.525452	-0.205467	ACH-001624	ONDA9	ONDA9_CENTRAL_NERVOUS_SYSTEM			Male	JCRB	2	-2.19837	Adherent	DMEM + 10% FBS	77	CVCL_1R14	central_nervous_system	Primary	Brain Cancer	Glioblastoma	58				central_nervous_system	glioma	glioblastoma
ACH-001172	0.270806	-0.281793	-0.425442	ACH-001172	R256	R256_CENTRAL_NERVOUS_SYSTEM			Unknown	Academic lab	2	-5.38353	not found	not found	79		central_nervous_system		Brain Cancer	Medulloblastoma					central_nervous_system	medulloblastoma
ACH-001609	0.273817	-0.230274	-0.444469	ACH-001609	NP3	NP3_CENTRAL_NERVOUS_SYSTEM			Male	JCRB	2	-4.09258	Adherent	DMEM + 10% FBS	84		central_nervous_system	Primary	Brain Cancer	Glioblastoma	64				central_nervous_system	glioma	glioblastoma
ACH-000865	0.278967	0.166912	-0.186099	ACH-000865	KYSE450	KYSE450_OESOPHAGUS		907320	Male	DSMZ	2	-4.86001	Adherent	RPMI:F12 (1:1) + 10% FBS	75.3	CVCL_1353	oesophagus	Primary	Esophageal Cancer	Squamous Cell Carcinoma	59	SIDM01027	60		esophagus	esophagus_squamous
ACH-001451	0.280221	-0.229585	-0.220344	ACH-001451	BOKU	BOKU_CERVIX			Female	JCRB	2	-4.06351	Adherent	Ham's F12 + 10% FBS	86.3		cervix	Primary	Cervical Cancer	Squamous Cell Carcinoma		SIDM00073			cervix	cervical_squamous
ACH-001956	0.280468	0.075756	-0.236808	ACH-001956	MUGCHOR1	MUGCHOR1_BONE			Female	Academic lab	3	-5.36791	not found	not found	79.9	CVCL_9277	bone		Bone Cancer	Chordoma	57				bone	chordoma
ACH-000005	0.281086	-0.27471	-0.299075	ACH-000005	HEL9217	HEL9217_HAEMATOPOIETIC_AND_LYMPHOID_TISSUE			Male	ATCC	2	-2.40441	Suspension	RPMI + 10% FBS	86.6	CVCL_2481	bone_marrow		Leukemia	Acute Myelogenous Leukemia (AML), M6 (Erythroleukemia)	30	SIDM00593			blood	AML	M6
ACH-000563	0.284677	-0.175296	-0.378089	ACH-000563	EBC1	EBC1_LUNG		753554	Male	RIKEN	2	-2.4905	Adherent	EMEM + 10% FBS	76.3	CVCL_2891	skin	Metastasis	Lung Cancer	Non-Small Cell Lung Cancer (NSCLC), Squamous Cell Carcinoma	69	SIDM00486	1665		lung	NSCLC	NSCLC_squamous
ACH-000444	0.284968	0.140664	-0.0608022	ACH-000444	LU99	LU99_LUNG			Male	HSRRB	2	-4.45321	Adherent	RPMI + 10% FBS	57	CVCL_3015	pleura	Metastasis	Lung Cancer	Non-Small Cell Lung Cancer (NSCLC), Large Cell Carcinoma	63	SIDM00546			lung	NSCLC	NSCLC_large_cell
ACH-000735	0.286722	0.016699	-0.195611	ACH-000735	PECAPJ49	PECAPJ49_UPPER_AERODIGESTIVE_TRACT			Male	ECACC	2	-4.9829	Adherent	IMDM + 10% FBS + 2mM Glutamine	92.1	CVCL_2681	upper_aerodigestive_tract	Primary	Head and Neck Cancer	Squamous Cell Carcinoma, oral	57				upper_aerodigestive	upper_aerodigestive_squamous	oral
ACH-000994	0.287584	-0.35772	-0.257816	ACH-000994	HEC59	HEC59_ENDOMETRIUM			Female	HSRRB	2	-3.89199		EMEM + 15% FBS	66.5	CVCL_2930	endometrium	Primary	Endometrial/Uterine Cancer	Endometrial Adenocarcinoma					uterus	endometrial_adenocarcinoma
ACH-000579	0.288023	0.0309643	-0.0475675	ACH-000579	UACC257	UACC257_SKIN		905977	Unknown	NCI/DCTD	1	-1.37348		RPMI + 10% FBS	81.3	CVCL_1779	skin	Primary	Skin Cancer	Melanoma		SIDM00108	14		skin	melanoma
ACH-000736	0.28917	-0.0163125	-0.110742	ACH-000736	SNU601	SNU601_STOMACH			Male	KCLB	2	-3.55878		RPMI + 10% FBS	92.3	CVCL_0101	ascites	Metastasis	Gastric Cancer	Adenocarcinoma, signet ring cell	34				gastric	gastric_adenocarcinoma	signet_ring_cell
ACH-000618	0.289724	-0.000762575	-0.0781414	ACH-000618	SNU1041	SNU1041_UPPER_AERODIGESTIVE_TRACT			Male	KCLB	2	-4.83163		RPMI + 10% heat inactivated FBS + 300mg/l L-glutamine + 25mM HEPES + 25mM Sodium bicarbonate	44.3	CVCL_L085	upper_aerodigestive_tract		Head and Neck Cancer	Squamous Cell Carcinoma, hypopharyngeal		SIDM00173			upper_aerodigestive	upper_aerodigestive_squamous	hypopharyngeal
ACH-000029	0.290113	-0.0746488	-0.165471	ACH-000029	HCC827GR5	HCC827GR5_LUNG	HCC827 GR5		Female	Academic lab	2	-4.51995	not found	not found	49.1	CVCL_V622	lung	Primary	Lung Cancer	Non-Small Cell Lung Cancer (NSCLC), Adenocarcinoma	39				lung	NSCLC	NSCLC_adenocarcinoma
ACH-001274	0.290431	-0.0246194	-0.48533	ACH-001274	SW982	SW982_SOFT_TISSUE		909759	Female	Academic lab	2	-3.09879	not found	not found	83	CVCL_1734	soft_tissue		Sarcoma	Synovial		SIDM01161	1560		soft_tissue	synovial_sarcoma
ACH-000499	0.291045	-0.207678	-0.551614	ACH-000499	EW8	EW8_BONE			Male	Academic lab	2	-2.87273	not found	not found	56.8	CVCL_V618	bone		Bone Cancer	Ewings Sarcoma					bone	Ewing_sarcoma		EWS_FLI
ACH-000663	0.29112	-0.129563	-0.352952	ACH-000663	OVTOKO	OVTOKO_OVARY		1298365	Female	HSRRB	2	-3.33661	Adherent	RPMI + 10% FBS	57.1	CVCL_3117	spleen	Metastasis	Ovarian Cancer	Adenocarcinoma, clear cell	78	SIDM00425	1095		ovary	ovary_adenocarcinoma	clear_cell
ACH-000768	0.292233	0.144995	-0.161247	ACH-000768	MDAMB231	MDAMB231_BREAST		905960	Female	ATCC	2	-3.83952	Adherent	RPMI + 10% FBS	91	CVCL_0062	pleural_effusion	Metastasis	Breast Cancer	Carcinoma	51	SIDM00146	1013		breast	breast_carcinoma	ERneg_HER2neg	basal_B
ACH-000881	0.292321	0.194077	-0.260949	ACH-000881	MELJUSO	MELJUSO_SKIN		908125	Female	DSMZ	2	-3.90593	Adherent	RPMI + 10% FBS	80.2	CVCL_1403	skin	Primary	Skin Cancer	Melanoma	58	SIDM00336	626		skin	melanoma
ACH-000528	0.295623	0.0882073	-0.287863	ACH-000528	ABC1	ABC1_LUNG		906791	Male	HSRRB	3	-5.63657	Adherent	EMEM + 10% FBS	77.5	CVCL_1066	pleural_effusion	Metastasis	Lung Cancer	Non-Small Cell Lung Cancer (NSCLC), Adenocarcinoma	47	SIDM00494	1557		lung	NSCLC	NSCLC_adenocarcinoma
ACH-000537	0.296419	-0.0907517	-0.131709	ACH-000537	SNU761	SNU761_LIVER			Male	KCLB	1	-5.2525		RPMI + 10% FBS	89.1	CVCL_5089	liver		Liver Cancer	Hepatocellular Carcinoma	49				liver	hepatocellular_carcinoma
ACH-000601	0.298017	0.0207253	0.0125583	ACH-000601	MIAPACA2	MIAPACA2_PANCREAS		724870	Male	ATCC	4	-5.42234	Adherent	DMEM + 10% FBS	88.3	CVCL_0428	pancreas	Primary	Pancreatic Cancer	Ductal Adenocarcinoma, exocrine	65	SIDM00505	1541		pancreas	exocrine	exocrine_adenocarcinoma
ACH-000255	0.300871	-0.270781	-0.450463	ACH-000255	LMSU	LMSU_STOMACH			Female	RIKEN	2	-3.48771		F12 + 10% FBS	86.2	CVCL_4849	lymph_node	Metastasis	Gastric Cancer	Adenocarcinoma	27				gastric	gastric_adenocarcinoma
ACH-001431	0.30182	-0.303999	-0.171679	ACH-001431	TC205	TC205_BONE			Unknown	Academic lab	2	-2.63245	not found	not found	53.6	CVCL_4Z31	bone		Bone Cancer	Ewings Sarcoma					bone	Ewing_sarcoma		EWS_FEV
ACH-001442	0.302603	0.0241856	-0.355022	ACH-001442	A388	A388_SKIN		910697	Male	ATCC	2	-4.23196	Adherent	DMEM + 10% FBS	86	CVCL_1063	lymph_node	Metastasis	Cervical Cancer	Squamous Cell Carcinoma	86	SIDM00794	948		cervix	cervical_squamous
ACH-000570	0.305881	0.0738846	-0.121762	ACH-000570	YKG1	YKG1_CENTRAL_NERVOUS_SYSTEM		687592	Female	HSRRB	2	-4.77873		DMEM + 10% FBS	78.9	CVCL_1796	central_nervous_system	Primary	Brain Cancer	Glioblastoma		SIDM00315	61		central_nervous_system	glioma	glioblastoma
ACH-000012	0.307025	-0.161628	0.0502503	ACH-000012	HCC827	HCC827_LUNG		1240146	Female	ATCC	3	-4.243	Adherent	RPMI + 10% FBS	87.3	CVCL_2063	lung	Primary	Lung Cancer	Non-Small Cell Lung Cancer (NSCLC), Adenocarcinoma	39	SIDM01067	354		lung	NSCLC	NSCLC_adenocarcinoma
ACH-000335	0.307738	-0.294943	-0.228655	ACH-000335	MSTO211H	MSTO211H_PLEURA		908152	Male	ATCC	2	-2.29939	Adherent	RPMI + 10% FBS	80.5	CVCL_1430	pleural_effusion	Metastasis	Lung Cancer	Mesothelioma	62	SIDM00640	209		lung	mesothelioma
ACH-000651	0.308508	0.0741634	-0.060552	ACH-000651	SW620	SW620_LARGE_INTESTINE		905962	Male	ATCC	3	-3.6073		L15 + 10% FBS	92.7	CVCL_0547	lymph_node	Metastasis	Colon/Colorectal Cancer	Adenocarcinoma	51	SIDM00841	3		colorectal	colorectal_adenocarcinoma
ACH-000946	0.308611	0.133304	0.0134684	ACH-000946	HEC265	HEC265_ENDOMETRIUM			Female	HSRRB	2	-3.59521		EMEM + 15% FBS	83.8	CVCL_2928	endometrium	Primary	Endometrial/Uterine Cancer	Endometrial Adenocarcinoma					uterus	endometrial_adenocarcinoma
ACH-000076	0.308831	-0.0548359	-0.189804	ACH-000076	NCO2	NCO2_HAEMATOPOIETIC_AND_LYMPHOID_TISSUE			Female	HSRRB	2	-3.93358		RPMI + 10% FBS	55	CVCL_3043	haematopoietic_and_lymphoid_tissue		Leukemia	Chronic Myelogenous Leukemia (CML)	35				blood	CML
ACH-001848	0.309862	0.0383926	0.077667	ACH-001848	ICC8	ICC8_BILIARY_TRACT			Unknown	Academic lab	2	-4.16022	Adherent	RPMI + 10% FBS	89.7		biliary_tract		Bile Duct Cancer	Cholangiocarcinoma, intrahepatic					bile_duct	cholangiocarcinoma	intrahepatic
ACH-001433	0.310119	-0.117762	0.0848906	ACH-001433	CCLFPEDS0008T	CCLFPEDS0008T_SOFT_TISSUE			Unknown	Cancer Cell Line Factory	2	-3.60181	Adherent	SMBM: 95.0% + Fungizone 500.0 ng/mL, Pen Strep 1.0 %, Gentamicin 20.0 ug/mL, SMGM-2 Single Quots 5.0 %	44.8		soft_tissue	Metastasis	Sarcoma	Epithelioid					soft_tissue	epithelioid_sarcoma
ACH-001356	0.310775	0.104029	-0.368296	ACH-001356	MB1	MB1_THYROID			Male	DSMZ	1	-3.52924	Adherent	RPMI 1640 + 20% FBS + 2 mM L-glutamine	90.7	CVCL_2109	thyroid	Primary	Thyroid Cancer	Carcinoma, anaplastic	57				thyroid	thyroid_carcinoma	anaplastic
ACH-000548	0.311935	0.0843644	-0.0404764	ACH-000548	BHY	BHY_UPPER_AERODIGESTIVE_TRACT		753535	Male	DSMZ	2	-3.92396		DMEM + 10% FBS	91.2	CVCL_1086	upper_aerodigestive_tract	Primary	Head and Neck Cancer	Squamous Cell Carcinoma, oral	52	SIDM00986	748		upper_aerodigestive	upper_aerodigestive_squamous	oral
ACH-000233	0.312147	0.190965	-0.01237	ACH-000233	DEL	DEL_HAEMATOPOIETIC_AND_LYMPHOID_TISSUE		906836	Male	DSMZ	2	-3.5939	Suspension	RPMI + 10% heat inactivated FBS	81.3	CVCL_1170	pleural_effusion		Lymphoma	T-cell, Non-Hodgkins, Anaplastic Large Cell (ALCL)	12	SIDM00949	793		lymphocyte	non_hodgkin_lymphoma	t_cell_ALCL
ACH-000827	0.315168	-0.00147973	-0.166385	ACH-000827	WM793	WM793_SKIN		1299081	Male	WISTAR	2	-4.51664	Adherent	RPMI + 10% FBS	55	CVCL_8787	skin		Skin Cancer	Melanoma		SIDM00973	114		skin	melanoma
ACH-000408	0.316564	-0.0187637	-0.0846276	ACH-000408	TE5	TE5_OESOPHAGUS		735784	Female	RIKEN	2	-2.51631		RPMI + 10% FBS	64.1	CVCL_1764	oesophagus		Esophageal Cancer	Squamous Cell Carcinoma	73	SIDM00347	576		esophagus	esophagus_squamous
ACH-000009	0.319874	-0.133178	-0.148204	ACH-000009	C2BBE1	C2BBE1_LARGE_INTESTINE		910700	Male	ATCC	3	-4.13549	Adherent	DMEM + 10% FBS + Glutamine + Insulin-Transferrin-Selenium	94.2	CVCL_1096	Colon	Primary	Colon/Colorectal Cancer	Adenocarcinoma	72	SIDM01233	2104		colorectal	colorectal_adenocarcinoma
ACH-000047	0.321777	-0.469519	-0.699184	ACH-000047	GCIY	GCIY_STOMACH		906869	Female	RIKEN	2	-5.02343		MEM + 15% FBS	89.6	CVCL_1228	ascites	Metastasis	Gastric Cancer	Adenocarcinoma		SIDM00274	1414		gastric	gastric_adenocarcinoma
ACH-000368	0.32809	0.191734	-0.150904	ACH-000368	SNU1105	SNU1105_CENTRAL_NERVOUS_SYSTEM			Male	KCLB	2	-3.5602		RPMI + 10% FBS	72.6	CVCL_5010	central_nervous_system	Primary	Brain Cancer	Glioblastoma	61				central_nervous_system	glioma	glioblastoma
ACH-000475	0.329053	-0.257322	-0.268948	ACH-000475	HUH1	HUH1_LIVER		1298146	Male	HSRRB	2	-5.58089	Adherent	DMEM + 10% FBS	96.1	CVCL_2956	liver	Primary	Liver Cancer	Hepatocellular Carcinoma, HBs-antigen carrier	53	SIDM00586	1855		liver	hepatocellular_carcinoma	hbs_antigen_carrier
ACH-000137	0.330542	-0.196618	-0.559391	ACH-000137	8MGBA	8MGBA_CENTRAL_NERVOUS_SYSTEM		687562	Female	DSMZ	2	-3.71243	Adherent	EMEM + 20% FBS	54.3	CVCL_1052	central_nervous_system	Primary	Brain Cancer	Astrocytoma	54	SIDM00998	1207		central_nervous_system	glioma	astrocytoma
ACH-000141	0.333357	0.296732	0.280529	ACH-000141	SNU308	SNU308_BILIARY_TRACT			Unknown	KCLB	3	-3.50599		RPMI + 10% FBS + Sodium bicarbonate	81.4	CVCL_5048	biliary_tract		Gallbladder Cancer	Adenocarcinoma		SIDM00161			bile_duct	gallbladder_adenocarcinoma
ACH-001402	0.337419	-0.0321349	-0.0595927	ACH-001402	SW756	SW756_CERVIX		724839	Female	ATCC	2	-3.69013	Adherent	L-15 + 10% FBS	90.7	CVCL_1727	cervix	Primary	Cervical Cancer	Squamous Cell Carcinoma	46	SIDM01174	1984		cervix	cervical_squamous
ACH-000917	0.33786	-0.0327422	0.240105	ACH-000917	TE4	TE4_OESOPHAGUS		1503371	Female	RIKEN	2	-3.8284		RPMI + 10% FBS	63.8	CVCL_3337	lymph_node		Esophageal Cancer	Squamous Cell Carcinoma		SIDM00250	382		esophagus	esophagus_squamous
ACH-001849	0.338499	-0.322274	-0.178841	ACH-001849	ICC9	ICC9_BILIARY_TRACT			Unknown	Academic lab	2	-3.30842	Adherent	RPMI + 10% FBS	91		biliary_tract		Bile Duct Cancer	Cholangiocarcinoma, intrahepatic					bile_duct	cholangiocarcinoma	intrahepatic
ACH-000393	0.339498	-0.114684	-0.324577	ACH-000393	HLF	HLF_LIVER			Male	HSRRB	2	-3.81343	Adherent	EMEM + 10% FBS		CVCL_2947	liver	Primary	Liver Cancer	Hepatocellular Carcinoma	69	SIDM00065			liver	hepatocellular_carcinoma
ACH-000762	0.343526	0.0772891	0.0070928	ACH-000762	YD38	YD38_UPPER_AERODIGESTIVE_TRACT			Male	KCLB	2	-3.42106		RPMI + 10% FBS	83.9	CVCL_L083	upper_aerodigestive_tract		Head and Neck Cancer	Squamous Cell Carcinoma	67				upper_aerodigestive	upper_aerodigestive_squamous
ACH-001379	0.347171	-0.0875416	0.0287464	ACH-001379	PACADD161	PACADD161_PANCREAS			Female	DSMZ	2	-3.95078	Adherent	DMEM:Keratinocyte SFM (1:1)+20%FBS	65	CVCL_M466	liver	Metastasis	Pancreatic Cancer	Ductal Adenocarcinoma, exocrine	63				pancreas	exocrine	exocrine_adenocarcinoma
ACH-000450	0.349095	-0.497779	-0.54887	ACH-000450	MELHO	MELHO_SKIN		908124	Female	DSMZ	2	-3.00371	Adherent	RPMI + 10% FBS	58.6	CVCL_1402	skin	Primary	Skin Cancer	Melanoma		SIDM00337	2109		skin	melanoma
ACH-000389	0.349905	0.175592	-0.285778	ACH-000389	H4	H4_CENTRAL_NERVOUS_SYSTEM		907042	Male	ATCC	2	-2.44274	Adherent	RPMI + 10% FBS	72.9	CVCL_1239	central_nervous_system	Primary	Brain Cancer	Glioma	37	SIDM00852	1244		central_nervous_system	glioma
ACH-000127	0.352482	0.163247	-0.00631342	ACH-000127	SLR20	SLR20_KIDNEY			Unknown	Academic lab	1	-5.46024	not found	not found	88	CVCL_V606	kidney	Primary	Kidney Cancer	Renal Cell Carcinoma					kidney	renal_cell_carcinoma
ACH-000518	0.35435	0.0545098	-0.0664861	ACH-000518	CAL33	CAL33_UPPER_AERODIGESTIVE_TRACT		753541	Male	DSMZ	2	-3.46546	Adherent	DMEM + 10% FBS + 2 mM L-glutamine	85.7	CVCL_1108	upper_aerodigestive_tract	Primary	Head and Neck Cancer	Squamous Cell Carcinoma, oral	69	SIDM00942	2041		upper_aerodigestive	upper_aerodigestive_squamous	oral
ACH-000819	0.354503	0.139305	-0.407659	ACH-000819	LN18	LN18_CENTRAL_NERVOUS_SYSTEM		1240168	Male	ATCC	2	-3.92283	Adherent	DMEM + 5% FBS	80.5	CVCL_0392	central_nervous_system	Primary	Brain Cancer	Glioblastoma	65	SIDM00685	1503		central_nervous_system	glioma	glioblastoma
ACH-000232	0.355107	0.112563	0.0744766	ACH-000232	U251MG	U251MG_CENTRAL_NERVOUS_SYSTEM	U251-MG	905983	Male	HSRRB	2	-4.2779		DMEM + 10% FBS	88.7	CVCL_0021	central_nervous_system	Primary	Brain Cancer	Astrocytoma		SIDM00111	1913		central_nervous_system	glioma	astrocytoma
ACH-000469	0.357192	0.00482959	-0.297653	ACH-000469	YH13	YH13_CENTRAL_NERVOUS_SYSTEM		909905	Male	HSRRB	2	-4.80246	Adherent	EMEM + 20% FBS	51.8	CVCL_1795	central_nervous_system	Primary	Brain Cancer	Glioblastoma	40	SIDM00316	468		central_nervous_system	glioma	glioblastoma
ACH-000965	0.358114	0.164498	-0.0725844	ACH-000965	RL952	RL952_ENDOMETRIUM		930082	Female	ATCC	2	-4.89697	Adherent	DMEM:F12 (1:1) + 5% FBS + 2mM L-glutamine + 5ug/ml Insulin+ 0.01mg/ml Transferrin+ 30nM Selenium + 10mM HEPES + 10nM Hydrocortisone + 10nM Beta estradiol	59.8	CVCL_0505	endometrium	Primary	Endometrial/Uterine Cancer	Endometrial Adenosquamous Carcinoma	65	SIDM01088	2215		uterus	endometrial_adenosquamous
ACH-002005	0.358633	-0.115673	-0.317162	ACH-002005	SKMEL19	SKMEL19_SKIN	SK-MEL-19		Male	Academic lab	2	-3.15516	Adherent	RPMI 1640 + 10% FBS + 1% P/S	50	CVCL_6025	skin		Skin Cancer	Melanoma	50				skin	melanoma
ACH-000593	0.3595	-0.0602806	-0.243415	ACH-000593	BC3C	BC3C_URINARY_TRACT			Female	DSMZ	2	-4.91348	Adherent	McCoy's 5A + 10% FBS	95.1	CVCL_1958	urinary_tract	Primary	Bladder Cancer	Transitional Cell Carcinoma	82				urinary_tract	bladder_carcinoma	bladder_transitional_cell
ACH-001443	0.365947	0.13746	-0.00869228	ACH-001443	ASH3	ASH3_THYROID		1290722	Female	JCRB	2	-5.10593	Adherent	DMEM:RPMI 1640 (1:1 mix) + 10% FBS	92	CVCL_2856	thyroid	Primary	Thyroid Cancer	Carcinoma	68	SIDM00491	891		thyroid	thyroid_carcinoma
ACH-000831	0.366872	-0.0612689	-0.136875	ACH-000831	HEC50B	HEC50B_ENDOMETRIUM			Female	HSRRB	2	-3.88729		EMEM + 15% FBS	87.4	CVCL_2929	ascites	Metastasis	Endometrial/Uterine Cancer	Endometrial Adenocarcinoma					uterus	endometrial_adenocarcinoma
ACH-000362	0.366972	0.157512	-0.271002	ACH-000362	MOLM13	MOLM13_HAEMATOPOIETIC_AND_LYMPHOID_TISSUE		1330947	Male	DSMZ	3	-3.1529	Suspension	RPMI + 20% FBS		CVCL_2119	haematopoietic_and_lymphoid_tissue	Primary	Leukemia	Acute Myelogenous Leukemia (AML)	20	SIDM00437	747		blood	AML
ACH-001836	0.368171	-0.152887	-0.168851	ACH-001836	ICC108	ICC108_BILIARY_TRACT			Unknown	Academic lab	2	-4.20954	Adherent	RPMI + 10% FBS	96.5		biliary_tract		Bile Duct Cancer	Cholangiocarcinoma, intrahepatic					bile_duct	cholangiocarcinoma	intrahepatic
ACH-000339	0.369447	-0.0789012	-0.233804	ACH-000339	HCC461	HCC461_LUNG			Male	Academic lab	3	-4.84024	not found	not found	93.1	CVCL_5135	lung		Lung Cancer	Non-Small Cell Lung Cancer (NSCLC), Adenocarcinoma					lung	NSCLC	NSCLC_adenocarcinoma
ACH-001542	0.370735	-0.389974	-0.630254	ACH-001542	KON	KON_UPPER_AERODIGESTIVE_TRACT		1298215	Male	JCRB	2	-4.48877	Adherent	DMEM + 10% FBS	92.4	CVCL_3001	upper_aerodigestive_tract	Metastasis	Head and Neck Cancer	Squamous Cell Carcinoma	76	SIDM00604	314		upper_aerodigestive	upper_aerodigestive_squamous
ACH-000859	0.373184	-0.226011	-0.282785	ACH-000859	HCC1954	HCC1954_BREAST		749709	Female	ATCC	2	-2.61595	Adherent	RPMI + 10% FBS	66.8	CVCL_1259	breast	Primary	Breast Cancer	Breast Ductal Carcinoma	61	SIDM00872	2143		breast	breast_ductal_carcinoma	ERneg_HER2pos	basal_A
ACH-000244	0.376666	0.723855	0.0799567	ACH-000244	DKMG	DKMG_CENTRAL_NERVOUS_SYSTEM		906839	Female	DSMZ	2	-2.13293	Adherent	RPMI + 10% FBS + 2mM Glutamine	50.4	CVCL_1173	central_nervous_system	Primary	Brain Cancer	Glioblastoma	67	SIDM00947	1386		central_nervous_system	glioma	glioblastoma
ACH-000747	0.38098	-0.209724	-0.535924	ACH-000747	NCIH1703	NCIH1703_LUNG		908474	Male	ATCC	2	-4.33667	Adherent	RPMI + 10% FBS	91	CVCL_1490	lung	Primary	Lung Cancer	Non-Small Cell Lung Cancer (NSCLC), Squamous Cell Carcinoma	54	SIDM00740	1239		lung	NSCLC	NSCLC_squamous
ACH-000332	0.381174	0.47457	0.0704302	ACH-000332	YAPC	YAPC_PANCREAS		909904	Male	DSMZ	4	-4.12883	Adherent	RPMI + 10% FBS	93	CVCL_1794	ascites	Metastasis	Pancreatic Cancer	Ductal Adenocarcinoma, exocrine	43	SIDM00411	895		pancreas	exocrine	exocrine_adenocarcinoma
ACH-001610	0.387726	-0.376891	-0.38415	ACH-001610	NP5	NP5_CENTRAL_NERVOUS_SYSTEM			Male	JCRB	2	-2.1738	Adherent	DMEM + 10% FBS	73.6	CVCL_1R17	central_nervous_system	Primary	Brain Cancer	Glioblastoma	27				central_nervous_system	glioma	glioblastoma
ACH-000138	0.390935	0.370167	0.191465	ACH-000138	CFPAC1	CFPAC1_PANCREAS		906821	Male	ATCC	3	-3.74821	Mixed adherent and suspension	DMEM + 10% FBS	67.1	CVCL_1119	liver	Metastasis	Pancreatic Cancer	Ductal Adenocarcinoma, exocrine	26	SIDM00130	572		pancreas	exocrine	exocrine_adenocarcinoma
ACH-000880	0.39193	-0.0346203	0.205944	ACH-000880	AGS	AGS_STOMACH		906790	Female	ATCC	2	-3.46694	Adherent	F12K + 10% FBS	83.7	CVCL_0139	stomach	Primary	Gastric Cancer	Adenocarcinoma	54	SIDM00850	1011		gastric	gastric_adenocarcinoma
ACH-000067	0.392236	-0.0825558	-0.132607	ACH-000067	HS683	HS683_CENTRAL_NERVOUS_SYSTEM		1240150	Male	ATCC	2	-3.66496	Adherent	DMEM + 10% FBS	60.7	CVCL_0844	central_nervous_system	Primary	Brain Cancer	Oligodendroglioma	76	SIDM00666	769		central_nervous_system	glioma	oligodendroglioma
ACH-000011	0.398305	-0.0581178	-0.301658	ACH-000011	253J	253J_URINARY_TRACT			Male	KCLB	1	-3.18038		DMEM + 10% FBS	89	CVCL_7935	lymph_node	Metastasis	Bladder Cancer	Carcinoma	53				urinary_tract	bladder_carcinoma
ACH-000846	0.399973	-0.141693	-0.185823	ACH-000846	FADU	FADU_UPPER_AERODIGESTIVE_TRACT		906863	Male	ATCC	2	-3.05071	Adherent	EMEM + 10% FBS	92.5	CVCL_1218	upper_aerodigestive_tract	Primary	Head and Neck Cancer	Squamous Cell Carcinoma	56	SIDM00860	1170		upper_aerodigestive	upper_aerodigestive_squamous
ACH-000294	0.400832	0.138648	0.0648803	ACH-000294	NB4	NB4_HAEMATOPOIETIC_AND_LYMPHOID_TISSUE		1323913	Female	DSMZ	3	-2.99496		RPMI + 10% FBS		CVCL_0005	bone_marrow	Primary	Leukemia	Acute Myelogenous Leukemia (AML), M3 (Promyelocytic)	23	SIDM00428	1285		blood	AML	M3
ACH-000200	0.402709	-0.160437	-0.198945	ACH-000200	NMCG1	NMCG1_CENTRAL_NERVOUS_SYSTEM		908449	Female	HSRRB	2	-2.10739	Adherent	DMEM + 10% FBS	68.6	CVCL_1608	central_nervous_system	Primary	Brain Cancer	Glioblastoma		SIDM00575	650		central_nervous_system	glioma	glioblastoma
ACH-000517	0.405805	0.158927	-0.0485083	ACH-000517	SNU410	SNU410_PANCREAS			Male	KCLB	3	-5.73403		RPMI + 10% FBS	81.4	CVCL_5059	liver	Metastasis	Pancreatic Cancer	Ductal Adenocarcinoma, exocrine	53				pancreas	exocrine	exocrine_adenocarcinoma
ACH-000639	0.408991	-0.0112797	-0.298408	ACH-000639	NCIH211	NCIH211_LUNG		1240189	Female	ATCC	2	-5.07636	Suspension	RPMI + 10% FBS	90	CVCL_1529	bone_marrow	Metastasis	Lung Cancer	Small Cell Lung Cancer (SCLC)	50	SIDM00704	2107		lung	SCLC
ACH-001075	0.411917	0.306192	0.137083	ACH-001075	NCIH292	NCIH292_LUNG	H292	753604	Female	ATCC	1	-2.94034	Adherent	RPMI + 10% FBS	70.6	CVCL_0455	lymph_node	Metastasis	Lung Cancer	Non-Small Cell Lung Cancer (NSCLC), Mucoepidermoid Carcinoma	32	SIDM00493	935		lung	NSCLC	NSCLC_mucoepidermoid
ACH-000840	0.416738	-0.0350111	-0.836577	ACH-000840	HCC366	HCC366_LUNG		1240144	Female	DSMZ	2	-2.33875		RPMI + 10% FBS	85.5	CVCL_2059	lung	Primary	Lung Cancer	Non-Small Cell Lung Cancer (NSCLC), Adenosquamous Carcinoma	80	SIDM01070	638		lung	NSCLC	NSCLC_adenosquamous
ACH-000832	0.416776	-0.358244	-0.306869	ACH-000832	CAL27	CAL27_UPPER_AERODIGESTIVE_TRACT		910916	Male	ATCC	1	-3.42861	Adherent	DMEM + 10% FBS	85.7	CVCL_1107	upper_aerodigestive_tract	Primary	Head and Neck Cancer	Squamous Cell Carcinoma	56	SIDM00937	1911		upper_aerodigestive	upper_aerodigestive_squamous
ACH-000505	0.419989	0.236502	0.144959	ACH-000505	RKN	RKN_SOFT_TISSUE		1298539	Female	HSRRB	2	-5.01784		F12 + 10% FBS	82.2	CVCL_3156	ovary	Primary	Sarcoma	Leiomyosarcoma	45	SIDM00353	1471		soft_tissue	leiomyosarcoma
ACH-002017	0.423898	0.079532	0.0777321	ACH-002017	OMM1	OMM1_UVEA			Male	Academic lab	1	-1.36236	Adherent	RPMI 1640 + 20% FBS (w/3mM L-glutamine)	91	CVCL_6939	skin	Metastasis	Eye Cancer	Uveal Melanoma					eye	uveal_melanoma
ACH-000324	0.426043	-0.056212	-0.18618	ACH-000324	JHOC5	JHOC5_OVARY			Female	RIKEN	3	-3.39591		DMEM:F12 (1:1) + 10% FBS + 0.1mM NEAA	82.1	CVCL_4640	ovary	Primary	Ovarian Cancer	Adenocarcinoma, clear cell					ovary	ovary_adenocarcinoma	clear_cell
ACH-000732	0.426665	-0.0583329	-0.24681	ACH-000732	PECAPJ41CLONED2	PECAPJ41CLONED2_UPPER_AERODIGESTIVE_TRACT			Female	ECACC	2	-2.72105	Adherent	IMDM + 10% FBS + Glutamax	86	CVCL_2680	upper_aerodigestive_tract	Primary	Head and Neck Cancer	Squamous Cell Carcinoma, oral	67				upper_aerodigestive	upper_aerodigestive_squamous	oral
ACH-001409	0.429965	-0.189431	0.185826	ACH-001409	UMUC16	UMUC16_URINARY_TRACT			Unknown	Sigma-Aldrich	1	-2.01737	Adherent	EMEM (EBSS) + 10% FBS + 2 mM Glutamine + 1% Non Essential Amino Acids (NEAA)	55	CVCL_2748	urinary_tract	Primary	Bladder Cancer	Transitional Cell Carcinoma					urinary_tract	bladder_carcinoma	bladder_transitional_cell
ACH-000311	0.430804	0.0965784	0.0780005	ACH-000311	NCIH2122	NCIH2122_LUNG		722046	Female	ATCC	4	-3.06037	Suspension	RPMI + 10% FBS	68.9	CVCL_1531	pleural_effusion	Metastasis	Lung Cancer	Non-Small Cell Lung Cancer (NSCLC), Adenocarcinoma	46	SIDM00702	1015		lung	NSCLC	NSCLC_adenocarcinoma
ACH-001853	0.430873	-0.00933087	0.0415114	ACH-001853	KMCH1	KMCH1_BILIARY_TRACT			Male	Academic lab	2	-2.61011	Adherent	RPMI + 10% FBS	93	CVCL_7970	biliary_tract		Bile Duct Cancer	Cholangiocarcinoma, intrahepatic					bile_duct	cholangiocarcinoma	intrahepatic
ACH-000507	0.432589	-0.173474	-0.075683	ACH-000507	KE39	KE39_STOMACH			Male	RIKEN	2	-4.18403	Adherent	RPMI + 10% FBS	70	CVCL_3385	lymph_node	Metastasis	Gastric Cancer	Adenocarcinoma	77				gastric	gastric_adenocarcinoma
ACH-001173	0.433103	0.0162908	-0.472068	ACH-001173	R262	R262_CENTRAL_NERVOUS_SYSTEM			Unknown	Academic lab	2	-4.927	not found	not found	93	CVCL_VU83	central_nervous_system		Brain Cancer	Medulloblastoma					central_nervous_system	medulloblastoma
ACH-000410	0.435323	-0.0869002	-0.0274634	ACH-000410	SAOS2	SAOS2_BONE		909707	Female	ATCC	2	-5.25898	Adherent	McCoy's 5A + 15% FBS	60	CVCL_0548	bone	Primary	Bone Cancer	Osteosarcoma	11	SIDM01084	399		bone	osteosarcoma
ACH-000900	0.435919	-0.177744	0.0445379	ACH-000900	NCIH23	NCIH23_LUNG		905942	Male	ATCC	4	-3.48627	Adherent	RPMI + 10% FBS	81.8	CVCL_1547	lung	Primary	Lung Cancer	Non-Small Cell Lung Cancer (NSCLC), Adenocarcinoma	51	SIDM00138	2108		lung	NSCLC	NSCLC_adenocarcinoma
ACH-000837	0.445244	0.10653	0.00125415	ACH-000837	NCIH322	NCIH322_LUNG			Male	ECACC	4	-4.91667	Adherent	RPMI + 10% FBS+ 2% Glutamine	79.5	CVCL_1556	lung	Primary	Lung Cancer	Non-Small Cell Lung Cancer (NSCLC), Adenocarcinoma	52	SIDM00117			lung	NSCLC	NSCLC_adenocarcinoma
ACH-001183	0.455439	0.14072	-0.0502403	ACH-001183	RT11284	RT11284_URINARY_TRACT			Female	ECACC	2	-2.76664	not found	not found	62.4	CVCL_2714	urinary_tract		Bladder Cancer	Carcinoma		SIDM01202			urinary_tract	bladder_carcinoma
ACH-001193	0.458785	-0.582961	-0.979993	ACH-001193	SKPNDW	SKPNDW_BONE		909731	Male	Academic lab	2	-2.31109	not found	not found	68.8	CVCL_1703	Embryonal		Bone Cancer	Ewings Sarcoma		SIDM01097	946		bone	Ewing_sarcoma		EWS_FLI
ACH-001414	0.459803	-0.0620987	-0.34873	ACH-001414	UMUC6	UMUC6_URINARY_TRACT			Male	Sigma-Aldrich	1	-3.98901	Adherent	EMEM (EBSS) + 10% FBS + 2 mM Glutamine + 1% Non Essential Amino Acids (NEAA)	80.7	CVCL_2751	urinary_tract	Primary	Bladder Cancer	Transitional Cell Carcinoma					urinary_tract	bladder_carcinoma	bladder_transitional_cell
ACH-000853	0.481616	0.16037	-0.30655	ACH-000853	NCIH661	NCIH661_LUNG		687829	Male	ATCC	2	-4.40138	Adherent	RPMI + 10% FBS	84.8	CVCL_1577	lymph_node	Metastasis	Lung Cancer	Non-Small Cell Lung Cancer (NSCLC), Large Cell Carcinoma	43	SIDM01122	107		lung	NSCLC	NSCLC_large_cell
ACH-001750	0.482604	0.0658128	0.150984	ACH-001750	TTC442	TTC442_SOFT_TISSUE			Male	Academic lab	2	-3.94011	Adherent	RPMI 1640 + 15% FBS	58.3	CVCL_B255	soft_tissue		Sarcoma	Rhabdomyosarcoma, embryonal					soft_tissue	rhabdomyosarcoma	embryonal
ACH-001196	0.483673	0.0920639	-0.21875	ACH-001196	SMSCTR	SMSCTR_SOFT_TISSUE			Male	Academic lab	2	-3.877	Adherent	DMEM + 10% FBS	61.8	CVCL_A770	soft_tissue		Sarcoma	Rhabdomyosarcoma, embryonal	1				soft_tissue	rhabdomyosarcoma	embryonal
ACH-000054	0.486793	0.192762	0.0867956	ACH-000054	HT1080	HT1080_SOFT_TISSUE		907064	Male	ATCC	2	-3.87194	Adherent	EMEM + 10% FBS	85.9	CVCL_0317	soft_tissue	Metastasis	Sarcoma	Fibrosarcoma	35	SIDM00828	1391		soft_tissue	fibrosarcoma
ACH-000087	0.48814	0.0778595	-0.299514	ACH-000087	SKES1	SKES1_BONE		684072	Male	ATCC	2	-3.08213		McCoy's 5A + 15% FBS	58	CVCL_0627	bone	Primary	Bone Cancer	Ewings Sarcoma	18	SIDM01111	41		bone	Ewing_sarcoma		EWS_FLI
ACH-000036	0.493059	0.410657	0.27152	ACH-000036	U343	U343_CENTRAL_NERVOUS_SYSTEM			Unknown	Academic lab	2	-3.53606	not found	not found	82.2	CVCL_4773	central_nervous_system		Brain Cancer	Glioblastoma	64				central_nervous_system	glioma	glioblastoma
ACH-000935	0.493311	0.024646	-0.0468601	ACH-000935	MDST8	MDST8_LARGE_INTESTINE		1240173	Unknown	ECACC	3	-2.85059	Adherent	DMEM + 10% FBS + 2mM Glutamine	72.2	CVCL_2588	large_intestine		Colon/Colorectal Cancer	Adenocarcinoma		SIDM00527	928		colorectal	colorectal_adenocarcinoma
ACH-001647	0.496146	0.0597672	0.237085	ACH-001647	SHI1	SHI1_HAEMATOPOIETIC_AND_LYMPHOID_TISSUE			Male	DSMZ	2	-3.61677	Suspension	IMDM + 20% FBS	64.1	CVCL_2191	bone_marrow	Metastasis	Leukemia	Acute Myelogenous Leukemia (AML)	37				blood	AML
ACH-001375	0.500533	0.0835146	0.0397398	ACH-001375	PACADD119	PACADD119_PANCREAS			Male	DSMZ	2	-4.03393	Adherent	DMEM:Keratinocyte SFM (1:1)+20%FBS	72.7	CVCL_1848	pancreas	Primary	Pancreatic Cancer	Ductal Adenocarcinoma, exocrine	59				pancreas	exocrine	exocrine_adenocarcinoma
ACH-000688	0.503623	0.132383	-0.189567	ACH-000688	OV7	OV7_OVARY		1480360	Female	ECACC	2	-2.86258	Adherent	DMEM:F12 (1:1) + 5% FBS + 2mM L-glutamine + 10ug/ml Insulin + 0.5ug/ml Hydrocortisone	87.3	CVCL_2675	ovary	Primary	Ovarian Cancer	Adenocarcinoma, mixed	78	SIDM00474	1985		ovary	ovary_adenocarcinoma	mixed_serous_clear_cell
ACH-000274	0.503845	0.586643	0.294712	ACH-000274	HS852T	HS852T_SKIN			Male	ATCC	2	-3.32974		DMEM + 10% FBS	93.9	CVCL_0950	skin		Skin Cancer	Melanoma	53				skin	melanoma
ACH-000996	0.512139	0.0620455	0.0160897	ACH-000996	HEC251	HEC251_ENDOMETRIUM			Female	HSRRB	2	-2.95119		EMEM + 0.15% FBS	82.6	CVCL_2927	endometrium	Primary	Endometrial/Uterine Cancer	Endometrial Adenocarcinoma					uterus	endometrial_adenocarcinoma
ACH-000771	0.512427	0.0652554	-0.0831505	ACH-000771	BICR56	BICR56_UPPER_AERODIGESTIVE_TRACT			Female	ECACC	2	-4.86205	Adherent	DMEM + 10% FBS + 2mM Glutamine + 0.4ug/ml Hydrocortisone	80.7	CVCL_2313	upper_aerodigestive_tract	Primary	Head and Neck Cancer	Squamous Cell Carcinoma, oral					upper_aerodigestive	upper_aerodigestive_squamous	oral
ACH-000280	0.524384	0.218063	0.176306	ACH-000280	SNU840	SNU840_OVARY			Female	KCLB	3	-2.47874	Adherent	RPMI + 10% FBS	54.1	CVCL_5100	ovary	Primary	Ovarian Cancer	Carcinoma, brenner	45				ovary	brenner_tumor
ACH-000928	0.529627	0.0405648	-0.125849	ACH-000928	JHUEM1	JHUEM1_ENDOMETRIUM			Female	RIKEN	2	-2.47948	Adherent	DMEM:F12 (1:1) + 15% FBS	57.5	CVCL_4655	endometrium	Primary	Endometrial/Uterine Cancer	Endometrial Adenocarcinoma	56				uterus	endometrial_adenocarcinoma
ACH-001677	0.559617	-0.373952	-0.346877	ACH-001677	U2904	U2904_HAEMATOPOIETIC_AND_LYMPHOID_TISSUE			Male	DSMZ	2	-2.13522	Suspension	RPMI 1640 + 10% FBS	55.9	CVCL_X504	pleural_effusion	Primary	Lymphoma	B-cell	59				lymphocyte	lymphoma_unspecified	b_cell
ACH-001411	0.569113	-0.138894	-0.0947085	ACH-001411	UMUC5	UMUC5_URINARY_TRACT			Female	Sigma-Aldrich	2	-2.66386	Adherent	EMEM (EBSS) + 10% FBS + 2 mM Glutamine + 1% Non Essential Amino Acids (NEAA)	89.9	CVCL_2750	urinary_tract	Primary	Bladder Cancer	Squamous Cell Carcinoma					urinary_tract	bladder_carcinoma	bladder_squamous
ACH-001715	0.570215	0.506329	0.320968	ACH-001715	CAL72	CAL72_BONE		906827	Male	DSMZ	2	-2.92392	Adherent	DMEM + 10% FBS + 2 mM L-glutamine + 1x insulin-transferrin-sodium selenite	56.8	CVCL_1113	bone		Bone Cancer	Osteosarcoma	10	SIDM00930	550		bone	osteosarcoma
ACH-000606	0.586815	0.247635	0.161973	ACH-000606	PECAPJ34CLONEC12	PECAPJ34CLONEC12_UPPER_AERODIGESTIVE_TRACT			Male	ECACC	2	-3.70638	Adherent	IMDM + 10% FBS + 2mM Glutamine	80.2	CVCL_2679	upper_aerodigestive_tract	Primary	Head and Neck Cancer	Squamous Cell Carcinoma, basaloid	60				upper_aerodigestive	upper_aerodigestive_squamous	basaloid
ACH-000542	0.58915	0.354578	0.103469	ACH-000542	HEYA8	HEYA8_OVARY			Female	Academic lab	3	-3.5153	Adherent	RPMI + 10% FBS	92.9	CVCL_8878	ascites	Metastasis	Ovarian Cancer	Adenocarcinoma, low grade serous		SIDM01215			ovary	ovary_adenocarcinoma	low_grade_serous
ACH-001369	0.598794	0.13996	-0.0180985	ACH-001369	OCIC5X	OCIC5X_OVARY			Female	Academic lab	2	-2.567	Adherent	OCMI-L made by UMiami	79.8	CVCL_DH06	ovary	Primary	Ovarian Cancer	Adenocarcinoma, clear cell					ovary	ovary_adenocarcinoma	clear_cell
ACH-000174	0.599297	0.314972	-0.085376	ACH-000174	CAL62	CAL62_THYROID		906828	Female	DSMZ	2	-4.53911		DMEM + 10% FBS	92.5	CVCL_1112	pleural_effusion	Primary	Thyroid Cancer	Carcinoma, anaplastic	70	SIDM00931	1753		thyroid	thyroid_carcinoma	anaplastic
ACH-000114	0.609628	0.353278	0.251372	ACH-000114	SU8686	SU8686_PANCREAS		1240218	Female	ATCC	1	-3.97051		RPMI + 10% FBS	89.8	CVCL_3881	liver	Metastasis	Pancreatic Cancer	Ductal Adenocarcinoma, exocrine	57	SIDM01188	268		pancreas	exocrine	exocrine_adenocarcinoma
ACH-001232	0.616309	0.14638	0.173733	ACH-001232	UW228	UW228_CENTRAL_NERVOUS_SYSTEM			Female	Academic lab	1	-4.50228	not found	not found	87.7	CVCL_8585	central_nervous_system		Brain Cancer	Medulloblastoma					central_nervous_system	medulloblastoma		non_MYC
ACH-001842	0.625345	0.60242	0.0349655	ACH-001842	ICC2	ICC2_BILIARY_TRACT			Unknown	Academic lab	2	-1.87698	Adherent	RPMI + 10% FBS	69.1	CVCL_VV27	biliary_tract		Bile Duct Cancer	Cholangiocarcinoma, intrahepatic					bile_duct	cholangiocarcinoma	intrahepatic
ACH-000025	0.635211	0.275459	0.274612	ACH-000025	CH157MN	CH157MN_CENTRAL_NERVOUS_SYSTEM			Female	Academic lab	2	-4.18695	not found	not found	92.8	CVCL_5723	central_nervous_system		Brain Cancer	Meningioma					central_nervous_system	meningioma
ACH-000361	0.721744	0.476779	0.162327	ACH-000361	SKHEP1	SKHEP1_LIVER		909719	Male	ATCC	2	-2.52661	Adherent	EMEM + 10% FBS	80.9	CVCL_0525	ascites	Metastasis	Liver Cancer	Hepatocellular Carcinoma	52	SIDM01110	874		liver	hepatocellular_carcinoma
ACH-000168	0.734927	-0.0890268	0.0426672	ACH-000168	NOMO1	NOMO1_HAEMATOPOIETIC_AND_LYMPHOID_TISSUE		908451	Female	HSRRB	2	-2.1802	Adherent	RPMI + 10% FBS	82.2	CVCL_1609	bone_marrow	Primary	Leukemia	Acute Myelogenous Leukemia (AML), M5 (Eosinophilic/Monocytic)	31	SIDM00580	297		blood	AML	M5
ACH-000503	0.758224	0.263998	-0.0425652	ACH-000503	BICR16	BICR16_UPPER_AERODIGESTIVE_TRACT			Male	ECACC	2	-2.45683	Adherent	DMEM + 10% FBS + 2mM Glutamine	73.7	CVCL_2308	upper_aerodigestive_tract	Primary	Head and Neck Cancer	Squamous Cell Carcinoma, oral					upper_aerodigestive	upper_aerodigestive_squamous	oral
ACH-000150	0.81524	0.101494	0.170375	ACH-000150	HCC2935	HCC2935_LUNG			Male	ATCC	1	-3.18379	Adherent	RPMI + 10% FBS	83.2	CVCL_1265	pleural_effusion	Primary	Lung Cancer	Non-Small Cell Lung Cancer (NSCLC), Adenocarcinoma	39				lung	NSCLC	NSCLC_adenocarcinoma
ACH-001843	1.1293	0.226909	0.363671	ACH-001843	ICC3	ICC3_BILIARY_TRACT			Unknown	Academic lab	2	-1.45815	Adherent	RPMI + 10% FBS	74.5		biliary_tract		Bile Duct Cancer	Cholangiocarcinoma, intrahepatic					bile_duct	cholangiocarcinoma	intrahepatic
