# Supplementary material for: Clinical Correlations of Polycomb Repressive Complex 2 in Different Tumor Types
Source: Cancers (Basel). 2021 Jun 24;13(13):3155. doi: 10.3390/cancers13133155 (PMC8267669; doi:10.3390/cancers13133155)
Supplement: Supplementary file 1 [file cancers-13-03155-s001.zip › Supplementary File S4. PRC2 significant p-value_no_silent EZH2, SUZ12, EED.xlsx]

## Sheet: EZH2_no_silent<-0.5
Mutation	Rule	Mut_num	Mut<	dMut<	pMut<	dpMut<	half X2	p-value	about.Protein names	about.Gene ontology (biological process)	about.Gene ontology (cellular component)	about.Gene ontology (GO)	about.Gene ontology (molecular function)
KRTAP12-2	<-0.5	1	1	13	0.018018	13.982	53.587	2.47393e-13	Keratin-associated protein 12-2 (High sulfur keratin-associated protein 12.2) (Keratin-associated protein 12.2)	keratinization [GO:0031424]	cytosol [GO:0005829]; keratin filament [GO:0045095]	cytosol [GO:0005829]; keratin filament [GO:0045095]; keratinization [GO:0031424]
TRAPPC2	<-0.5	1	1	13	0.018018	13.982	53.587	2.47393e-13	Trafficking protein particle complex subunit 2 (Fragment)	endoplasmic reticulum to Golgi vesicle-mediated transport [GO:0006888]	endoplasmic reticulum [GO:0005783]; intracellular membrane-bounded organelle [GO:0043231]; nucleoplasm [GO:0005654]; perinuclear region of cytoplasm [GO:0048471]	endoplasmic reticulum [GO:0005783]; intracellular membrane-bounded organelle [GO:0043231]; nucleoplasm [GO:0005654]; perinuclear region of cytoplasm [GO:0048471]; endoplasmic reticulum to Golgi vesicle-mediated transport [GO:0006888]
ANKRD20A2	<-0.5	1	1	13	0.018018	13.982	53.587	2.47393e-13	ANKRD20A2 protein
CFHR4	<-0.5	9	3	11	0.162162	13.8378	50.2441	1.35759e-12	Complement factor H-related protein 4
DEFB121	<-0.5	5	2	12	0.0900901	13.9099	40.7523	1.72797e-10	Beta-defensin 121 (Beta-defensin 21) (DEFB-21) (Defensin, beta 121)	defense response to bacterium [GO:0042742]; innate immune response [GO:0045087]	extracellular region [GO:0005576]	extracellular region [GO:0005576]; defense response to bacterium [GO:0042742]; innate immune response [GO:0045087]
BCL2	<-0.5	11	3	11	0.198198	13.8018	40.1761	2.32075e-10	Apoptosis regulator Bcl-2	actin filament organization [GO:0007015]; axonogenesis [GO:0007409]; axon regeneration [GO:0031103]; B cell homeostasis [GO:0001782]; B cell lineage commitment [GO:0002326]; behavioral fear response [GO:0001662]; branching involved in ureteric bud morphogenesis [GO:0001658]; CD8-positive, alpha-beta T cell lineage commitment [GO:0043375]; cell aging [GO:0007569]; cell-cell adhesion [GO:0098609]; …	cytosol [GO:0005829]; endoplasmic reticulum membrane [GO:0005789]; integral component of membrane [GO:0016021]; mitochondrial outer membrane [GO:0005741]; myelin sheath [GO:0043209]; nuclear membrane [GO:0031965]; nucleoplasm [GO:0005654]	cytosol [GO:0005829]; endoplasmic reticulum membrane [GO:0005789]; integral component of membrane [GO:0016021]; mitochondrial outer membrane [GO:0005741]; myelin sheath [GO:0043209]; nuclear membrane [GO:0031965]; nucleoplasm [GO:0005654]; protein phosphatase 2A binding [GO:0051721]; transcription factor binding [GO:0008134]; actin filament organization [GO:0007015]; axon regeneration [GO:0031103…	protein phosphatase 2A binding [GO:0051721]; transcription factor binding [GO:0008134]
HAT1	<-0.5	12	3	11	0.216216	13.7838	36.4034	1.60421e-09	Histone acetyltransferase type B catalytic subunit	chromatin organization [GO:0006325]		chromatin organization [GO:0006325]
RAB15	<-0.5	6	2	12	0.108108	13.8919	33.3658	7.63566e-09	Ras-related protein Rab-15			GTP binding [GO:0005525]; GTPase activity [GO:0003924]	GTPase activity [GO:0003924]; GTP binding [GO:0005525]
ARL11	<-0.5	6	2	12	0.108108	13.8919	33.3658	7.63566e-09	ADP-ribosylation factor-like protein 11 (ADP-ribosylation factor-like tumor suppressor protein 1)	hematopoietic progenitor cell differentiation [GO:0002244]; intracellular protein transport [GO:0006886]; vesicle-mediated transport [GO:0016192]	cytoplasm [GO:0005737]; plasma membrane [GO:0005886]	cytoplasm [GO:0005737]; plasma membrane [GO:0005886]; GTP binding [GO:0005525]; hematopoietic progenitor cell differentiation [GO:0002244]; intracellular protein transport [GO:0006886]; vesicle-mediated transport [GO:0016192]	GTP binding [GO:0005525]
TNFRSF14	<-0.5	15	3	11	0.27027	13.7297	28.113	1.14435e-07	Tumor necrosis factor receptor superfamily, member 14 (Herpesvirus entry mediator), isoform CRA_a		integral component of membrane [GO:0016021]	integral component of membrane [GO:0016021]
SNRPC	<-0.5	7	2	12	0.126126	13.8739	28.0935	1.15593e-07	U1 small nuclear ribonucleoprotein C (U1 snRNP C) (U1-C) (U1C)	mRNA 5'-splice site recognition [GO:0000395]; spliceosomal snRNP assembly [GO:0000387]	commitment complex [GO:0000243]; nucleoplasm [GO:0005654]; U1 snRNP [GO:0005685]; U2-type prespliceosome [GO:0071004]	commitment complex [GO:0000243]; nucleoplasm [GO:0005654]; U1 snRNP [GO:0005685]; U2-type prespliceosome [GO:0071004]; mRNA binding [GO:0003729]; U1 snRNA binding [GO:0030619]; zinc ion binding [GO:0008270]; mRNA 5'-splice site recognition [GO:0000395]; spliceosomal snRNP assembly [GO:0000387]	mRNA binding [GO:0003729]; U1 snRNA binding [GO:0030619]; zinc ion binding [GO:0008270]
C3orf84	<-0.5	2	1	13	0.036036	13.964	25.8526	3.68512e-07	Uncharacterized protein C3orf84
SCGB2A1	<-0.5	2	1	13	0.036036	13.964	25.8526	3.68512e-07	Mammaglobin-B (Lacryglobin) (Lipophilin-C) (Mammaglobin-2) (Secretoglobin family 2A member 1)	androgen receptor signaling pathway [GO:0030521]	extracellular space [GO:0005615]	extracellular space [GO:0005615]; androgen receptor signaling pathway [GO:0030521]
SPINK13	<-0.5	2	1	13	0.036036	13.964	25.8526	3.68512e-07	Serine protease inhibitor Kazal-type 13 (Hepatitis B virus DNA polymerase transactivated serine protease inhibitor) (Hespintor) (Serine protease inhibitor Kazal-type 5-like 3)	negative regulation of acrosome reaction [GO:1902225]	extracellular region [GO:0005576]	extracellular region [GO:0005576]; serine-type endopeptidase inhibitor activity [GO:0004867]; negative regulation of acrosome reaction [GO:1902225]	serine-type endopeptidase inhibitor activity [GO:0004867]
CCL16	<-0.5	2	1	13	0.036036	13.964	25.8526	3.68512e-07	C-C motif chemokine (Fragment)	immune response [GO:0006955]	extracellular space [GO:0005615]	extracellular space [GO:0005615]; chemokine activity [GO:0008009]; immune response [GO:0006955]	chemokine activity [GO:0008009]
VPREB3	<-0.5	2	1	13	0.036036	13.964	25.8526	3.68512e-07	Pre-B lymphocyte protein 3
UBE2V1	<-0.5	2	1	13	0.036036	13.964	25.8526	3.68512e-07	Ubiquitin-conjugating enzyme E2 variant 1
ERAS	<-0.5	2	1	13	0.036036	13.964	25.8526	3.68512e-07	GTPase ERas (E-Ras) (EC 3.6.5.2) (Embryonic stem cell-expressed Ras)	Ras protein signal transduction [GO:0007265]	plasma membrane [GO:0005886]	plasma membrane [GO:0005886]; GDP binding [GO:0019003]; GTP binding [GO:0005525]; GTPase activity [GO:0003924]; Ras protein signal transduction [GO:0007265]	GDP binding [GO:0019003]; GTPase activity [GO:0003924]; GTP binding [GO:0005525]
RAB18	<-0.5	2	1	13	0.036036	13.964	25.8526	3.68512e-07	Ras-related protein Rab-18		apical plasma membrane [GO:0016324]; lipid droplet [GO:0005811]	apical plasma membrane [GO:0016324]; lipid droplet [GO:0005811]; GTP binding [GO:0005525]; GTPase activity [GO:0003924]	GTPase activity [GO:0003924]; GTP binding [GO:0005525]
KCTD4	<-0.5	2	1	13	0.036036	13.964	25.8526	3.68512e-07	BTB/POZ domain-containing protein KCTD4	protein homooligomerization [GO:0051260]		protein homooligomerization [GO:0051260]
LCN12	<-0.5	2	1	13	0.036036	13.964	25.8526	3.68512e-07	Epididymal-specific lipocalin-12 (Fragment)			small molecule binding [GO:0036094]	small molecule binding [GO:0036094]
IGLL5	<-0.5	17	3	11	0.306306	13.6937	24.2185	8.60005e-07	Immunoglobulin lambda-like polypeptide 5
RERG	<-0.5	8	2	12	0.144144	13.8559	24.1427	8.94538e-07	RAS-like, estrogen-regulated, growth inhibitor, isoform CRA_a	signal transduction [GO:0007165]	membrane [GO:0016020]	membrane [GO:0016020]; GTP binding [GO:0005525]; GTPase activity [GO:0003924]; signal transduction [GO:0007165]	GTPase activity [GO:0003924]; GTP binding [GO:0005525]
FAM173A	<-0.5	8	2	12	0.144144	13.8559	24.1427	8.94538e-07	Adenine nucleotide translocase lysine N-methyltransferase (ANT-KMT) (EC 2.1.1.-)	peptidyl-lysine trimethylation [GO:0018023]; positive regulation of proton-transporting ATP synthase activity, rotational mechanism [GO:1905273]; regulation of mitochondrial ATP synthesis coupled proton transport [GO:1905706]	integral component of membrane [GO:0016021]; mitochondrial membrane [GO:0031966]; mitochondrion [GO:0005739]	integral component of membrane [GO:0016021]; mitochondrial membrane [GO:0031966]; mitochondrion [GO:0005739]; protein-lysine N-methyltransferase activity [GO:0016279]; peptidyl-lysine trimethylation [GO:0018023]; positive regulation of proton-transporting ATP synthase activity, rotational mechanism [GO:1905273]; regulation of mitochondrial ATP synthesis coupled proton transport [GO:1905706]	protein-lysine N-methyltransferase activity [GO:0016279]
DHX57	<-0.5	32	4	10	0.576577	13.4234	21.1997	4.13837e-06	Putative ATP-dependent RNA helicase DHX57 (Fragment)
THPO	<-0.5	9	2	12	0.162162	13.8378	21.0729	4.42133e-06	Thrombopoietin (Fragment)
CD164	<-0.5	9	2	12	0.162162	13.8378	21.0729	4.42133e-06	Sialomucin core protein 24		integral component of membrane [GO:0016021]	integral component of membrane [GO:0016021]
C10orf10	<-0.5	9	2	12	0.162162	13.8378	21.0729	4.42133e-06	Protein DEPP1 (Decidual protein induced by progesterone) (Fasting-induced gene protein) (FIG)	autophagy [GO:0006914]; regulation of autophagy [GO:0010506]	cytoplasm [GO:0005737]; intracellular membrane-bounded organelle [GO:0043231]; mitochondrion [GO:0005739]; peroxisome [GO:0005777]	cytoplasm [GO:0005737]; intracellular membrane-bounded organelle [GO:0043231]; mitochondrion [GO:0005739]; peroxisome [GO:0005777]; autophagy [GO:0006914]; regulation of autophagy [GO:0010506]
MAP4K4	<-0.5	33	4	10	0.594595	13.4054	20.3688	6.38636e-06	Mitogen-activated protein kinase kinase kinase kinase 4 (Mitogen-activated protein kinase kinase kinase kinase 4, isoform CRA_a)			ATP binding [GO:0005524]; protein kinase activity [GO:0004672]	ATP binding [GO:0005524]; protein kinase activity [GO:0004672]
SLC1A2	<-0.5	20	3	11	0.36036	13.6396	19.8462	8.39293e-06	Amino acid transporter		integral component of membrane [GO:0016021]	integral component of membrane [GO:0016021]; symporter activity [GO:0015293]	symporter activity [GO:0015293]
CBX7	<-0.5	10	2	12	0.18018	13.8198	18.6198	1.59553e-05	Chromobox homolog 7, isoform CRA_c		PRC1 complex [GO:0035102]	PRC1 complex [GO:0035102]
DOHH	<-0.5	10	2	12	0.18018	13.8198	18.6198	1.59553e-05	Deoxyhypusine hydroxylase (Fragment)
LIAS	<-0.5	10	2	12	0.18018	13.8198	18.6198	1.59553e-05	Lipoyl synthase, mitochondrial (EC 2.8.1.8) (Lipoate synthase) (LS) (Lip-syn) (Lipoic acid synthase)	inflammatory response [GO:0006954]; neural tube closure [GO:0001843]; protein lipoylation [GO:0009249]; response to lipopolysaccharide [GO:0032496]; response to oxidative stress [GO:0006979]	mitochondrion [GO:0005739]	mitochondrion [GO:0005739]; 4 iron, 4 sulfur cluster binding [GO:0051539]; lipoate synthase activity [GO:0016992]; lipoyl synthase activity (acting on glycine-cleavage complex H protein [GO:0102552]; lipoyl synthase activity (acting on pyruvate dehydrogenase E2 protein) [GO:0102553]; metal ion binding [GO:0046872]; inflammatory response [GO:0006954]; neural tube closure [GO:0001843]; protein lipo…	4 iron, 4 sulfur cluster binding [GO:0051539]; lipoate synthase activity [GO:0016992]; lipoyl synthase activity (acting on glycine-cleavage complex H protein [GO:0102552]; lipoyl synthase activity (acting on pyruvate dehydrogenase E2 protein) [GO:0102553]; metal ion binding [GO:0046872]
MEST	<-0.5	10	2	12	0.18018	13.8198	18.6198	1.59553e-05	Mesoderm specific transcript homolog (Mouse) (Mesoderm specific transcript homolog (Mouse), isoform CRA_b)		integral component of membrane [GO:0016021]	integral component of membrane [GO:0016021]; catalytic activity [GO:0003824]	catalytic activity [GO:0003824]
CLDN16	<-0.5	10	2	12	0.18018	13.8198	18.6198	1.59553e-05	Claudin-16		bicellular tight junction [GO:0005923]; integral component of membrane [GO:0016021]	bicellular tight junction [GO:0005923]; integral component of membrane [GO:0016021]; structural molecule activity [GO:0005198]	structural molecule activity [GO:0005198]
IGDCC4	<-0.5	37	4	10	0.666667	13.3333	17.5	2.87308e-05	Immunoglobulin superfamily DCC subclass member 4 (Neighbor of punc e11) (Protein DDM36) (hDDM36)		integral component of membrane [GO:0016021]; plasma membrane [GO:0005886]	integral component of membrane [GO:0016021]; plasma membrane [GO:0005886]
HHIPL2	<-0.5	37	4	10	0.666667	13.3333	17.5	2.87308e-05	HHIP-like protein 2		extracellular region [GO:0005576]	extracellular region [GO:0005576]; catalytic activity [GO:0003824]	catalytic activity [GO:0003824]
UBE2QL1	<-0.5	3	1	13	0.0540541	13.9459	16.6182	4.57099e-05	Ubiquitin-conjugating enzyme E2Q-like protein 1 (EC 2.3.2.23) (E2Q-like ubiquitin-conjugating enzyme 1)	protein polyubiquitination [GO:0000209]	nucleoplasm [GO:0005654]; nucleus [GO:0005634]; plasma membrane [GO:0005886]	nucleoplasm [GO:0005654]; nucleus [GO:0005634]; plasma membrane [GO:0005886]; ATP binding [GO:0005524]; ubiquitin conjugating enzyme activity [GO:0061631]; protein polyubiquitination [GO:0000209]	ATP binding [GO:0005524]; ubiquitin conjugating enzyme activity [GO:0061631]
RNF24	<-0.5	3	1	13	0.0540541	13.9459	16.6182	4.57099e-05	Alternative protein RNF24		integral component of membrane [GO:0016021]	integral component of membrane [GO:0016021]
ASCL3	<-0.5	3	1	13	0.0540541	13.9459	16.6182	4.57099e-05	Achaete-scute homolog 3 (ASH-3) (hASH3) (Class A basic helix-loop-helix protein 42) (bHLHa42) (bHLH transcriptional regulator Sgn-1)	positive regulation of transcription by RNA polymerase II [GO:0045944]; regulation of transcription by RNA polymerase II [GO:0006357]	nuclear chromatin [GO:0000790]; RNA polymerase II transcription regulator complex [GO:0090575]	nuclear chromatin [GO:0000790]; RNA polymerase II transcription regulator complex [GO:0090575]; DNA binding [GO:0003677]; DNA-binding transcription factor activity, RNA polymerase II-specific [GO:0000981]; DNA-binding transcription repressor activity, RNA polymerase II-specific [GO:0001227]; protein dimerization activity [GO:0046983]; RNA polymerase II transcription regulatory region sequence-spe…	DNA binding [GO:0003677]; DNA-binding transcription factor activity, RNA polymerase II-specific [GO:0000981]; DNA-binding transcription repressor activity, RNA polymerase II-specific [GO:0001227]; protein dimerization activity [GO:0046983]; RNA polymerase II transcription regulatory region sequence-specific DNA binding [GO:0000977]; transcription factor binding [GO:0008134]
GTF2A2	<-0.5	3	1	13	0.0540541	13.9459	16.6182	4.57099e-05	Transcription initiation factor IIA subunit 2	positive regulation of transcription by RNA polymerase II [GO:0045944]; transcription initiation from RNA polymerase II promoter [GO:0006367]	cell junction [GO:0030054]; nucleoplasm [GO:0005654]; transcription factor TFIIA complex [GO:0005672]	cell junction [GO:0030054]; nucleoplasm [GO:0005654]; transcription factor TFIIA complex [GO:0005672]; RNA polymerase II repressing transcription factor binding [GO:0001103]; positive regulation of transcription by RNA polymerase II [GO:0045944]; transcription initiation from RNA polymerase II promoter [GO:0006367]	RNA polymerase II repressing transcription factor binding [GO:0001103]
UBA52	<-0.5	3	1	13	0.0540541	13.9459	16.6182	4.57099e-05	60S ribosomal protein L40 (CEP52) (Ubiquitin) (Ubiquitin A-52 residue ribosomal protein fusion product 1) (Ubiquitin-60S ribosomal protein L40) (Fragment)	translation [GO:0006412]	cytoplasm [GO:0005737]; nucleus [GO:0005634]; ribosome [GO:0005840]	cytoplasm [GO:0005737]; nucleus [GO:0005634]; ribosome [GO:0005840]; structural constituent of ribosome [GO:0003735]; translation [GO:0006412]	structural constituent of ribosome [GO:0003735]
YPEL3	<-0.5	3	1	13	0.0540541	13.9459	16.6182	4.57099e-05	Protein yippee-like		nucleus [GO:0005634]	nucleus [GO:0005634]; metal ion binding [GO:0046872]	metal ion binding [GO:0046872]
ISCA1	<-0.5	3	1	13	0.0540541	13.9459	16.6182	4.57099e-05	Iron-sulfur cluster assembly 1 homolog, mitochondrial (Fragment)	protein maturation by iron-sulfur cluster transfer [GO:0097428]	mitochondrion [GO:0005739]	mitochondrion [GO:0005739]; iron-sulfur cluster binding [GO:0051536]; structural molecule activity [GO:0005198]; protein maturation by iron-sulfur cluster transfer [GO:0097428]	iron-sulfur cluster binding [GO:0051536]; structural molecule activity [GO:0005198]
C5orf51	<-0.5	3	1	13	0.0540541	13.9459	16.6182	4.57099e-05	UPF0600 protein C5orf51		cytosol [GO:0005829]; nucleoplasm [GO:0005654]	cytosol [GO:0005829]; nucleoplasm [GO:0005654]
C1orf222	<-0.5	3	1	13	0.0540541	13.9459	16.6182	4.57099e-05	Cilia- and flagella-associated protein 74	axoneme assembly [GO:0035082]	axoneme [GO:0005930]	axoneme [GO:0005930]; axoneme assembly [GO:0035082]
CHMP1A	<-0.5	3	1	13	0.0540541	13.9459	16.6182	4.57099e-05	Charged multivesicular body protein 1a
TMEM138	<-0.5	3	1	13	0.0540541	13.9459	16.6182	4.57099e-05	Transmembrane protein 138	cell projection organization [GO:0030030]	cilium [GO:0005929]; integral component of membrane [GO:0016021]; vacuolar membrane [GO:0005774]	cilium [GO:0005929]; integral component of membrane [GO:0016021]; vacuolar membrane [GO:0005774]; cell projection organization [GO:0030030]
ARL5C	<-0.5	3	1	13	0.0540541	13.9459	16.6182	4.57099e-05	Putative ADP-ribosylation factor-like protein 5C (ADP-ribosylation factor-like protein 12)	intracellular protein transport [GO:0006886]; protein localization to Golgi membrane [GO:1903292]; vesicle-mediated transport [GO:0016192]	cytoplasm [GO:0005737]; trans-Golgi network [GO:0005802]	cytoplasm [GO:0005737]; trans-Golgi network [GO:0005802]; GTP binding [GO:0005525]; intracellular protein transport [GO:0006886]; protein localization to Golgi membrane [GO:1903292]; vesicle-mediated transport [GO:0016192]	GTP binding [GO:0005525]
HINT1	<-0.5	3	1	13	0.0540541	13.9459	16.6182	4.57099e-05	Epididymis secretory sperm binding protein (Histidine triad nucleotide binding protein 1)	positive regulation of calcium-mediated signaling [GO:0050850]	nucleus [GO:0005634]	nucleus [GO:0005634]; catalytic activity [GO:0003824]; positive regulation of calcium-mediated signaling [GO:0050850]	catalytic activity [GO:0003824]
RAN	<-0.5	3	1	13	0.0540541	13.9459	16.6182	4.57099e-05	GTP-binding nuclear protein Ran
CDA	<-0.5	3	1	13	0.0540541	13.9459	16.6182	4.57099e-05	Cytidine deaminase (EC 3.5.4.5) (Cytidine aminohydrolase)	cell surface receptor signaling pathway [GO:0007166]; cytidine deamination [GO:0009972]; cytosine metabolic process [GO:0019858]; negative regulation of cell growth [GO:0030308]; negative regulation of nucleotide metabolic process [GO:0045980]; neutrophil degranulation [GO:0043312]; pyrimidine-containing compound salvage [GO:0008655]; pyrimidine nucleoside salvage [GO:0043097]	cytosol [GO:0005829]; extracellular region [GO:0005576]; ficolin-1-rich granule lumen [GO:1904813]; secretory granule lumen [GO:0034774]; tertiary granule lumen [GO:1904724]	cytosol [GO:0005829]; extracellular region [GO:0005576]; ficolin-1-rich granule lumen [GO:1904813]; secretory granule lumen [GO:0034774]; tertiary granule lumen [GO:1904724]; cytidine deaminase activity [GO:0004126]; identical protein binding [GO:0042802]; nucleoside binding [GO:0001882]; protein homodimerization activity [GO:0042803]; zinc ion binding [GO:0008270]; cell surface receptor signalin…	cytidine deaminase activity [GO:0004126]; identical protein binding [GO:0042802]; nucleoside binding [GO:0001882]; protein homodimerization activity [GO:0042803]; zinc ion binding [GO:0008270]
IFNA8	<-0.5	3	1	13	0.0540541	13.9459	16.6182	4.57099e-05	Interferon alpha-8 (IFN-alpha-8) (Interferon alpha-B) (LeIF B) (Interferon alpha-B2)	adaptive immune response [GO:0002250]; B cell differentiation [GO:0030183]; B cell proliferation [GO:0042100]; blood coagulation [GO:0007596]; cytokine-mediated signaling pathway [GO:0019221]; defense response to virus [GO:0051607]; humoral immune response [GO:0006959]; natural killer cell activation involved in immune response [GO:0002323]; positive regulation of peptidyl-serine phosphorylation …	extracellular region [GO:0005576]; extracellular space [GO:0005615]	extracellular region [GO:0005576]; extracellular space [GO:0005615]; cytokine activity [GO:0005125]; cytokine receptor binding [GO:0005126]; type I interferon receptor binding [GO:0005132]; adaptive immune response [GO:0002250]; B cell differentiation [GO:0030183]; B cell proliferation [GO:0042100]; blood coagulation [GO:0007596]; cytokine-mediated signaling pathway [GO:0019221]; defense response…	cytokine activity [GO:0005125]; cytokine receptor binding [GO:0005126]; type I interferon receptor binding [GO:0005132]
POTEM	<-0.5	3	1	13	0.0540541	13.9459	16.6182	4.57099e-05	Putative POTE ankyrin domain family member M
SUMO4	<-0.5	3	1	13	0.0540541	13.9459	16.6182	4.57099e-05	Small ubiquitin-related modifier 4 (SUMO-4) (Small ubiquitin-like protein 4)	cellular response to oxidative stress [GO:0034599]; negative regulation of DNA binding [GO:0043392]; negative regulation of transcription, DNA-templated [GO:0045892]; positive regulation of DNA binding [GO:0043388]; protein sumoylation [GO:0016925]; regulation of I-kappaB kinase/NF-kappaB signaling [GO:0043122]; regulation of protein localization to nucleus [GO:1900180]	nucleus [GO:0005634]; SUMO ligase complex [GO:0106068]	nucleus [GO:0005634]; SUMO ligase complex [GO:0106068]; protein tag [GO:0031386]; ubiquitin-like protein ligase binding [GO:0044389]; cellular response to oxidative stress [GO:0034599]; negative regulation of DNA binding [GO:0043392]; negative regulation of transcription, DNA-templated [GO:0045892]; positive regulation of DNA binding [GO:0043388]; protein sumoylation [GO:0016925]; regulation of I…	protein tag [GO:0031386]; ubiquitin-like protein ligase binding [GO:0044389]
TMOD4	<-0.5	3	1	13	0.0540541	13.9459	16.6182	4.57099e-05	Tropomodulin-4 (Fragment)	pointed-end actin filament capping [GO:0051694]		actin filament binding [GO:0051015]; tropomyosin binding [GO:0005523]; pointed-end actin filament capping [GO:0051694]	actin filament binding [GO:0051015]; tropomyosin binding [GO:0005523]
KRTAP6-1	<-0.5	3	1	13	0.0540541	13.9459	16.6182	4.57099e-05	Keratin-associated protein 6-1	keratinization [GO:0031424]	cytosol [GO:0005829]; intermediate filament [GO:0005882]	cytosol [GO:0005829]; intermediate filament [GO:0005882]; keratinization [GO:0031424]
VIMP	<-0.5	3	1	13	0.0540541	13.9459	16.6182	4.57099e-05	Selenoprotein S (SelS) (VCP-interacting membrane protein)	cell redox homeostasis [GO:0045454]; cellular response to insulin stimulus [GO:0032869]; cellular response to lipopolysaccharide [GO:0071222]; cellular response to oxidative stress [GO:0034599]; endoplasmic reticulum unfolded protein response [GO:0030968]; ER overload response [GO:0006983]; establishment of protein localization [GO:0045184]; negative regulation of acute inflammatory response to a…	cytoplasmic microtubule [GO:0005881]; Derlin-1 retrotranslocation complex [GO:0036513]; Derlin-1-VIMP complex [GO:0036502]; endoplasmic reticulum [GO:0005783]; endoplasmic reticulum membrane [GO:0005789]; integral component of endoplasmic reticulum membrane [GO:0030176]; low-density lipoprotein particle [GO:0034362]; plasma membrane [GO:0005886]; very-low-density lipoprotein particle [GO:0034361]	cytoplasmic microtubule [GO:0005881]; Derlin-1 retrotranslocation complex [GO:0036513]; Derlin-1-VIMP complex [GO:0036502]; endoplasmic reticulum [GO:0005783]; endoplasmic reticulum membrane [GO:0005789]; integral component of endoplasmic reticulum membrane [GO:0030176]; low-density lipoprotein particle [GO:0034362]; plasma membrane [GO:0005886]; very-low-density lipoprotein particle [GO:0034361]…	antioxidant activity [GO:0016209]; ATPase binding [GO:0051117]; enzyme binding [GO:0019899]; signaling receptor activity [GO:0038023]; ubiquitin-specific protease binding [GO:1990381]
CTD-2228K2.5	<-0.5	3	1	13	0.0540541	13.9459	16.6182	4.57099e-05
RP11-382J12.1	<-0.5	3	1	13	0.0540541	13.9459	16.6182	4.57099e-05
AC007040.11	<-0.5	3	1	13	0.0540541	13.9459	16.6182	4.57099e-05
CTD-2105E13.6	<-0.5	3	1	13	0.0540541	13.9459	16.6182	4.57099e-05
HIST1H2BF	<-0.5	3	1	13	0.0540541	13.9459	16.6182	4.57099e-05
CTD-2021H9.3	<-0.5	3	1	13	0.0540541	13.9459	16.6182	4.57099e-05
GLA	<-0.5	11	2	12	0.198198	13.8018	16.6152	4.57817e-05	Galactosidase, alpha (Fragment)	carbohydrate metabolic process [GO:0005975]		hydrolase activity, hydrolyzing O-glycosyl compounds [GO:0004553]; carbohydrate metabolic process [GO:0005975]	hydrolase activity, hydrolyzing O-glycosyl compounds [GO:0004553]
RNF151	<-0.5	11	2	12	0.198198	13.8018	16.6152	4.57817e-05	RING finger protein 151			zinc ion binding [GO:0008270]	zinc ion binding [GO:0008270]
GAB2	<-0.5	24	3	11	0.432432	13.5676	15.7308	7.30243e-05	GRB2-associated-binding protein 2 (Fragment)
NPVF	<-0.5	12	2	12	0.216216	13.7838	14.9471	0.00011057	Pro-FMRFamide-related neuropeptide VF [Cleaved into: Neuropeptide NPSF; Neuropeptide RFRP-1; Neuropeptide RFRP-2; Neuropeptide NPVF (Neuropeptide RFRP-3)]	negative regulation of gonadotropin secretion [GO:0032277]; neuropeptide signaling pathway [GO:0007218]	extracellular region [GO:0005576]	extracellular region [GO:0005576]; signaling receptor binding [GO:0005102]; negative regulation of gonadotropin secretion [GO:0032277]; neuropeptide signaling pathway [GO:0007218]	signaling receptor binding [GO:0005102]
SLC25A35	<-0.5	12	2	12	0.216216	13.7838	14.9471	0.00011057	Solute carrier family 25 member 35		integral component of membrane [GO:0016021]; mitochondrial inner membrane [GO:0005743]	integral component of membrane [GO:0016021]; mitochondrial inner membrane [GO:0005743]
ZBTB8A	<-0.5	12	2	12	0.216216	13.7838	14.9471	0.00011057	HCG39683, isoform CRA_a (Zinc finger and BTB domain-containing protein 8A)
TBCE	<-0.5	12	2	12	0.216216	13.7838	14.9471	0.00011057	Tubulin-specific chaperone E (Fragment)
CAPG	<-0.5	12	2	12	0.216216	13.7838	14.9471	0.00011057	Macrophage-capping protein (Fragment)	barbed-end actin filament capping [GO:0051016]	nucleoplasm [GO:0005654]	nucleoplasm [GO:0005654]; actin filament binding [GO:0051015]; barbed-end actin filament capping [GO:0051016]	actin filament binding [GO:0051015]
SLC35B1	<-0.5	12	2	12	0.216216	13.7838	14.9471	0.00011057	Solute carrier family 35, member B1, isoform CRA_a	transmembrane transport [GO:0055085]	integral component of membrane [GO:0016021]	integral component of membrane [GO:0016021]; transmembrane transport [GO:0055085]
TUBAL3	<-0.5	12	2	12	0.216216	13.7838	14.9471	0.00011057	Tubulin alpha chain-like 3	microtubule-based process [GO:0007017]; microtubule cytoskeleton organization [GO:0000226]; mitotic cell cycle [GO:0000278]	cytoplasm [GO:0005737]; microtubule [GO:0005874]	cytoplasm [GO:0005737]; microtubule [GO:0005874]; GTP binding [GO:0005525]; GTPase activity [GO:0003924]; structural constituent of cytoskeleton [GO:0005200]; microtubule cytoskeleton organization [GO:0000226]; microtubule-based process [GO:0007017]; mitotic cell cycle [GO:0000278]	GTPase activity [GO:0003924]; GTP binding [GO:0005525]; structural constituent of cytoskeleton [GO:0005200]
RRAS	<-0.5	12	2	12	0.216216	13.7838	14.9471	0.00011057	Related RAS viral (R-ras) oncogene homolog, isoform CRA_a	negative regulation of cell migration [GO:0030336]; signal transduction [GO:0007165]	membrane [GO:0016020]	membrane [GO:0016020]; GTP binding [GO:0005525]; GTPase activity [GO:0003924]; negative regulation of cell migration [GO:0030336]; signal transduction [GO:0007165]	GTPase activity [GO:0003924]; GTP binding [GO:0005525]
SUOX	<-0.5	12	2	12	0.216216	13.7838	14.9471	0.00011057	Sulfite oxidase (EC 1.8.3.1)	sulfur compound metabolic process [GO:0006790]		heme binding [GO:0020037]; molybdenum ion binding [GO:0030151]; molybdopterin cofactor binding [GO:0043546]; sulfite oxidase activity [GO:0008482]; sulfur compound metabolic process [GO:0006790]	heme binding [GO:0020037]; molybdenum ion binding [GO:0030151]; molybdopterin cofactor binding [GO:0043546]; sulfite oxidase activity [GO:0008482]
FAM169A	<-0.5	12	2	12	0.216216	13.7838	14.9471	0.00011057	Soluble lamin-associated protein of 75 kDa (Fragment)
NIPSNAP1	<-0.5	12	2	12	0.216216	13.7838	14.9471	0.00011057	Protein NipSnap homolog 1 (Fragment)
AGBL5	<-0.5	26	3	11	0.468468	13.5315	14.1536	0.000168473	Cytosolic carboxypeptidase-like protein 5 (Fragment)
MSN	<-0.5	13	2	12	0.234234	13.7658	13.5377	0.000233824	Moesin (Membrane-organizing extension spike protein)	cellular response to testosterone stimulus [GO:0071394]; establishment of endothelial barrier [GO:0061028]; establishment of epithelial cell apical/basal polarity [GO:0045198]; gland morphogenesis [GO:0022612]; immunological synapse formation [GO:0001771]; interleukin-12-mediated signaling pathway [GO:0035722]; leukocyte cell-cell adhesion [GO:0007159]; leukocyte migration [GO:0050900]; membrane …	apical part of cell [GO:0045177]; apical plasma membrane [GO:0016324]; basolateral plasma membrane [GO:0016323]; blood microparticle [GO:0072562]; cell periphery [GO:0071944]; cell surface [GO:0009986]; cytoplasm [GO:0005737]; cytoskeleton [GO:0005856]; cytosol [GO:0005829]; extracellular exosome [GO:0070062]; extracellular space [GO:0005615]; filopodium [GO:0030175]; focal adhesion [GO:0005925];…	apical part of cell [GO:0045177]; apical plasma membrane [GO:0016324]; basolateral plasma membrane [GO:0016323]; blood microparticle [GO:0072562]; cell periphery [GO:0071944]; cell surface [GO:0009986]; cytoplasm [GO:0005737]; cytoskeleton [GO:0005856]; cytosol [GO:0005829]; extracellular exosome [GO:0070062]; extracellular space [GO:0005615]; filopodium [GO:0030175]; focal adhesion [GO:0005925];…	actin binding [GO:0003779]; cell adhesion molecule binding [GO:0050839]; double-stranded RNA binding [GO:0003725]; enzyme binding [GO:0019899]; protein kinase binding [GO:0019901]; signaling receptor binding [GO:0005102]; structural constituent of cytoskeleton [GO:0005200]
GHRHR	<-0.5	13	2	12	0.234234	13.7658	13.5377	0.000233824	Growth hormone releasing hormone receptor (Growth hormone releasing hormone receptor, isoform CRA_e)	activation of adenylate cyclase activity [GO:0007190]; adenylate cyclase-activating G protein-coupled receptor signaling pathway [GO:0007189]; cell maturation [GO:0048469]; cell surface receptor signaling pathway [GO:0007166]; cellular response to glucose stimulus [GO:0071333]; cellular response to insulin stimulus [GO:0032869]; determination of adult lifespan [GO:0008340]; hormone metabolic proc…	cell surface [GO:0009986]; integral component of membrane [GO:0016021]; sarcolemma [GO:0042383]	cell surface [GO:0009986]; integral component of membrane [GO:0016021]; sarcolemma [GO:0042383]; growth hormone-releasing hormone receptor activity [GO:0016520]; peptide hormone binding [GO:0017046]; activation of adenylate cyclase activity [GO:0007190]; adenylate cyclase-activating G protein-coupled receptor signaling pathway [GO:0007189]; cell maturation [GO:0048469]; cell surface receptor sign…	growth hormone-releasing hormone receptor activity [GO:0016520]; peptide hormone binding [GO:0017046]
C10orf88	<-0.5	13	2	12	0.234234	13.7658	13.5377	0.000233824	ATPase PAAT (EC 3.6.1.-) (Protein associated with ABC transporters) (PAAT)		cytoplasm [GO:0005737]; mitochondrion [GO:0005739]	cytoplasm [GO:0005737]; mitochondrion [GO:0005739]; ATPase activity [GO:0016887]; identical protein binding [GO:0042802]	ATPase activity [GO:0016887]; identical protein binding [GO:0042802]
VN1R4	<-0.5	13	2	12	0.234234	13.7658	13.5377	0.000233824	Vomeronasal type-1 receptor 4 (G-protein coupled receptor GPCR27) (hGPCR27) (V1r-like receptor 4)	response to pheromone [GO:0019236]	integral component of membrane [GO:0016021]; plasma membrane [GO:0005886]	integral component of membrane [GO:0016021]; plasma membrane [GO:0005886]; pheromone receptor activity [GO:0016503]; response to pheromone [GO:0019236]	pheromone receptor activity [GO:0016503]
HSPA9	<-0.5	13	2	12	0.234234	13.7658	13.5377	0.000233824	Stress-70 protein, mitochondrial			ATP binding [GO:0005524]	ATP binding [GO:0005524]
DOK6	<-0.5	13	2	12	0.234234	13.7658	13.5377	0.000233824	Docking protein 6 (Fragment)
PDE12	<-0.5	13	2	12	0.234234	13.7658	13.5377	0.000233824	2',5'-phosphodiesterase 12
TSPAN4	<-0.5	13	2	12	0.234234	13.7658	13.5377	0.000233824	Tetraspanin		integral component of membrane [GO:0016021]	integral component of membrane [GO:0016021]
C10orf12	<-0.5	27	3	11	0.486486	13.5135	13.454	0.000244484	C10orf12 protein (Fragment)
MCF2L2	<-0.5	27	3	11	0.486486	13.5135	13.454	0.000244484	Probable guanine nucleotide exchange factor MCF2L2 (Fragment)
EZH2	<-0.5	28	3	11	0.504505	13.4955	12.8052	0.00034565	[Histone H3]-lysine(27) N-trimethyltransferase (EC 2.1.1.356)	cardiac muscle hypertrophy in response to stress [GO:0014898]; cellular response to hydrogen peroxide [GO:0070301]; cellular response to trichostatin A [GO:0035984]; cerebellar cortex development [GO:0021695]; DNA methylation [GO:0006306]; G1 to G0 transition [GO:0070314]; hepatocyte homeostasis [GO:0036333]; hippocampus development [GO:0021766]; histone H3-K27 trimethylation [GO:0098532]; liver …	cytoplasm [GO:0005737]; ESC/E(Z) complex [GO:0035098]; nuclear chromatin [GO:0000790]; pronucleus [GO:0045120]	cytoplasm [GO:0005737]; ESC/E(Z) complex [GO:0035098]; nuclear chromatin [GO:0000790]; pronucleus [GO:0045120]; chromatin DNA binding [GO:0031490]; histone-lysine N-methyltransferase activity [GO:0018024]; primary miRNA binding [GO:0070878]; ribonucleoprotein complex binding [GO:0043021]; RNA polymerase II cis-regulatory region sequence-specific DNA binding [GO:0000978]; RNA polymerase II core pr…	chromatin DNA binding [GO:0031490]; histone-lysine N-methyltransferase activity [GO:0018024]; primary miRNA binding [GO:0070878]; ribonucleoprotein complex binding [GO:0043021]; RNA polymerase II cis-regulatory region sequence-specific DNA binding [GO:0000978]; RNA polymerase II core promoter sequence-specific DNA binding [GO:0000979]; transcription corepressor activity [GO:0003714]
H3F3C	<-0.5	14	2	12	0.252252	13.7477	12.3316	0.000445358	Histone H3.3C (Histone H3.5)	positive regulation of cell growth [GO:0030307]	nuclear euchromatin [GO:0005719]; nucleosome [GO:0000786]; nucleus [GO:0005634]	nuclear euchromatin [GO:0005719]; nucleosome [GO:0000786]; nucleus [GO:0005634]; nucleosomal DNA binding [GO:0031492]; protein heterodimerization activity [GO:0046982]; positive regulation of cell growth [GO:0030307]	nucleosomal DNA binding [GO:0031492]; protein heterodimerization activity [GO:0046982]
IP6K2	<-0.5	14	2	12	0.252252	13.7477	12.3316	0.000445358	Kinase (EC 2.7.-.-) (Fragment)	inositol phosphate biosynthetic process [GO:0032958]		kinase activity [GO:0016301]; inositol phosphate biosynthetic process [GO:0032958]	kinase activity [GO:0016301]
TRAF4	<-0.5	14	2	12	0.252252	13.7477	12.3316	0.000445358	TNF receptor-associated factor	activation of NF-kappaB-inducing kinase activity [GO:0007250]; apoptotic process [GO:0006915]; positive regulation of JNK cascade [GO:0046330]; regulation of apoptotic process [GO:0042981]	cytoplasm [GO:0005737]	cytoplasm [GO:0005737]; tumor necrosis factor receptor binding [GO:0005164]; zinc ion binding [GO:0008270]; activation of NF-kappaB-inducing kinase activity [GO:0007250]; apoptotic process [GO:0006915]; positive regulation of JNK cascade [GO:0046330]; regulation of apoptotic process [GO:0042981]	tumor necrosis factor receptor binding [GO:0005164]; zinc ion binding [GO:0008270]
GNB1	<-0.5	14	2	12	0.252252	13.7477	12.3316	0.000445358	Guanine nucleotide binding protein (G protein), beta polypeptide 1, isoform CRA_a (Testicular tissue protein Li 72)	cardiac muscle cell apoptotic process [GO:0010659]; cell population proliferation [GO:0008283]; cellular response to hypoxia [GO:0071456]; phospholipase C-activating G protein-coupled receptor signaling pathway [GO:0007200]; positive regulation of cytosolic calcium ion concentration [GO:0007204]; retina development in camera-type eye [GO:0060041]; sensory perception of taste [GO:0050909]	cell body [GO:0044297]; dendrite [GO:0030425]; heterotrimeric G-protein complex [GO:0005834]; photoreceptor inner segment [GO:0001917]; photoreceptor outer segment membrane [GO:0042622]	cell body [GO:0044297]; dendrite [GO:0030425]; heterotrimeric G-protein complex [GO:0005834]; photoreceptor inner segment [GO:0001917]; photoreceptor outer segment membrane [GO:0042622]; alkylglycerophosphoethanolamine phosphodiesterase activity [GO:0047391]; spectrin binding [GO:0030507]; cardiac muscle cell apoptotic process [GO:0010659]; cell population proliferation [GO:0008283]; cellular res…	alkylglycerophosphoethanolamine phosphodiesterase activity [GO:0047391]; spectrin binding [GO:0030507]
OLR1	<-0.5	14	2	12	0.252252	13.7477	12.3316	0.000445358	Oxidised low density lipoprotein (Lectin-like) receptor 1, isoform CRA_a		integral component of membrane [GO:0016021]; intracellular membrane-bounded organelle [GO:0043231]; nucleoplasm [GO:0005654]; plasma membrane [GO:0005886]	integral component of membrane [GO:0016021]; intracellular membrane-bounded organelle [GO:0043231]; nucleoplasm [GO:0005654]; plasma membrane [GO:0005886]
OLIG2	<-0.5	14	2	12	0.252252	13.7477	12.3316	0.000445358	Oligodendrocyte transcription factor 2 (Fragment)	myelination [GO:0042552]; neuron differentiation [GO:0030182]; oligodendrocyte cell fate specification [GO:0021778]		DNA-binding transcription factor activity [GO:0003700]; myelination [GO:0042552]; neuron differentiation [GO:0030182]; oligodendrocyte cell fate specification [GO:0021778]	DNA-binding transcription factor activity [GO:0003700]
ZNF444	<-0.5	14	2	12	0.252252	13.7477	12.3316	0.000445358	Zinc finger protein 444, isoform CRA_a		nucleus [GO:0005634]	nucleus [GO:0005634]
HDAC3	<-0.5	14	2	12	0.252252	13.7477	12.3316	0.000445358	Histone deacetylase 3 (Fragment)
HIST1H4B	<-0.5	14	2	12	0.252252	13.7477	12.3316	0.000445358
RUFY1	<-0.5	29	3	11	0.522523	13.4775	12.2021	0.000477363	RUN and FYVE domain-containing protein 1 (Fragment)
ENPP3	<-0.5	29	3	11	0.522523	13.4775	12.2021	0.000477363	Ectonucleotide pyrophosphatase/phosphodiesterase family member 3
ANKRD52	<-0.5	29	3	11	0.522523	13.4775	12.2021	0.000477363	Alternative protein ANKRD52
STAG2	<-0.5	48	4	10	0.864865	13.1351	12.1132	0.00050067	Cohesin subunit SA-2 (Fragment)
GEMIN7	<-0.5	4	1	13	0.0720721	13.9279	12.0089	0.000529473	Gem-associated protein 7 (Gemin-7) (SIP3)	import into nucleus [GO:0051170]; mRNA splicing, via spliceosome [GO:0000398]; spliceosomal snRNP assembly [GO:0000387]	cytoplasm [GO:0005737]; cytosol [GO:0005829]; Gemini of coiled bodies [GO:0097504]; nuclear body [GO:0016604]; nucleoplasm [GO:0005654]; SMN complex [GO:0032797]; SMN-Sm protein complex [GO:0034719]	cytoplasm [GO:0005737]; cytosol [GO:0005829]; Gemini of coiled bodies [GO:0097504]; nuclear body [GO:0016604]; nucleoplasm [GO:0005654]; SMN complex [GO:0032797]; SMN-Sm protein complex [GO:0034719]; import into nucleus [GO:0051170]; mRNA splicing, via spliceosome [GO:0000398]; spliceosomal snRNP assembly [GO:0000387]
ATP6V0D1	<-0.5	4	1	13	0.0720721	13.9279	12.0089	0.000529473	ATPase H+ transporting V0 subunit D1 (Fragment)		lysosomal membrane [GO:0005765]; proton-transporting V-type ATPase, V0 domain [GO:0033179]	lysosomal membrane [GO:0005765]; proton-transporting V-type ATPase, V0 domain [GO:0033179]; proton transmembrane transporter activity [GO:0015078]	proton transmembrane transporter activity [GO:0015078]
NUDT1	<-0.5	4	1	13	0.0720721	13.9279	12.0089	0.000529473	Nudix (Nucleoside diphosphate linked moiety X)-type motif 1, isoform CRA_a	DNA repair [GO:0006281]	cytosol [GO:0005829]	cytosol [GO:0005829]; 8-oxo-7,8-dihydroguanosine triphosphate pyrophosphatase activity [GO:0008413]; DNA repair [GO:0006281]	8-oxo-7,8-dihydroguanosine triphosphate pyrophosphatase activity [GO:0008413]
CEBPG	<-0.5	4	1	13	0.0720721	13.9279	12.0089	0.000529473	CCAAT/enhancer-binding protein gamma (C/EBP gamma)	B cell differentiation [GO:0030183]; enucleate erythrocyte differentiation [GO:0043353]; immune response [GO:0006955]; liver development [GO:0001889]; mRNA metabolic process [GO:0016071]; natural killer cell mediated cytotoxicity [GO:0042267]; negative regulation of DNA-binding transcription factor activity [GO:0043433]; positive regulation of DNA binding [GO:0043388]; positive regulation of DNA-…	nuclear chromatin [GO:0000790]; nucleoplasm [GO:0005654]; nucleus [GO:0005634]	nuclear chromatin [GO:0000790]; nucleoplasm [GO:0005654]; nucleus [GO:0005634]; DNA binding [GO:0003677]; DNA-binding transcription activator activity, RNA polymerase II-specific [GO:0001228]; DNA-binding transcription factor activity, RNA polymerase II-specific [GO:0000981]; identical protein binding [GO:0042802]; protein-containing complex binding [GO:0044877]; RNA polymerase II cis-regulatory …	DNA binding [GO:0003677]; DNA-binding transcription activator activity, RNA polymerase II-specific [GO:0001228]; DNA-binding transcription factor activity, RNA polymerase II-specific [GO:0000981]; identical protein binding [GO:0042802]; protein-containing complex binding [GO:0044877]; RNA polymerase II cis-regulatory region sequence-specific DNA binding, bending [GO:0044377]; sequence-specific DN…
SF3B14	<-0.5	4	1	13	0.0720721	13.9279	12.0089	0.000529473	Splicing factor 3B subunit 6 (Pre-mRNA branch site protein p14) (SF3b 14 kDa subunit) (SF3B14a) (Spliceosome-associated protein, 14-kDa) (Splicing factor 3b, subunit 6, 14kDa)	blastocyst formation [GO:0001825]; mRNA splicing, via spliceosome [GO:0000398]	catalytic step 2 spliceosome [GO:0071013]; nucleoplasm [GO:0005654]; nucleus [GO:0005634]; precatalytic spliceosome [GO:0071011]; U12-type spliceosomal complex [GO:0005689]; U2 snRNP [GO:0005686]; U2-type spliceosomal complex [GO:0005684]	catalytic step 2 spliceosome [GO:0071013]; nucleoplasm [GO:0005654]; nucleus [GO:0005634]; precatalytic spliceosome [GO:0071011]; U12-type spliceosomal complex [GO:0005689]; U2 snRNP [GO:0005686]; U2-type spliceosomal complex [GO:0005684]; mRNA binding [GO:0003729]; RNA binding [GO:0003723]; blastocyst formation [GO:0001825]; mRNA splicing, via spliceosome [GO:0000398]	mRNA binding [GO:0003729]; RNA binding [GO:0003723]
RLN1	<-0.5	4	1	13	0.0720721	13.9279	12.0089	0.000529473	Prorelaxin H1 [Cleaved into: Relaxin B chain; Relaxin A chain]	female pregnancy [GO:0007565]; signal transduction [GO:0007165]	extracellular region [GO:0005576]	extracellular region [GO:0005576]; hormone activity [GO:0005179]; female pregnancy [GO:0007565]; signal transduction [GO:0007165]	hormone activity [GO:0005179]
TCEAL4	<-0.5	4	1	13	0.0720721	13.9279	12.0089	0.000529473	Epididymis secretory sperm binding protein (Transcription elongation factor A (SII)-like 4, isoform CRA_b)			translation elongation factor activity [GO:0003746]	translation elongation factor activity [GO:0003746]
SNX3	<-0.5	4	1	13	0.0720721	13.9279	12.0089	0.000529473	Sorting nexin-3 (Protein SDP3)	endocytic recycling [GO:0032456]; intralumenal vesicle formation [GO:0070676]; late endosome to Golgi transport [GO:0034499]; membrane invagination [GO:0010324]; negative regulation of early endosome to late endosome transport [GO:2000642]; negative regulation of phagocytosis [GO:0050765]; negative regulation of protein catabolic process [GO:0042177]; negative regulation of protein transport [GO:…	clathrin-coated vesicle [GO:0030136]; cytoplasm [GO:0005737]; cytosol [GO:0005829]; early endosome [GO:0005769]; early endosome membrane [GO:0031901]; early phagosome [GO:0032009]; endosome membrane [GO:0010008]; extracellular exosome [GO:0070062]	clathrin-coated vesicle [GO:0030136]; cytoplasm [GO:0005737]; cytosol [GO:0005829]; early endosome [GO:0005769]; early endosome membrane [GO:0031901]; early phagosome [GO:0032009]; endosome membrane [GO:0010008]; extracellular exosome [GO:0070062]; phosphatidylinositol-3,5-bisphosphate binding [GO:0080025]; phosphatidylinositol-3-phosphate binding [GO:0032266]; phosphatidylinositol-4-phosphate bi…	phosphatidylinositol-3,5-bisphosphate binding [GO:0080025]; phosphatidylinositol-3-phosphate binding [GO:0032266]; phosphatidylinositol-4-phosphate binding [GO:0070273]; phosphatidylinositol-5-phosphate binding [GO:0010314]; protein phosphatase binding [GO:0019903]
SMIM18	<-0.5	4	1	13	0.0720721	13.9279	12.0089	0.000529473	Small integral membrane protein 18
IL8	<-0.5	4	1	13	0.0720721	13.9279	12.0089	0.000529473	Multifunctional fusion protein [Includes: Interleukin-8 (IL-8) (C-X-C motif chemokine 8) (Chemokine (C-X-C motif) ligand 8); C-X-C motif chemokine]	immune response [GO:0006955]; inflammatory response [GO:0006954]; neutrophil activation [GO:0042119]; neutrophil chemotaxis [GO:0030593]	extracellular space [GO:0005615]	extracellular space [GO:0005615]; chemokine activity [GO:0008009]; interleukin-8 receptor binding [GO:0005153]; immune response [GO:0006955]; inflammatory response [GO:0006954]; neutrophil activation [GO:0042119]; neutrophil chemotaxis [GO:0030593]	chemokine activity [GO:0008009]; interleukin-8 receptor binding [GO:0005153]
IGSF23	<-0.5	4	1	13	0.0720721	13.9279	12.0089	0.000529473	Immunoglobulin superfamily member 23		integral component of membrane [GO:0016021]	integral component of membrane [GO:0016021]
IFNA10	<-0.5	4	1	13	0.0720721	13.9279	12.0089	0.000529473	Interferon alpha-10 (IFN-alpha-10) (Interferon alpha-6L) (Interferon alpha-C) (LeIF C)	adaptive immune response [GO:0002250]; B cell differentiation [GO:0030183]; B cell proliferation [GO:0042100]; blood coagulation [GO:0007596]; cytokine-mediated signaling pathway [GO:0019221]; defense response to virus [GO:0051607]; humoral immune response [GO:0006959]; natural killer cell activation involved in immune response [GO:0002323]; positive regulation of peptidyl-serine phosphorylation …	extracellular region [GO:0005576]; extracellular space [GO:0005615]	extracellular region [GO:0005576]; extracellular space [GO:0005615]; cytokine activity [GO:0005125]; type I interferon receptor binding [GO:0005132]; adaptive immune response [GO:0002250]; B cell differentiation [GO:0030183]; B cell proliferation [GO:0042100]; blood coagulation [GO:0007596]; cytokine-mediated signaling pathway [GO:0019221]; defense response to virus [GO:0051607]; humoral immune r…	cytokine activity [GO:0005125]; type I interferon receptor binding [GO:0005132]
PLGLB1	<-0.5	4	1	13	0.0720721	13.9279	12.0089	0.000529473	Plasminogen-like protein B
ARL5A	<-0.5	4	1	13	0.0720721	13.9279	12.0089	0.000529473	ADP-ribosylation factor-like protein 5A			GTP binding [GO:0005525]	GTP binding [GO:0005525]
PDZD11	<-0.5	4	1	13	0.0720721	13.9279	12.0089	0.000529473	PDZ domain-containing protein 11 (ATPase-interacting PDZ protein) (Plasma membrane calcium ATPase-interacting single-PDZ protein) (PMCA-interacting single-PDZ protein)	antimicrobial humoral response [GO:0019730]; biotin metabolic process [GO:0006768]; ion transmembrane transport [GO:0034220]; maintenance of epithelial cell apical/basal polarity [GO:0045199]; neurotransmitter secretion [GO:0007269]; pantothenate metabolic process [GO:0015939]; pore complex assembly [GO:0046931]; protein localization to basolateral plasma membrane [GO:1903361]; transmembrane tran…	adherens junction [GO:0005912]; basolateral plasma membrane [GO:0016323]; cell-cell junction [GO:0005911]; cytosol [GO:0005829]; extracellular region [GO:0005576]; pore complex [GO:0046930]; presynapse [GO:0098793]; synapse [GO:0045202]	adherens junction [GO:0005912]; basolateral plasma membrane [GO:0016323]; cell-cell junction [GO:0005911]; cytosol [GO:0005829]; extracellular region [GO:0005576]; pore complex [GO:0046930]; presynapse [GO:0098793]; synapse [GO:0045202]; protein C-terminus binding [GO:0008022]; antimicrobial humoral response [GO:0019730]; biotin metabolic process [GO:0006768]; ion transmembrane transport [GO:0034…	protein C-terminus binding [GO:0008022]
CCL26	<-0.5	4	1	13	0.0720721	13.9279	12.0089	0.000529473	C-C motif chemokine 26 (CC chemokine IMAC) (Eotaxin-3) (Macrophage inflammatory protein 4-alpha) (MIP-4-alpha) (Small-inducible cytokine A26) (Thymic stroma chemokine-1) (TSC-1)	cell-cell signaling [GO:0007267]; cellular response to interferon-gamma [GO:0071346]; cellular response to interleukin-1 [GO:0071347]; cellular response to tumor necrosis factor [GO:0071356]; chemokine-mediated signaling pathway [GO:0070098]; chemotaxis [GO:0006935]; eosinophil chemotaxis [GO:0048245]; G protein-coupled receptor signaling pathway [GO:0007186]; inflammatory response [GO:0006954]; …	extracellular space [GO:0005615]	extracellular space [GO:0005615]; CCR chemokine receptor binding [GO:0048020]; CCR3 chemokine receptor binding [GO:0031728]; chemokine activity [GO:0008009]; receptor ligand activity [GO:0048018]; cell-cell signaling [GO:0007267]; cellular response to interferon-gamma [GO:0071346]; cellular response to interleukin-1 [GO:0071347]; cellular response to tumor necrosis factor [GO:0071356]; chemokine-…	CCR3 chemokine receptor binding [GO:0031728]; CCR chemokine receptor binding [GO:0048020]; chemokine activity [GO:0008009]; receptor ligand activity [GO:0048018]
MYL12B	<-0.5	4	1	13	0.0720721	13.9279	12.0089	0.000529473	Myosin regulatory light chain 12B (MLC-2A) (MLC-2) (Myosin regulatory light chain 2-B, smooth muscle isoform) (Myosin regulatory light chain 20 kDa) (MLC20) (Myosin regulatory light chain MRLC2) (SHUJUN-1)	muscle contraction [GO:0006936]; regulation of cell shape [GO:0008360]	apical part of cell [GO:0045177]; brush border [GO:0005903]; cell cortex region [GO:0099738]; cytosol [GO:0005829]; extracellular exosome [GO:0070062]; myosin II complex [GO:0016460]; stress fiber [GO:0001725]; Z disc [GO:0030018]	apical part of cell [GO:0045177]; brush border [GO:0005903]; cell cortex region [GO:0099738]; cytosol [GO:0005829]; extracellular exosome [GO:0070062]; myosin II complex [GO:0016460]; stress fiber [GO:0001725]; Z disc [GO:0030018]; calcium ion binding [GO:0005509]; myosin heavy chain binding [GO:0032036]; muscle contraction [GO:0006936]; regulation of cell shape [GO:0008360]	calcium ion binding [GO:0005509]; myosin heavy chain binding [GO:0032036]
C20orf141	<-0.5	4	1	13	0.0720721	13.9279	12.0089	0.000529473	Uncharacterized protein C20orf141		integral component of membrane [GO:0016021]	integral component of membrane [GO:0016021]
DEC1	<-0.5	4	1	13	0.0720721	13.9279	12.0089	0.000529473	Class E basic helix-loop-helix protein 40 (bHLHe40) (Class B basic helix-loop-helix protein 2) (bHLHb2) (Differentially expressed in chondrocytes protein 1) (DEC1) (Enhancer-of-split and hairy-related protein 2) (SHARP-2) (Stimulated by retinoic acid gene 13 protein)	anterior/posterior pattern specification [GO:0009952]; circadian regulation of gene expression [GO:0032922]; circadian rhythm [GO:0007623]; entrainment of circadian clock by photoperiod [GO:0043153]; negative regulation of DNA-binding transcription factor activity [GO:0043433]; negative regulation of transcription, DNA-templated [GO:0045892]; negative regulation of transcription by RNA polymerase…	cytoplasm [GO:0005737]; nuclear body [GO:0016604]; nuclear chromatin [GO:0000790]; nucleus [GO:0005634]	cytoplasm [GO:0005737]; nuclear body [GO:0016604]; nuclear chromatin [GO:0000790]; nucleus [GO:0005634]; bHLH transcription factor binding [GO:0043425]; DNA-binding transcription factor activity [GO:0003700]; DNA-binding transcription factor activity, RNA polymerase II-specific [GO:0000981]; DNA-binding transcription repressor activity, RNA polymerase II-specific [GO:0001227]; E-box binding [GO:0…	bHLH transcription factor binding [GO:0043425]; DNA-binding transcription factor activity [GO:0003700]; DNA-binding transcription factor activity, RNA polymerase II-specific [GO:0000981]; DNA-binding transcription repressor activity, RNA polymerase II-specific [GO:0001227]; E-box binding [GO:0070888]; MRF binding [GO:0043426]; protein domain specific binding [GO:0019904]; protein heterodimerizati…
PNPO	<-0.5	4	1	13	0.0720721	13.9279	12.0089	0.000529473	Pyridoxine-5'-phosphate oxidase (Fragment)
SPINK9	<-0.5	4	1	13	0.0720721	13.9279	12.0089	0.000529473	Serine protease inhibitor Kazal-type 9
BEX1	<-0.5	4	1	13	0.0720721	13.9279	12.0089	0.000529473	Protein BEX1 (Brain-expressed X-linked protein 1)	cell differentiation [GO:0030154]; nervous system development [GO:0007399]; positive regulation of DNA-binding transcription factor activity [GO:0051091]; positive regulation of transcription by RNA polymerase II [GO:0045944]; signal transduction [GO:0007165]	cytoplasm [GO:0005737]; nucleus [GO:0005634]; transcription regulator complex [GO:0005667]	cytoplasm [GO:0005737]; nucleus [GO:0005634]; transcription regulator complex [GO:0005667]; RNA polymerase II activating transcription factor binding [GO:0001102]; signaling receptor binding [GO:0005102]; cell differentiation [GO:0030154]; nervous system development [GO:0007399]; positive regulation of DNA-binding transcription factor activity [GO:0051091]; positive regulation of transcription by…	RNA polymerase II activating transcription factor binding [GO:0001102]; signaling receptor binding [GO:0005102]
SCGB2B2	<-0.5	4	1	13	0.0720721	13.9279	12.0089	0.000529473	Secretoglobin family 2B member 2 (Secretoglobin-like protein)		extracellular region [GO:0005576]	extracellular region [GO:0005576]
PRR15L	<-0.5	4	1	13	0.0720721	13.9279	12.0089	0.000529473	Proline-rich protein 15-like protein (Protein ATAD4)
HMGN1	<-0.5	4	1	13	0.0720721	13.9279	12.0089	0.000529473	High-mobility group nucleosome binding domain 1, isoform CRA_d (Non-histone chromosomal protein HMG-14)		chromatin [GO:0000785]; nucleus [GO:0005634]	chromatin [GO:0000785]; nucleus [GO:0005634]; nucleosomal DNA binding [GO:0031492]	nucleosomal DNA binding [GO:0031492]
FAM153C	<-0.5	4	1	13	0.0720721	13.9279	12.0089	0.000529473
MC5R	<-0.5	30	3	11	0.540541	13.4595	11.64	0.0006455	Melanocortin receptor 5 (MC5-R) (MC-2)	adenylate cyclase-activating G protein-coupled receptor signaling pathway [GO:0007189]; G protein-coupled receptor signaling pathway [GO:0007186]; G protein-coupled receptor signaling pathway, coupled to cyclic nucleotide second messenger [GO:0007187]; regulation of metabolic process [GO:0019222]	cytoplasm [GO:0005737]; integral component of plasma membrane [GO:0005887]; plasma membrane [GO:0005886]	cytoplasm [GO:0005737]; integral component of plasma membrane [GO:0005887]; plasma membrane [GO:0005886]; G protein-coupled receptor activity [GO:0004930]; hormone binding [GO:0042562]; melanocortin receptor activity [GO:0004977]; adenylate cyclase-activating G protein-coupled receptor signaling pathway [GO:0007189]; G protein-coupled receptor signaling pathway [GO:0007186]; G protein-coupled rec…	G protein-coupled receptor activity [GO:0004930]; hormone binding [GO:0042562]; melanocortin receptor activity [GO:0004977]
CTD-2587H24.4	<-0.5	30	3	11	0.540541	13.4595	11.64	0.0006455
OR5P3	<-0.5	15	2	12	0.27027	13.7297	11.2882	0.000780017	Olfactory receptor		integral component of membrane [GO:0016021]; plasma membrane [GO:0005886]	integral component of membrane [GO:0016021]; plasma membrane [GO:0005886]; G protein-coupled receptor activity [GO:0004930]; olfactory receptor activity [GO:0004984]	G protein-coupled receptor activity [GO:0004930]; olfactory receptor activity [GO:0004984]
TH	<-0.5	15	2	12	0.27027	13.7297	11.2882	0.000780017	Tyrosine 3-monooxygenase			tyrosine 3-monooxygenase activity [GO:0004511]	tyrosine 3-monooxygenase activity [GO:0004511]
RPS5	<-0.5	15	2	12	0.27027	13.7297	11.2882	0.000780017	Ribosomal protein S5, isoform CRA_a	translation [GO:0006412]	small ribosomal subunit [GO:0015935]	small ribosomal subunit [GO:0015935]; RNA binding [GO:0003723]; structural constituent of ribosome [GO:0003735]; translation [GO:0006412]	RNA binding [GO:0003723]; structural constituent of ribosome [GO:0003735]
OR6X1	<-0.5	15	2	12	0.27027	13.7297	11.2882	0.000780017	Olfactory receptor		integral component of membrane [GO:0016021]; plasma membrane [GO:0005886]	integral component of membrane [GO:0016021]; plasma membrane [GO:0005886]; G protein-coupled receptor activity [GO:0004930]; olfactory receptor activity [GO:0004984]	G protein-coupled receptor activity [GO:0004930]; olfactory receptor activity [GO:0004984]
PLD4	<-0.5	15	2	12	0.27027	13.7297	11.2882	0.000780017	5'-3' exonuclease PLD4		integral component of membrane [GO:0016021]	integral component of membrane [GO:0016021]; catalytic activity [GO:0003824]	catalytic activity [GO:0003824]
HVCN1	<-0.5	15	2	12	0.27027	13.7297	11.2882	0.000780017	Hydrogen voltage-gated channel 1 (Voltage-gated hydrogen channel 1)		integral component of plasma membrane [GO:0005887]	integral component of plasma membrane [GO:0005887]; voltage-gated proton channel activity [GO:0030171]	voltage-gated proton channel activity [GO:0030171]
GGT5	<-0.5	31	3	11	0.558559	13.4414	11.1149	0.000856363	Glutathione hydrolase 5 proenzyme (Fragment)	glutathione catabolic process [GO:0006751]		glutathione hydrolase activity [GO:0036374]; glutathione catabolic process [GO:0006751]	glutathione hydrolase activity [GO:0036374]
SOX5	<-0.5	31	3	11	0.558559	13.4414	11.1149	0.000856363	SRY (Sex determining region Y)-box 5, isoform CRA_a	regulation of transcription, DNA-templated [GO:0006355]	nucleus [GO:0005634]	nucleus [GO:0005634]; cis-regulatory region sequence-specific DNA binding [GO:0000987]; regulation of transcription, DNA-templated [GO:0006355]	cis-regulatory region sequence-specific DNA binding [GO:0000987]
ARID5B	<-0.5	51	4	10	0.918919	13.0811	11.0564	0.000883819	AT-rich interactive domain 5B (MRF1-like) (Fragment)	adipose tissue development [GO:0060612]; positive regulation of DNA-binding transcription factor activity [GO:0051091]	nucleus [GO:0005634]	nucleus [GO:0005634]; transcription coactivator activity [GO:0003713]; adipose tissue development [GO:0060612]; positive regulation of DNA-binding transcription factor activity [GO:0051091]	transcription coactivator activity [GO:0003713]
ULK2	<-0.5	32	3	11	0.576577	13.4234	10.6235	0.00111661	Serine/threonine-protein kinase (EC 2.7.11.1)	autophagy [GO:0006914]; axon extension [GO:0048675]; positive regulation by symbiont of host autophagy [GO:0075044]; protein autophosphorylation [GO:0046777]; response to starvation [GO:0042594]; signal transduction [GO:0007165]	phagophore assembly site membrane [GO:0034045]	phagophore assembly site membrane [GO:0034045]; ATP binding [GO:0005524]; protein serine/threonine kinase activity [GO:0004674]; autophagy [GO:0006914]; axon extension [GO:0048675]; positive regulation by symbiont of host autophagy [GO:0075044]; protein autophosphorylation [GO:0046777]; response to starvation [GO:0042594]; signal transduction [GO:0007165]	ATP binding [GO:0005524]; protein serine/threonine kinase activity [GO:0004674]
PHF11	<-0.5	16	2	12	0.288288	13.7117	10.377	0.00127597	PHD finger protein 11 (cDNA FLJ56933, highly similar to Homo sapiens PHD finger protein 11 (PHF11), transcript variant 1, mRNA)			metal ion binding [GO:0046872]	metal ion binding [GO:0046872]
ZNF117	<-0.5	16	2	12	0.288288	13.7117	10.377	0.00127597	Zinc finger protein 117
NABP2	<-0.5	16	2	12	0.288288	13.7117	10.377	0.00127597	SOSS complex subunit B1 (Fragment)		cytosol [GO:0005829]; nucleoplasm [GO:0005654]	cytosol [GO:0005829]; nucleoplasm [GO:0005654]; nucleic acid binding [GO:0003676]	nucleic acid binding [GO:0003676]
FBXL4	<-0.5	16	2	12	0.288288	13.7117	10.377	0.00127597	F-box/LRR-repeat protein 4 (F-box and leucine-rich repeat protein 4) (F-box protein FBL4/FBL5)	post-translational protein modification [GO:0043687]; protein polyubiquitination [GO:0000209]; SCF-dependent proteasomal ubiquitin-dependent protein catabolic process [GO:0031146]; ubiquitin-dependent protein catabolic process [GO:0006511]	cytosol [GO:0005829]; mitochondrial intermembrane space [GO:0005758]; nuclear speck [GO:0016607]; SCF ubiquitin ligase complex [GO:0019005]; ubiquitin ligase complex [GO:0000151]	cytosol [GO:0005829]; mitochondrial intermembrane space [GO:0005758]; nuclear speck [GO:0016607]; SCF ubiquitin ligase complex [GO:0019005]; ubiquitin ligase complex [GO:0000151]; post-translational protein modification [GO:0043687]; protein polyubiquitination [GO:0000209]; SCF-dependent proteasomal ubiquitin-dependent protein catabolic process [GO:0031146]; ubiquitin-dependent protein catabolic …
B2M	<-0.5	16	2	12	0.288288	13.7117	10.377	0.00127597	Beta-2-microglobulin	antigen processing and presentation of peptide antigen via MHC class I [GO:0002474]; immune response [GO:0006955]	cytosol [GO:0005829]; extracellular region [GO:0005576]; Golgi apparatus [GO:0005794]; MHC class I protein complex [GO:0042612]; plasma membrane [GO:0005886]	cytosol [GO:0005829]; extracellular region [GO:0005576]; Golgi apparatus [GO:0005794]; MHC class I protein complex [GO:0042612]; plasma membrane [GO:0005886]; antigen processing and presentation of peptide antigen via MHC class I [GO:0002474]; immune response [GO:0006955]
INTS9	<-0.5	16	2	12	0.288288	13.7117	10.377	0.00127597	Integrator complex subunit 9 (Fragment)	snRNA processing [GO:0016180]	integrator complex [GO:0032039]	integrator complex [GO:0032039]; snRNA processing [GO:0016180]
SYT11	<-0.5	16	2	12	0.288288	13.7117	10.377	0.00127597	Synaptotagmin-11 (Synaptotagmin XI) (SytXI)	autophagy [GO:0006914]; calcium-ion regulated exocytosis [GO:0017156]; calcium ion regulated lysosome exocytosis [GO:1990927]; cellular response to calcium ion [GO:0071277]; establishment of vesicle localization [GO:0051650]; learning [GO:0007612]; memory [GO:0007613]; negative regulation of clathrin-coated pit assembly [GO:1905469]; negative regulation of clathrin-dependent endocytosis [GO:19001…	axon [GO:0030424]; clathrin-coated vesicle membrane [GO:0030665]; dendrite [GO:0030425]; dendritic spine [GO:0043197]; early phagosome [GO:0032009]; excitatory synapse [GO:0060076]; exocytic vesicle [GO:0070382]; inhibitory synapse [GO:0060077]; integral component of presynaptic active zone membrane [GO:0099059]; lysosomal membrane [GO:0005765]; lysosome [GO:0005764]; neuron projection [GO:004300…	axon [GO:0030424]; clathrin-coated vesicle membrane [GO:0030665]; dendrite [GO:0030425]; dendritic spine [GO:0043197]; early phagosome [GO:0032009]; excitatory synapse [GO:0060076]; exocytic vesicle [GO:0070382]; inhibitory synapse [GO:0060077]; integral component of presynaptic active zone membrane [GO:0099059]; lysosomal membrane [GO:0005765]; lysosome [GO:0005764]; neuron projection [GO:004300…	beta-tubulin binding [GO:0048487]; calcium-dependent phospholipid binding [GO:0005544]; calcium ion binding [GO:0005509]; clathrin binding [GO:0030276]; identical protein binding [GO:0042802]; phosphatidylserine binding [GO:0001786]; SNARE binding [GO:0000149]; translation initiation factor binding [GO:0031369]; ubiquitin protein ligase binding [GO:0031625]
ST8SIA2	<-0.5	16	2	12	0.288288	13.7117	10.377	0.00127597	Alpha-2,8-sialyltransferase 8B 1 (ST8 alpha-N-acetyl-neuraminide alpha-2,8-sialyltransferase 2) (cDNA, FLJ94563, Homo sapiens sialyltransferase 8B (alpha-2, 8-sialyltransferase)(SIAT8B), mRNA)	protein glycosylation [GO:0006486]	early endosome [GO:0005769]; Golgi apparatus [GO:0005794]; integral component of membrane [GO:0016021]; recycling endosome [GO:0055037]	early endosome [GO:0005769]; Golgi apparatus [GO:0005794]; integral component of membrane [GO:0016021]; recycling endosome [GO:0055037]; alpha-N-acetylneuraminate alpha-2,8-sialyltransferase activity [GO:0003828]; protein glycosylation [GO:0006486]	alpha-N-acetylneuraminate alpha-2,8-sialyltransferase activity [GO:0003828]
RASGEF1A	<-0.5	16	2	12	0.288288	13.7117	10.377	0.00127597	Ras-GEF domain-containing family member 1A (Fragment)	small GTPase mediated signal transduction [GO:0007264]		guanyl-nucleotide exchange factor activity [GO:0005085]; small GTPase mediated signal transduction [GO:0007264]	guanyl-nucleotide exchange factor activity [GO:0005085]
MIER2	<-0.5	16	2	12	0.288288	13.7117	10.377	0.00127597	Mesoderm induction early response protein 2 (Fragment)
AIM2	<-0.5	16	2	12	0.288288	13.7117	10.377	0.00127597	Alternative protein AIM2
TOMM40	<-0.5	16	2	12	0.288288	13.7117	10.377	0.00127597	Mitochondrial import receptor subunit TOM40 homolog (Fragment)	protein import into mitochondrial matrix [GO:0030150]	cytosol [GO:0005829]; integral component of membrane [GO:0016021]; mitochondrial outer membrane [GO:0005741]; mitochondrion [GO:0005739]	cytosol [GO:0005829]; integral component of membrane [GO:0016021]; mitochondrial outer membrane [GO:0005741]; mitochondrion [GO:0005739]; protein transmembrane transporter activity [GO:0008320]; protein import into mitochondrial matrix [GO:0030150]	protein transmembrane transporter activity [GO:0008320]
ISL1	<-0.5	16	2	12	0.288288	13.7117	10.377	0.00127597	Insulin gene enhancer protein ISL-1		nucleus [GO:0005634]	nucleus [GO:0005634]; DNA binding [GO:0003677]; DNA-binding transcription factor activity, RNA polymerase II-specific [GO:0000981]; metal ion binding [GO:0046872]	DNA binding [GO:0003677]; DNA-binding transcription factor activity, RNA polymerase II-specific [GO:0000981]; metal ion binding [GO:0046872]
SYCP2	<-0.5	54	4	10	0.972973	13.027	10.1208	0.00146606	Synaptonemal complex protein 2 (Fragment)
APMAP	<-0.5	17	2	12	0.306306	13.6937	9.57461	0.00197286	Adipocyte plasma membrane-associated protein (Fragment)	biosynthetic process [GO:0009058]	integral component of membrane [GO:0016021]	integral component of membrane [GO:0016021]; strictosidine synthase activity [GO:0016844]; biosynthetic process [GO:0009058]	strictosidine synthase activity [GO:0016844]
SMARCB1	<-0.5	17	2	12	0.306306	13.6937	9.57461	0.00197286	SWI/SNF-related matrix-associated actin-dependent regulator of chromatin subfamily B member 1	chromatin remodeling [GO:0006338]	nuclear chromosome [GO:0000228]	nuclear chromosome [GO:0000228]; chromatin remodeling [GO:0006338]
GFPT2	<-0.5	17	2	12	0.306306	13.6937	9.57461	0.00197286	Glutamine--fructose-6-phosphate transaminase (isomerizing) (EC 2.6.1.16) (Fragment)	carbohydrate derivative metabolic process [GO:1901135]; glutamine metabolic process [GO:0006541]		carbohydrate derivative binding [GO:0097367]; glutamine-fructose-6-phosphate transaminase (isomerizing) activity [GO:0004360]; carbohydrate derivative metabolic process [GO:1901135]; glutamine metabolic process [GO:0006541]	carbohydrate derivative binding [GO:0097367]; glutamine-fructose-6-phosphate transaminase (isomerizing) activity [GO:0004360]
NAPSA	<-0.5	17	2	12	0.306306	13.6937	9.57461	0.00197286	Napsin-A
PADI1	<-0.5	17	2	12	0.306306	13.6937	9.57461	0.00197286	Protein-arginine deiminase type-1 (EC 3.5.3.15) (Peptidylarginine deiminase I) (Protein-arginine deiminase type I)	chromatin organization [GO:0006325]; histone citrullination [GO:0036414]; protein citrullination [GO:0018101]	cytoplasm [GO:0005737]; cytosol [GO:0005829]; nucleoplasm [GO:0005654]; nucleus [GO:0005634]	cytoplasm [GO:0005737]; cytosol [GO:0005829]; nucleoplasm [GO:0005654]; nucleus [GO:0005634]; calcium ion binding [GO:0005509]; protein-arginine deiminase activity [GO:0004668]; chromatin organization [GO:0006325]; histone citrullination [GO:0036414]; protein citrullination [GO:0018101]	calcium ion binding [GO:0005509]; protein-arginine deiminase activity [GO:0004668]
ZNF555	<-0.5	17	2	12	0.306306	13.6937	9.57461	0.00197286	Zinc finger protein 555 (Fragment)
ARSB	<-0.5	17	2	12	0.306306	13.6937	9.57461	0.00197286	Arylsulfatase B, isoform CRA_a	autophagy [GO:0006914]; central nervous system development [GO:0007417]; positive regulation of neuron projection development [GO:0010976]; response to estrogen [GO:0043627]; response to methylmercury [GO:0051597]; response to nutrient [GO:0007584]; response to pH [GO:0009268]	cell surface [GO:0009986]; Golgi apparatus [GO:0005794]; lysosome [GO:0005764]; mitochondrion [GO:0005739]; rough endoplasmic reticulum [GO:0005791]	cell surface [GO:0009986]; Golgi apparatus [GO:0005794]; lysosome [GO:0005764]; mitochondrion [GO:0005739]; rough endoplasmic reticulum [GO:0005791]; sulfuric ester hydrolase activity [GO:0008484]; autophagy [GO:0006914]; central nervous system development [GO:0007417]; positive regulation of neuron projection development [GO:0010976]; response to estrogen [GO:0043627]; response to methylmercury …	sulfuric ester hydrolase activity [GO:0008484]
CLUH	<-0.5	56	4	10	1.00901	12.991	9.55479	0.00199429	Clustered mitochondria protein homolog	intracellular distribution of mitochondria [GO:0048312]	cytoplasm [GO:0005737]	cytoplasm [GO:0005737]; RNA binding [GO:0003723]; intracellular distribution of mitochondria [GO:0048312]	RNA binding [GO:0003723]
CRB1	<-0.5	56	4	10	1.00901	12.991	9.55479	0.00199429	Protein crumbs homolog 1			calcium ion binding [GO:0005509]	calcium ion binding [GO:0005509]
DPAGT1	<-0.5	35	3	11	0.630631	13.3694	9.32197	0.00226423	GlcNAc-1-P transferase (EC 2.7.8.15) (N-acetylglucosamine-1-phosphate transferase) (UDP-N-acetylglucosamine--dolichyl-phosphate N-acetylglucosaminephosphotransferase)	dolichol-linked oligosaccharide biosynthetic process [GO:0006488]; dolichol metabolic process [GO:0019348]; UDP-N-acetylglucosamine metabolic process [GO:0006047]	endoplasmic reticulum membrane [GO:0005789]; integral component of membrane [GO:0016021]	endoplasmic reticulum membrane [GO:0005789]; integral component of membrane [GO:0016021]; metal ion binding [GO:0046872]; phospho-N-acetylmuramoyl-pentapeptide-transferase activity [GO:0008963]; transferase activity, transferring glycosyl groups [GO:0016757]; UDP-N-acetylglucosamine-dolichyl-phosphate N-acetylglucosaminephosphotransferase activity [GO:0003975]; dolichol metabolic process [GO:0019…	metal ion binding [GO:0046872]; phospho-N-acetylmuramoyl-pentapeptide-transferase activity [GO:0008963]; transferase activity, transferring glycosyl groups [GO:0016757]; UDP-N-acetylglucosamine-dolichyl-phosphate N-acetylglucosaminephosphotransferase activity [GO:0003975]
RRBP1	<-0.5	57	4	10	1.02703	12.973	9.28728	0.0023075	Ribosome-binding protein 1		endoplasmic reticulum [GO:0005783]; integral component of endoplasmic reticulum membrane [GO:0030176]	endoplasmic reticulum [GO:0005783]; integral component of endoplasmic reticulum membrane [GO:0030176]
SRRD	<-0.5	5	1	13	0.0900901	13.9099	9.24961	0.00235545	SRR1-like protein (SRR1 domain-containing protein)	circadian rhythm [GO:0007623]; heme biosynthetic process [GO:0006783]; microtubule-based process [GO:0007017]; regulation of circadian rhythm [GO:0042752]; regulation of heme biosynthetic process [GO:0070453]	cytoplasm [GO:0005737]; nucleus [GO:0005634]	cytoplasm [GO:0005737]; nucleus [GO:0005634]; circadian rhythm [GO:0007623]; heme biosynthetic process [GO:0006783]; microtubule-based process [GO:0007017]; regulation of circadian rhythm [GO:0042752]; regulation of heme biosynthetic process [GO:0070453]
CACFD1	<-0.5	5	1	13	0.0900901	13.9099	9.24961	0.00235545	Calcium channel flower homolog (Fragment)		integral component of membrane [GO:0016021]	integral component of membrane [GO:0016021]
MRTO4	<-0.5	5	1	13	0.0900901	13.9099	9.24961	0.00235545	mRNA turnover protein 4 homolog (Ribosome assembly factor MRTO4)	nuclear-transcribed mRNA catabolic process [GO:0000956]; ribosomal large subunit assembly [GO:0000027]; ribosomal large subunit biogenesis [GO:0042273]; rRNA processing [GO:0006364]	cytoplasm [GO:0005737]; nucleolus [GO:0005730]; preribosome, large subunit precursor [GO:0030687]	cytoplasm [GO:0005737]; nucleolus [GO:0005730]; preribosome, large subunit precursor [GO:0030687]; RNA binding [GO:0003723]; nuclear-transcribed mRNA catabolic process [GO:0000956]; ribosomal large subunit assembly [GO:0000027]; ribosomal large subunit biogenesis [GO:0042273]; rRNA processing [GO:0006364]	RNA binding [GO:0003723]
UCHL1	<-0.5	5	1	13	0.0900901	13.9099	9.24961	0.00235545	Ubiquitin carboxyl-terminal hydrolase (EC 3.4.19.12)	protein deubiquitination [GO:0016579]; substantia nigra development [GO:0021762]; ubiquitin-dependent protein catabolic process [GO:0006511]	endoplasmic reticulum membrane [GO:0005789]	endoplasmic reticulum membrane [GO:0005789]; cysteine-type peptidase activity [GO:0008234]; ligase activity [GO:0016874]; thiol-dependent ubiquitin-specific protease activity [GO:0004843]; protein deubiquitination [GO:0016579]; substantia nigra development [GO:0021762]; ubiquitin-dependent protein catabolic process [GO:0006511]	cysteine-type peptidase activity [GO:0008234]; ligase activity [GO:0016874]; thiol-dependent ubiquitin-specific protease activity [GO:0004843]
SST	<-0.5	5	1	13	0.0900901	13.9099	9.24961	0.00235545	Somatostatin (Growth hormone release-inhibiting factor) [Cleaved into: Somatostatin-28; Somatostatin-14 (SST-14); Neuronostatin (NST)]	cell-cell signaling [GO:0007267]; cell surface receptor signaling pathway [GO:0007166]; chemical synaptic transmission [GO:0007268]; digestion [GO:0007586]; G protein-coupled receptor signaling pathway [GO:0007186]; hormone-mediated apoptotic signaling pathway [GO:0008628]; hyperosmotic response [GO:0006972]; negative regulation of cell population proliferation [GO:0008285]; regulation of cell mi…	extracellular region [GO:0005576]; extracellular space [GO:0005615]; neuronal cell body [GO:0043025]; synapse [GO:0045202]	extracellular region [GO:0005576]; extracellular space [GO:0005615]; neuronal cell body [GO:0043025]; synapse [GO:0045202]; hormone activity [GO:0005179]; cell surface receptor signaling pathway [GO:0007166]; cell-cell signaling [GO:0007267]; chemical synaptic transmission [GO:0007268]; digestion [GO:0007586]; G protein-coupled receptor signaling pathway [GO:0007186]; hormone-mediated apoptotic s…	hormone activity [GO:0005179]
RAB21	<-0.5	5	1	13	0.0900901	13.9099	9.24961	0.00235545	Ras-related protein Rab-21	anterograde axonal transport [GO:0008089]; positive regulation of dendrite morphogenesis [GO:0050775]; protein transport [GO:0015031]; Rab protein signal transduction [GO:0032482]; regulation of axon extension [GO:0030516]	axon cytoplasm [GO:1904115]; cleavage furrow [GO:0032154]; early endosome membrane [GO:0031901]; endoplasmic reticulum membrane [GO:0005789]; Golgi membrane [GO:0000139]; synapse [GO:0045202]	axon cytoplasm [GO:1904115]; cleavage furrow [GO:0032154]; early endosome membrane [GO:0031901]; endoplasmic reticulum membrane [GO:0005789]; Golgi membrane [GO:0000139]; synapse [GO:0045202]; GTP binding [GO:0005525]; GTPase activity [GO:0003924]; anterograde axonal transport [GO:0008089]; positive regulation of dendrite morphogenesis [GO:0050775]; protein transport [GO:0015031]; Rab protein sig…	GTPase activity [GO:0003924]; GTP binding [GO:0005525]
H1FX	<-0.5	5	1	13	0.0900901	13.9099	9.24961	0.00235545	Histone H1.10 (Histone H1x)	chromosome condensation [GO:0030261]; negative regulation of chromatin silencing [GO:0031936]; negative regulation of DNA recombination [GO:0045910]; nucleosome assembly [GO:0006334]; nucleosome positioning [GO:0016584]; regulation of transcription, DNA-templated [GO:0006355]	nucleolus [GO:0005730]; nucleoplasm [GO:0005654]; nucleosome [GO:0000786]; nucleus [GO:0005634]	nucleolus [GO:0005730]; nucleoplasm [GO:0005654]; nucleosome [GO:0000786]; nucleus [GO:0005634]; cadherin binding [GO:0045296]; double-stranded DNA binding [GO:0003690]; nucleosomal DNA binding [GO:0031492]; RNA binding [GO:0003723]; chromosome condensation [GO:0030261]; negative regulation of chromatin silencing [GO:0031936]; negative regulation of DNA recombination [GO:0045910]; nucleosome asse…	cadherin binding [GO:0045296]; double-stranded DNA binding [GO:0003690]; nucleosomal DNA binding [GO:0031492]; RNA binding [GO:0003723]
ING2	<-0.5	5	1	13	0.0900901	13.9099	9.24961	0.00235545	Inhibitor of growth protein 2 (Fragment)	chromatin organization [GO:0006325]; negative regulation of cell population proliferation [GO:0008285]; regulation of apoptotic process [GO:0042981]; regulation of cellular senescence [GO:2000772]	nucleoplasm [GO:0005654]	nucleoplasm [GO:0005654]; chromatin binding [GO:0003682]; chromatin organization [GO:0006325]; negative regulation of cell population proliferation [GO:0008285]; regulation of apoptotic process [GO:0042981]; regulation of cellular senescence [GO:2000772]	chromatin binding [GO:0003682]
CPLX3	<-0.5	5	1	13	0.0900901	13.9099	9.24961	0.00235545	Complexin-3 (Complexin III) (CPX III)	insulin secretion [GO:0030073]; regulation of neurotransmitter secretion [GO:0046928]; regulation of synaptic vesicle fusion to presynaptic active zone membrane [GO:0031630]; response to stimulus [GO:0050896]; synaptic vesicle exocytosis [GO:0016079]; visual perception [GO:0007601]	anchored component of synaptic vesicle membrane [GO:0098993]; cytosol [GO:0005829]; photoreceptor ribbon synapse [GO:0098684]; plasma membrane [GO:0005886]; SNARE complex [GO:0031201]; terminal bouton [GO:0043195]	anchored component of synaptic vesicle membrane [GO:0098993]; cytosol [GO:0005829]; photoreceptor ribbon synapse [GO:0098684]; plasma membrane [GO:0005886]; SNARE complex [GO:0031201]; terminal bouton [GO:0043195]; neurotransmitter transmembrane transporter activity [GO:0005326]; SNARE binding [GO:0000149]; syntaxin binding [GO:0019905]; insulin secretion [GO:0030073]; regulation of neurotransmit…	neurotransmitter transmembrane transporter activity [GO:0005326]; SNARE binding [GO:0000149]; syntaxin binding [GO:0019905]
C5orf20	<-0.5	5	1	13	0.0900901	13.9099	9.24961	0.00235545	Dendritic cell nuclear protein 1 (Dendritic cell nuclear protein-1) (Dendritic cell-associated nuclear protein)	auditory behavior [GO:0031223]; cochlea development [GO:0090102]; cochlea morphogenesis [GO:0090103]; craniofacial suture morphogenesis [GO:0097094]; genitalia development [GO:0048806]; genitalia morphogenesis [GO:0035112]; hard palate morphogenesis [GO:1905748]; inner ear development [GO:0048839]; inner ear morphogenesis [GO:0042472]; learned vocalization behavior [GO:0098583]; mastication [GO:0…	cytoplasm [GO:0005737]; nucleus [GO:0005634]	cytoplasm [GO:0005737]; nucleus [GO:0005634]; DNA binding [GO:0003677]; auditory behavior [GO:0031223]; cochlea development [GO:0090102]; cochlea morphogenesis [GO:0090103]; craniofacial suture morphogenesis [GO:0097094]; genitalia development [GO:0048806]; genitalia morphogenesis [GO:0035112]; hard palate morphogenesis [GO:1905748]; inner ear development [GO:0048839]; inner ear morphogenesis [GO…	DNA binding [GO:0003677]
SEC61B	<-0.5	5	1	13	0.0900901	13.9099	9.24961	0.00235545	Protein transport protein Sec61 subunit beta	posttranslational protein targeting to membrane, translocation [GO:0031204]; retrograde protein transport, ER to cytosol [GO:0030970]; SRP-dependent cotranslational protein targeting to membrane, translocation [GO:0006616]; ubiquitin-dependent ERAD pathway [GO:0030433]	cytosol [GO:0005829]; endoplasmic reticulum [GO:0005783]; endoplasmic reticulum membrane [GO:0005789]; endoplasmic reticulum Sec complex [GO:0031205]; integral component of membrane [GO:0016021]; membrane [GO:0016020]; Sec61 translocon complex [GO:0005784]	cytosol [GO:0005829]; endoplasmic reticulum [GO:0005783]; endoplasmic reticulum membrane [GO:0005789]; endoplasmic reticulum Sec complex [GO:0031205]; integral component of membrane [GO:0016021]; membrane [GO:0016020]; Sec61 translocon complex [GO:0005784]; ARF guanyl-nucleotide exchange factor activity [GO:0005086]; epidermal growth factor binding [GO:0048408]; RNA binding [GO:0003723]; posttran…	ARF guanyl-nucleotide exchange factor activity [GO:0005086]; epidermal growth factor binding [GO:0048408]; RNA binding [GO:0003723]
KCNK15	<-0.5	5	1	13	0.0900901	13.9099	9.24961	0.00235545	Potassium channel subfamily K member 15 (Acid-sensitive potassium channel protein TASK-5) (TWIK-related acid-sensitive K(+) channel 5) (Two pore potassium channel KT3.3) (Two pore K(+) channel KT3.3)	cardiac conduction [GO:0061337]; potassium ion transmembrane transport [GO:0071805]; regulation of ion transmembrane transport [GO:0034765]; stabilization of membrane potential [GO:0030322]	integral component of plasma membrane [GO:0005887]; plasma membrane [GO:0005886]	integral component of plasma membrane [GO:0005887]; plasma membrane [GO:0005886]; potassium ion leak channel activity [GO:0022841]; cardiac conduction [GO:0061337]; potassium ion transmembrane transport [GO:0071805]; regulation of ion transmembrane transport [GO:0034765]; stabilization of membrane potential [GO:0030322]	potassium ion leak channel activity [GO:0022841]
FAM218A	<-0.5	5	1	13	0.0900901	13.9099	9.24961	0.00235545	Protein FAM218A
GZMB	<-0.5	5	1	13	0.0900901	13.9099	9.24961	0.00235545	Granzyme B
SCRG1	<-0.5	5	1	13	0.0900901	13.9099	9.24961	0.00235545	Scrapie-responsive protein 1
SNAPIN	<-0.5	5	1	13	0.0900901	13.9099	9.24961	0.00235545	SNARE-associated protein Snapin (Biogenesis of lysosome-related organelles complex 1 subunit 7) (BLOC-1 subunit 7) (Synaptosomal-associated protein 25-binding protein) (SNAP-associated protein)	anterograde axonal transport [GO:0008089]; anterograde synaptic vesicle transport [GO:0048490]; autophagosome maturation [GO:0097352]; cellular protein-containing complex localization [GO:0034629]; endosome to lysosome transport [GO:0008333]; intracellular protein transport [GO:0006886]; late endosome to lysosome transport [GO:1902774]; lysosomal lumen acidification [GO:0007042]; lysosome localiz…	axon cytoplasm [GO:1904115]; BLOC-1 complex [GO:0031083]; BORC complex [GO:0099078]; Golgi membrane [GO:0000139]; lysosomal membrane [GO:0005765]; perinuclear region of cytoplasm [GO:0048471]; secretory granule [GO:0030141]; synapse [GO:0045202]; synaptic vesicle [GO:0008021]; synaptic vesicle membrane [GO:0030672]	axon cytoplasm [GO:1904115]; BLOC-1 complex [GO:0031083]; BORC complex [GO:0099078]; Golgi membrane [GO:0000139]; lysosomal membrane [GO:0005765]; perinuclear region of cytoplasm [GO:0048471]; secretory granule [GO:0030141]; synapse [GO:0045202]; synaptic vesicle [GO:0008021]; synaptic vesicle membrane [GO:0030672]; SNARE binding [GO:0000149]; anterograde axonal transport [GO:0008089]; anterograd…	SNARE binding [GO:0000149]
DEFB113	<-0.5	5	1	13	0.0900901	13.9099	9.24961	0.00235545	Beta-defensin 113 (Beta-defensin 13) (DEFB-13) (Defensin, beta 113)	defense response to bacterium [GO:0042742]; innate immune response [GO:0045087]	extracellular region [GO:0005576]	extracellular region [GO:0005576]; defense response to bacterium [GO:0042742]; innate immune response [GO:0045087]
DYNLL2	<-0.5	5	1	13	0.0900901	13.9099	9.24961	0.00235545	Alternative protein DYNLL2
NFAM1	<-0.5	5	1	13	0.0900901	13.9099	9.24961	0.00235545	NFAT activation molecule 1	positive regulation of B cell receptor signaling pathway [GO:0050861]; positive regulation of cytokine production [GO:0001819]; regulation of B cell differentiation [GO:0045577]	integral component of membrane [GO:0016021]	integral component of membrane [GO:0016021]; transmembrane signaling receptor activity [GO:0004888]; positive regulation of B cell receptor signaling pathway [GO:0050861]; positive regulation of cytokine production [GO:0001819]; regulation of B cell differentiation [GO:0045577]	transmembrane signaling receptor activity [GO:0004888]
TPD52L2	<-0.5	5	1	13	0.0900901	13.9099	9.24961	0.00235545	Tumor protein D54
C15orf53	<-0.5	5	1	13	0.0900901	13.9099	9.24961	0.00235545	Putative uncharacterized protein encoded by LINC02694
GMPPB	<-0.5	5	1	13	0.0900901	13.9099	9.24961	0.00235545	GDP-mannose pyrophosphorylase B, isoform CRA_a	biosynthetic process [GO:0009058]		nucleotidyltransferase activity [GO:0016779]; biosynthetic process [GO:0009058]	nucleotidyltransferase activity [GO:0016779]
C11orf1	<-0.5	5	1	13	0.0900901	13.9099	9.24961	0.00235545	UPF0686 protein C11orf1		nucleoplasm [GO:0005654]	nucleoplasm [GO:0005654]
TOMM6	<-0.5	5	1	13	0.0900901	13.9099	9.24961	0.00235545	Mitochondrial import receptor subunit TOM6 homolog (Overexpressed breast tumor protein) (Translocase of outer membrane 6 kDa subunit homolog)	macroautophagy [GO:0016236]; protein transport [GO:0015031]	mitochondrial outer membrane [GO:0005741]; mitochondrial outer membrane translocase complex [GO:0005742]; mitochondrion [GO:0005739]	mitochondrial outer membrane [GO:0005741]; mitochondrial outer membrane translocase complex [GO:0005742]; mitochondrion [GO:0005739]; macroautophagy [GO:0016236]; protein transport [GO:0015031]
TSG101	<-0.5	5	1	13	0.0900901	13.9099	9.24961	0.00235545	Tumor susceptibility gene 101, isoform CRA_a	protein transport [GO:0015031]	late endosome membrane [GO:0031902]	late endosome membrane [GO:0031902]; protein transport [GO:0015031]
PHF6	<-0.5	5	1	13	0.0900901	13.9099	9.24961	0.00235545	PHD finger protein 6		nucleolus [GO:0005730]; nucleoplasm [GO:0005654]	nucleolus [GO:0005730]; nucleoplasm [GO:0005654]; metal ion binding [GO:0046872]	metal ion binding [GO:0046872]
C12orf44	<-0.5	5	1	13	0.0900901	13.9099	9.24961	0.00235545	Autophagy-related protein 101	autophagy [GO:0006914]	phagophore assembly site [GO:0000407]	phagophore assembly site [GO:0000407]; autophagy [GO:0006914]
MYL4	<-0.5	5	1	13	0.0900901	13.9099	9.24961	0.00235545	Myosin light chain 4 (Fragment)			calcium ion binding [GO:0005509]	calcium ion binding [GO:0005509]
YWHAQ	<-0.5	5	1	13	0.0900901	13.9099	9.24961	0.00235545	14-3-3 protein theta (Fragment)
CKS1B	<-0.5	5	1	13	0.0900901	13.9099	9.24961	0.00235545	Cyclin-dependent kinases regulatory subunit	cell cycle [GO:0007049]; cell division [GO:0051301]		cyclin-dependent protein serine/threonine kinase regulator activity [GO:0016538]; kinase activity [GO:0016301]; cell cycle [GO:0007049]; cell division [GO:0051301]	cyclin-dependent protein serine/threonine kinase regulator activity [GO:0016538]; kinase activity [GO:0016301]
PERP	<-0.5	5	1	13	0.0900901	13.9099	9.24961	0.00235545	p53 apoptosis effector related to PMP-22 (Keratinocyte-associated protein 1) (KCP-1) (P53-induced protein PIGPC1) (Transmembrane protein THW)	activation of cysteine-type endopeptidase activity [GO:0097202]; amelogenesis [GO:0097186]; cell-cell adhesion [GO:0098609]; cornification [GO:0070268]; desmosome organization [GO:0002934]; heterotypic cell-cell adhesion [GO:0034113]; intrinsic apoptotic signaling pathway by p53 class mediator [GO:0072332]; Notch signaling pathway [GO:0007219]; positive regulation of proteolysis [GO:0045862]; reg…	cell-cell junction [GO:0005911]; desmosome [GO:0030057]; Golgi apparatus [GO:0005794]; integral component of plasma membrane [GO:0005887]; mitochondrion [GO:0005739]; plasma membrane [GO:0005886]	cell-cell junction [GO:0005911]; desmosome [GO:0030057]; Golgi apparatus [GO:0005794]; integral component of plasma membrane [GO:0005887]; mitochondrion [GO:0005739]; plasma membrane [GO:0005886]; activation of cysteine-type endopeptidase activity [GO:0097202]; amelogenesis [GO:0097186]; cell-cell adhesion [GO:0098609]; cornification [GO:0070268]; desmosome organization [GO:0002934]; heterotypic …
ACN9	<-0.5	5	1	13	0.0900901	13.9099	9.24961	0.00235545	Succinate dehydrogenase assembly factor 3, mitochondrial (SDH assembly factor 3) (SDHAF3)	mitochondrial respiratory chain complex II assembly [GO:0034553]; regulation of gluconeogenesis [GO:0006111]; succinate metabolic process [GO:0006105]	mitochondrial intermembrane space [GO:0005758]; mitochondrial matrix [GO:0005759]	mitochondrial intermembrane space [GO:0005758]; mitochondrial matrix [GO:0005759]; mitochondrial respiratory chain complex II assembly [GO:0034553]; regulation of gluconeogenesis [GO:0006111]; succinate metabolic process [GO:0006105]
CAPNS2	<-0.5	5	1	13	0.0900901	13.9099	9.24961	0.00235545	Calpain small subunit 2 (CSS2) (Calcium-dependent protease small subunit 2)	extracellular matrix disassembly [GO:0022617]	cytosol [GO:0005829]; plasma membrane [GO:0005886]	cytosol [GO:0005829]; plasma membrane [GO:0005886]; calcium ion binding [GO:0005509]; calcium-dependent cysteine-type endopeptidase activity [GO:0004198]; extracellular matrix disassembly [GO:0022617]	calcium-dependent cysteine-type endopeptidase activity [GO:0004198]; calcium ion binding [GO:0005509]
SLC37A4	<-0.5	5	1	13	0.0900901	13.9099	9.24961	0.00235545	Solute carrier family 37 (Glycerol-6-phosphate transporter), member 4, isoform CRA_c		integral component of membrane [GO:0016021]	integral component of membrane [GO:0016021]; transmembrane transporter activity [GO:0022857]	transmembrane transporter activity [GO:0022857]
NUTM2A	<-0.5	5	1	13	0.0900901	13.9099	9.24961	0.00235545	NUT family member 2A
COMT	<-0.5	5	1	13	0.0900901	13.9099	9.24961	0.00235545	Catechol O-methyltransferase isoform MB (EC 2.1.1.6) (Fragment)	methylation [GO:0032259]		catechol O-methyltransferase activity [GO:0016206]; L-dopa O-methyltransferase activity [GO:0102084]; orcinol O-methyltransferase activity [GO:0102938]; methylation [GO:0032259]	catechol O-methyltransferase activity [GO:0016206]; L-dopa O-methyltransferase activity [GO:0102084]; orcinol O-methyltransferase activity [GO:0102938]
TIMP1	<-0.5	5	1	13	0.0900901	13.9099	9.24961	0.00235545	Metalloproteinase inhibitor 1 (Fragment)		extracellular region [GO:0005576]	extracellular region [GO:0005576]; metalloendopeptidase inhibitor activity [GO:0008191]	metalloendopeptidase inhibitor activity [GO:0008191]
RNASEH2B	<-0.5	5	1	13	0.0900901	13.9099	9.24961	0.00235545	Ribonuclease H2 subunit B (Ribonuclease HI subunit B)		nucleoplasm [GO:0005654]; ribonuclease H2 complex [GO:0032299]	nucleoplasm [GO:0005654]; ribonuclease H2 complex [GO:0032299]
GPR21	<-0.5	5	1	13	0.0900901	13.9099	9.24961	0.00235545	G protein-coupled receptor 21		integral component of membrane [GO:0016021]	integral component of membrane [GO:0016021]; G protein-coupled receptor activity [GO:0004930]	G protein-coupled receptor activity [GO:0004930]
SDHB	<-0.5	5	1	13	0.0900901	13.9099	9.24961	0.00235545	Succinate dehydrogenase [ubiquinone] iron-sulfur subunit, mitochondrial (EC 1.3.5.1) (Fragment)	tricarboxylic acid cycle [GO:0006099]	mitochondrial inner membrane [GO:0005743]	mitochondrial inner membrane [GO:0005743]; 2 iron, 2 sulfur cluster binding [GO:0051537]; 3 iron, 4 sulfur cluster binding [GO:0051538]; 4 iron, 4 sulfur cluster binding [GO:0051539]; electron transfer activity [GO:0009055]; metal ion binding [GO:0046872]; succinate dehydrogenase (ubiquinone) activity [GO:0008177]; tricarboxylic acid cycle [GO:0006099]	2 iron, 2 sulfur cluster binding [GO:0051537]; 3 iron, 4 sulfur cluster binding [GO:0051538]; 4 iron, 4 sulfur cluster binding [GO:0051539]; electron transfer activity [GO:0009055]; metal ion binding [GO:0046872]; succinate dehydrogenase (ubiquinone) activity [GO:0008177]
RBM17	<-0.5	5	1	13	0.0900901	13.9099	9.24961	0.00235545	Splicing factor 45 (Fragment)	regulation of RNA splicing [GO:0043484]		nucleic acid binding [GO:0003676]; regulation of RNA splicing [GO:0043484]	nucleic acid binding [GO:0003676]
AC011239.1	<-0.5	5	1	13	0.0900901	13.9099	9.24961	0.00235545
RP11-113D6.10	<-0.5	5	1	13	0.0900901	13.9099	9.24961	0.00235545
PROM1	<-0.5	36	3	11	0.648649	13.3514	8.93775	0.00279336	Prominin-1 (Fragment)
DHX34	<-0.5	36	3	11	0.648649	13.3514	8.93775	0.00279336	DEAH (Asp-Glu-Ala-His) box polypeptide 34, isoform CRA_a			ATP binding [GO:0005524]; helicase activity [GO:0004386]	ATP binding [GO:0005524]; helicase activity [GO:0004386]
HIST1H1E	<-0.5	18	2	12	0.324324	13.6757	8.86298	0.00291012	Histone 1, H1e (Histone H1e)	histone H3-K27 trimethylation [GO:0098532]; histone H3-K4 trimethylation [GO:0080182]; negative regulation of transcription by RNA polymerase II [GO:0000122]; nucleosome assembly [GO:0006334]; nucleosome positioning [GO:0016584]	nuclear nucleosome [GO:0000788]	nuclear nucleosome [GO:0000788]; ADP binding [GO:0043531]; AMP binding [GO:0016208]; ATP binding [GO:0005524]; calcium ion binding [GO:0005509]; dATP binding [GO:0032564]; double-stranded DNA binding [GO:0003690]; GTP binding [GO:0005525]; histone H3-K27 trimethylation [GO:0098532]; histone H3-K4 trimethylation [GO:0080182]; negative regulation of transcription by RNA polymerase II [GO:0000122]; …	ADP binding [GO:0043531]; AMP binding [GO:0016208]; ATP binding [GO:0005524]; calcium ion binding [GO:0005509]; dATP binding [GO:0032564]; double-stranded DNA binding [GO:0003690]; GTP binding [GO:0005525]
PAX4	<-0.5	18	2	12	0.324324	13.6757	8.86298	0.00291012	Paired box protein Pax-4	pancreas development [GO:0031016]	nucleus [GO:0005634]	nucleus [GO:0005634]; DNA binding [GO:0003677]; DNA-binding transcription factor activity, RNA polymerase II-specific [GO:0000981]; pancreas development [GO:0031016]	DNA binding [GO:0003677]; DNA-binding transcription factor activity, RNA polymerase II-specific [GO:0000981]
KBTBD4	<-0.5	18	2	12	0.324324	13.6757	8.86298	0.00291012	Kelch repeat and BTB domain-containing protein 4
LMAN1L	<-0.5	18	2	12	0.324324	13.6757	8.86298	0.00291012	Protein ERGIC-53-like (Fragment)
NOS1AP	<-0.5	18	2	12	0.324324	13.6757	8.86298	0.00291012	Carboxyl-terminal PDZ ligand of neuronal nitric oxide synthase protein (Fragment)
CRBN	<-0.5	18	2	12	0.324324	13.6757	8.86298	0.00291012	Protein cereblon
SLC17A9	<-0.5	18	2	12	0.324324	13.6757	8.86298	0.00291012	Solute carrier family 17 member 9 (Fragment)		integral component of membrane [GO:0016021]	integral component of membrane [GO:0016021]; transmembrane transporter activity [GO:0022857]	transmembrane transporter activity [GO:0022857]
AKR1C3	<-0.5	18	2	12	0.324324	13.6757	8.86298	0.00291012	Aldo-keto reductase family 1 member C3			oxidoreductase activity [GO:0016491]	oxidoreductase activity [GO:0016491]
MEF2B	<-0.5	18	2	12	0.324324	13.6757	8.86298	0.00291012	MADS box transcription enhancer factor 2, polypeptide B (Myocyte enhancer factor 2B), isoform CRA_a	positive regulation of transcription by RNA polymerase II [GO:0045944]	cell junction [GO:0030054]; cytosol [GO:0005829]; nucleoplasm [GO:0005654]	cell junction [GO:0030054]; cytosol [GO:0005829]; nucleoplasm [GO:0005654]; protein dimerization activity [GO:0046983]; RNA polymerase II transcription regulatory region sequence-specific DNA binding [GO:0000977]; positive regulation of transcription by RNA polymerase II [GO:0045944]	protein dimerization activity [GO:0046983]; RNA polymerase II transcription regulatory region sequence-specific DNA binding [GO:0000977]
BTN3A1	<-0.5	18	2	12	0.324324	13.6757	8.86298	0.00291012	Butyrophilin subfamily 3 member A1 (Fragment)
SEC22A	<-0.5	18	2	12	0.324324	13.6757	8.86298	0.00291012	Vesicle-trafficking protein SEC22a (Fragment)	endoplasmic reticulum to Golgi vesicle-mediated transport [GO:0006888]	endoplasmic reticulum membrane [GO:0005789]; integral component of membrane [GO:0016021]	endoplasmic reticulum membrane [GO:0005789]; integral component of membrane [GO:0016021]; endoplasmic reticulum to Golgi vesicle-mediated transport [GO:0006888]
MRPL44	<-0.5	18	2	12	0.324324	13.6757	8.86298	0.00291012	Mitochondrial ribosomal protein L44, isoform CRA_a	RNA processing [GO:0006396]	ribosome [GO:0005840]	ribosome [GO:0005840]; ribonuclease III activity [GO:0004525]; RNA binding [GO:0003723]; RNA processing [GO:0006396]	ribonuclease III activity [GO:0004525]; RNA binding [GO:0003723]
AP3D1	<-0.5	37	3	11	0.666667	13.3333	8.575	0.0034081	AP-3 complex subunit delta (Fragment)	intracellular protein transport [GO:0006886]; vesicle-mediated transport [GO:0016192]	AP-3 adaptor complex [GO:0030123]	AP-3 adaptor complex [GO:0030123]; intracellular protein transport [GO:0006886]; vesicle-mediated transport [GO:0016192]
KDM4C	<-0.5	38	3	11	0.684685	13.3153	8.23202	0.00411578	Lysine-specific demethylase 4C (Fragment)			metal ion binding [GO:0046872]	metal ion binding [GO:0046872]
DDX3X	<-0.5	38	3	11	0.684685	13.3153	8.23202	0.00411578	ATP-dependent RNA helicase DDX3X (Fragment)		cytosol [GO:0005829]; nucleoplasm [GO:0005654]	cytosol [GO:0005829]; nucleoplasm [GO:0005654]
TLK2	<-0.5	19	2	12	0.342342	13.6577	8.22775	0.00412547	Tousled-like kinase 2, isoform CRA_a		nucleus [GO:0005634]	nucleus [GO:0005634]; ATP binding [GO:0005524]; protein serine/threonine kinase activity [GO:0004674]	ATP binding [GO:0005524]; protein serine/threonine kinase activity [GO:0004674]
ISYNA1	<-0.5	19	2	12	0.342342	13.6577	8.22775	0.00412547	Inositol-3-phosphate synthase 1 (Fragment)	inositol biosynthetic process [GO:0006021]; phospholipid biosynthetic process [GO:0008654]		inositol-3-phosphate synthase activity [GO:0004512]; inositol biosynthetic process [GO:0006021]; phospholipid biosynthetic process [GO:0008654]	inositol-3-phosphate synthase activity [GO:0004512]
FOXK2	<-0.5	19	2	12	0.342342	13.6577	8.22775	0.00412547	Forkhead box protein K2 (Fragment)		nucleus [GO:0005634]	nucleus [GO:0005634]; DNA-binding transcription factor activity [GO:0003700]; sequence-specific DNA binding [GO:0043565]	DNA-binding transcription factor activity [GO:0003700]; sequence-specific DNA binding [GO:0043565]
ELAVL3	<-0.5	19	2	12	0.342342	13.6577	8.22775	0.00412547	ELAV-like protein 3 (Fragment)			nucleic acid binding [GO:0003676]	nucleic acid binding [GO:0003676]
TMEM151A	<-0.5	19	2	12	0.342342	13.6577	8.22775	0.00412547	Transmembrane protein 151A		integral component of membrane [GO:0016021]	integral component of membrane [GO:0016021]
MUC13	<-0.5	19	2	12	0.342342	13.6577	8.22775	0.00412547	Mucin-13 (Fragment)
KCNS3	<-0.5	19	2	12	0.342342	13.6577	8.22775	0.00412547	Potassium voltage-gated channel subfamily S member 3 (Fragment)	protein homooligomerization [GO:0051260]; regulation of ion transmembrane transport [GO:0034765]	voltage-gated potassium channel complex [GO:0008076]	voltage-gated potassium channel complex [GO:0008076]; voltage-gated potassium channel activity [GO:0005249]; protein homooligomerization [GO:0051260]; regulation of ion transmembrane transport [GO:0034765]	voltage-gated potassium channel activity [GO:0005249]
PRB2	<-0.5	19	2	12	0.342342	13.6577	8.22775	0.00412547	Basic salivary proline-rich protein 2 (Fragment)		extracellular region [GO:0005576]	extracellular region [GO:0005576]
TSSK2	<-0.5	19	2	12	0.342342	13.6577	8.22775	0.00412547	HCG1641087 (Testicular secretory protein Li 61) (Testis-specific serine kinase 2)	peptidyl-serine phosphorylation [GO:0018105]; spermatid development [GO:0007286]	acrosomal vesicle [GO:0001669]; centriole [GO:0005814]	acrosomal vesicle [GO:0001669]; centriole [GO:0005814]; ATP binding [GO:0005524]; magnesium ion binding [GO:0000287]; protein serine/threonine kinase activity [GO:0004674]; protein-containing complex binding [GO:0044877]; peptidyl-serine phosphorylation [GO:0018105]; spermatid development [GO:0007286]	ATP binding [GO:0005524]; magnesium ion binding [GO:0000287]; protein-containing complex binding [GO:0044877]; protein serine/threonine kinase activity [GO:0004674]
WFIKKN1	<-0.5	19	2	12	0.342342	13.6577	8.22775	0.00412547	WAP, Kazal, immunoglobulin, Kunitz and NTR domain-containing protein 1 (Growth and differentiation factor-associated serum protein 2) (GASP-2) (hGASP-2) (WAP, follistatin, immunoglobulin, Kunitz and NTR domain-containing protein)	muscle fiber development [GO:0048747]; negative regulation of DNA binding [GO:0043392]; negative regulation of protein binding [GO:0032091]; negative regulation of transforming growth factor beta receptor signaling pathway [GO:0030512]; roof of mouth development [GO:0060021]; skeletal system development [GO:0001501]	extracellular region [GO:0005576]	extracellular region [GO:0005576]; metalloendopeptidase inhibitor activity [GO:0008191]; receptor antagonist activity [GO:0048019]; serine-type endopeptidase inhibitor activity [GO:0004867]; transforming growth factor beta binding [GO:0050431]; muscle fiber development [GO:0048747]; negative regulation of DNA binding [GO:0043392]; negative regulation of protein binding [GO:0032091]; negative regu…	metalloendopeptidase inhibitor activity [GO:0008191]; receptor antagonist activity [GO:0048019]; serine-type endopeptidase inhibitor activity [GO:0004867]; transforming growth factor beta binding [GO:0050431]
SHMT2	<-0.5	20	2	12	0.36036	13.6396	7.65746	0.00565379	Serine hydroxymethyltransferase (EC 2.1.2.1)	glycine biosynthetic process from serine [GO:0019264]; methylation [GO:0032259]; tetrahydrofolate interconversion [GO:0035999]	microtubule cytoskeleton [GO:0015630]; mitochondrion [GO:0005739]	microtubule cytoskeleton [GO:0015630]; mitochondrion [GO:0005739]; glycine hydroxymethyltransferase activity [GO:0004372]; methyltransferase activity [GO:0008168]; pyridoxal phosphate binding [GO:0030170]; glycine biosynthetic process from serine [GO:0019264]; methylation [GO:0032259]; tetrahydrofolate interconversion [GO:0035999]	glycine hydroxymethyltransferase activity [GO:0004372]; methyltransferase activity [GO:0008168]; pyridoxal phosphate binding [GO:0030170]
FCHSD1	<-0.5	20	2	12	0.36036	13.6396	7.65746	0.00565379	F-BAR and double SH3 domains protein 1
HOXA2	<-0.5	20	2	12	0.36036	13.6396	7.65746	0.00565379	Homeobox protein Hox-A2 (Homeobox protein Hox-1K)	anterior/posterior pattern specification [GO:0009952]; brain segmentation [GO:0035284]; cell fate determination [GO:0001709]; cellular response to retinoic acid [GO:0071300]; dorsal/ventral pattern formation [GO:0009953]; embryonic viscerocranium morphogenesis [GO:0048703]; middle ear morphogenesis [GO:0042474]; motor neuron axon guidance [GO:0008045]; negative regulation of neuron differentiatio…	intracellular membrane-bounded organelle [GO:0043231]; nuclear chromatin [GO:0000790]; nucleoplasm [GO:0005654]; nucleus [GO:0005634]	intracellular membrane-bounded organelle [GO:0043231]; nuclear chromatin [GO:0000790]; nucleoplasm [GO:0005654]; nucleus [GO:0005634]; DNA-binding transcription factor activity [GO:0003700]; DNA-binding transcription factor activity, RNA polymerase II-specific [GO:0000981]; DNA-binding transcription repressor activity, RNA polymerase II-specific [GO:0001227]; RNA polymerase II cis-regulatory regi…	DNA-binding transcription factor activity [GO:0003700]; DNA-binding transcription factor activity, RNA polymerase II-specific [GO:0000981]; DNA-binding transcription repressor activity, RNA polymerase II-specific [GO:0001227]; RNA polymerase II cis-regulatory region sequence-specific DNA binding [GO:0000978]; sequence-specific double-stranded DNA binding [GO:1990837]
MTMR7	<-0.5	20	2	12	0.36036	13.6396	7.65746	0.00565379	Myotubularin-related protein 7	phosphatidylinositol dephosphorylation [GO:0046856]		phosphatidylinositol phosphate phosphatase activity [GO:0052866]; phosphatidylinositol dephosphorylation [GO:0046856]	phosphatidylinositol phosphate phosphatase activity [GO:0052866]
CLCNKA	<-0.5	20	2	12	0.36036	13.6396	7.65746	0.00565379	Chloride channel protein ClC-Ka (Chloride channel Ka) (ClC-K1)	chloride transport [GO:0006821]; excretion [GO:0007588]; ion transmembrane transport [GO:0034220]; regulation of ion transmembrane transport [GO:0034765]	chloride channel complex [GO:0034707]; integral component of plasma membrane [GO:0005887]; plasma membrane [GO:0005886]	chloride channel complex [GO:0034707]; integral component of plasma membrane [GO:0005887]; plasma membrane [GO:0005886]; identical protein binding [GO:0042802]; metal ion binding [GO:0046872]; voltage-gated chloride channel activity [GO:0005247]; chloride transport [GO:0006821]; excretion [GO:0007588]; ion transmembrane transport [GO:0034220]; regulation of ion transmembrane transport [GO:0034765]	identical protein binding [GO:0042802]; metal ion binding [GO:0046872]; voltage-gated chloride channel activity [GO:0005247]
EDEM1	<-0.5	20	2	12	0.36036	13.6396	7.65746	0.00565379	alpha-1,2-Mannosidase (EC 3.2.1.-)	carbohydrate metabolic process [GO:0005975]; positive regulation of retrograde protein transport, ER to cytosol [GO:1904154]; trimming of terminal mannose on C branch [GO:0036510]; ubiquitin-dependent ERAD pathway [GO:0030433]	aggresome [GO:0016235]; endoplasmic reticulum quality control compartment [GO:0044322]; integral component of endoplasmic reticulum membrane [GO:0030176]	aggresome [GO:0016235]; endoplasmic reticulum quality control compartment [GO:0044322]; integral component of endoplasmic reticulum membrane [GO:0030176]; calcium ion binding [GO:0005509]; mannosyl-oligosaccharide 1,2-alpha-mannosidase activity [GO:0004571]; carbohydrate metabolic process [GO:0005975]; positive regulation of retrograde protein transport, ER to cytosol [GO:1904154]; trimming of te…	calcium ion binding [GO:0005509]; mannosyl-oligosaccharide 1,2-alpha-mannosidase activity [GO:0004571]
C10orf120	<-0.5	20	2	12	0.36036	13.6396	7.65746	0.00565379	Uncharacterized protein C10orf120 (Fragment)
HTR1D	<-0.5	20	2	12	0.36036	13.6396	7.65746	0.00565379	5-hydroxytryptamine receptor 1D (5-HT-1D) (5-HT1D) (Serotonin 1D alpha receptor) (5-HT-1D-alpha) (Serotonin receptor 1D)	adenylate cyclase-inhibiting G protein-coupled receptor signaling pathway [GO:0007193]; adenylate cyclase-inhibiting serotonin receptor signaling pathway [GO:0007198]; chemical synaptic transmission [GO:0007268]; G protein-coupled receptor signaling pathway [GO:0007186]; G protein-coupled receptor signaling pathway, coupled to cyclic nucleotide second messenger [GO:0007187]; intestine smooth musc…	dendrite [GO:0030425]; integral component of plasma membrane [GO:0005887]; plasma membrane [GO:0005886]; synapse [GO:0045202]	dendrite [GO:0030425]; integral component of plasma membrane [GO:0005887]; plasma membrane [GO:0005886]; synapse [GO:0045202]; G protein-coupled receptor activity [GO:0004930]; G protein-coupled serotonin receptor activity [GO:0004993]; neurotransmitter receptor activity [GO:0030594]; serotonin binding [GO:0051378]; adenylate cyclase-inhibiting G protein-coupled receptor signaling pathway [GO:000…	G protein-coupled receptor activity [GO:0004930]; G protein-coupled serotonin receptor activity [GO:0004993]; neurotransmitter receptor activity [GO:0030594]; serotonin binding [GO:0051378]
HCG27	<-0.5	20	2	12	0.36036	13.6396	7.65746	0.00565379
USP36	<-0.5	40	3	11	0.720721	13.2793	7.59944	0.00583864	Ubiquitin specific peptidase 36, isoform CRA_b	nucleolus organization [GO:0007000]; protein deubiquitination [GO:0016579]; protein stabilization [GO:0050821]; regulation of rRNA processing [GO:2000232]; ubiquitin-dependent protein catabolic process [GO:0006511]	nuclear speck [GO:0016607]; nucleolus [GO:0005730]; nucleoplasm [GO:0005654]	nuclear speck [GO:0016607]; nucleolus [GO:0005730]; nucleoplasm [GO:0005654]; thiol-dependent ubiquitin-specific protease activity [GO:0004843]; nucleolus organization [GO:0007000]; protein deubiquitination [GO:0016579]; protein stabilization [GO:0050821]; regulation of rRNA processing [GO:2000232]; ubiquitin-dependent protein catabolic process [GO:0006511]	thiol-dependent ubiquitin-specific protease activity [GO:0004843]
ANKRD27	<-0.5	40	3	11	0.720721	13.2793	7.59944	0.00583864	Ankyrin repeat domain-containing protein 27 (Fragment)
GPR124	<-0.5	40	3	11	0.720721	13.2793	7.59944	0.00583864	G protein-coupled receptor 124, isoform CRA_a		integral component of membrane [GO:0016021]	integral component of membrane [GO:0016021]; G protein-coupled receptor activity [GO:0004930]	G protein-coupled receptor activity [GO:0004930]
CCDC135	<-0.5	40	3	11	0.720721	13.2793	7.59944	0.00583864	Dynein regulatory complex subunit 7 (Coiled-coil domain-containing protein 135) (Coiled-coil domain-containing protein lobo homolog)	cell motility [GO:0048870]; flagellated sperm motility [GO:0030317]	cytoplasm [GO:0005737]; cytoskeleton [GO:0005856]; motile cilium [GO:0031514]	cytoplasm [GO:0005737]; cytoskeleton [GO:0005856]; motile cilium [GO:0031514]; cell motility [GO:0048870]; flagellated sperm motility [GO:0030317]
C9orf47	<-0.5	6	1	13	0.108108	13.8919	7.41537	0.0064669	Uncharacterized protein C9orf47		extracellular region [GO:0005576]	extracellular region [GO:0005576]
HNRNPA0	<-0.5	6	1	13	0.108108	13.8919	7.41537	0.0064669	Heterogeneous nuclear ribonucleoprotein A0 (hnRNP A0)	3'-UTR-mediated mRNA stabilization [GO:0070935]; inflammatory response [GO:0006954]; mRNA processing [GO:0006397]; mRNA splicing, via spliceosome [GO:0000398]; response to lipopolysaccharide [GO:0032496]; RNA metabolic process [GO:0016070]	nucleoplasm [GO:0005654]; nucleus [GO:0005634]	nucleoplasm [GO:0005654]; nucleus [GO:0005634]; mRNA 3'-UTR AU-rich region binding [GO:0035925]; mRNA binding [GO:0003729]; protein kinase binding [GO:0019901]; RNA binding [GO:0003723]; 3'-UTR-mediated mRNA stabilization [GO:0070935]; inflammatory response [GO:0006954]; mRNA processing [GO:0006397]; mRNA splicing, via spliceosome [GO:0000398]; response to lipopolysaccharide [GO:0032496]; RNA met…	mRNA 3'-UTR AU-rich region binding [GO:0035925]; mRNA binding [GO:0003729]; protein kinase binding [GO:0019901]; RNA binding [GO:0003723]
CACYBP	<-0.5	6	1	13	0.108108	13.8919	7.41537	0.0064669	Calcyclin-binding protein	aging [GO:0007568]; cardiac muscle cell differentiation [GO:0055007]; cellular response to calcium ion [GO:0071277]; cellular response to leukemia inhibitory factor [GO:1990830]; negative regulation of cell death [GO:0060548]; positive regulation of DNA replication [GO:0045740]; response to growth hormone [GO:0060416]	cell body [GO:0044297]; cytosol [GO:0005829]; neuron projection [GO:0043005]; nuclear envelope lumen [GO:0005641]; nucleoplasm [GO:0005654]; SCF ubiquitin ligase complex [GO:0019005]	cell body [GO:0044297]; cytosol [GO:0005829]; neuron projection [GO:0043005]; nuclear envelope lumen [GO:0005641]; nucleoplasm [GO:0005654]; SCF ubiquitin ligase complex [GO:0019005]; protein domain specific binding [GO:0019904]; S100 protein binding [GO:0044548]; tubulin binding [GO:0015631]; ubiquitin protein ligase binding [GO:0031625]; aging [GO:0007568]; cardiac muscle cell differentiation […	protein domain specific binding [GO:0019904]; S100 protein binding [GO:0044548]; tubulin binding [GO:0015631]; ubiquitin protein ligase binding [GO:0031625]
SELV	<-0.5	6	1	13	0.108108	13.8919	7.41537	0.0064669	Selenoprotein V (SelV)	response to selenium ion [GO:0010269]	cytosol [GO:0005829]	cytosol [GO:0005829]; response to selenium ion [GO:0010269]
KCNK7	<-0.5	6	1	13	0.108108	13.8919	7.41537	0.0064669	Potassium channel, subfamily K, member 7, isoform CRA_c		integral component of membrane [GO:0016021]	integral component of membrane [GO:0016021]; potassium channel activity [GO:0005267]	potassium channel activity [GO:0005267]
TMEM136	<-0.5	6	1	13	0.108108	13.8919	7.41537	0.0064669	TLC domain-containing protein 5 (Transmembrane protein 136)		integral component of membrane [GO:0016021]	integral component of membrane [GO:0016021]
ARL6	<-0.5	6	1	13	0.108108	13.8919	7.41537	0.0064669	ADP-ribosylation factor-like protein 6 (Fragment)		ciliary membrane [GO:0060170]	ciliary membrane [GO:0060170]; GTP binding [GO:0005525]; GTPase activity [GO:0003924]	GTPase activity [GO:0003924]; GTP binding [GO:0005525]
RBM14-RBM4	<-0.5	6	1	13	0.108108	13.8919	7.41537	0.0064669	RBM14-RBM4 readthrough			RNA binding [GO:0003723]	RNA binding [GO:0003723]
FAM122C	<-0.5	6	1	13	0.108108	13.8919	7.41537	0.0064669	Protein FAM122C
CDRT15L2	<-0.5	6	1	13	0.108108	13.8919	7.41537	0.0064669	CMT1A duplicated region transcript 15 protein-like protein
SERF2	<-0.5	6	1	13	0.108108	13.8919	7.41537	0.0064669	Small EDRK-rich factor 2
MYCBP	<-0.5	6	1	13	0.108108	13.8919	7.41537	0.0064669	c-Myc-binding protein	regulation of transcription, DNA-templated [GO:0006355]	mitochondrion [GO:0005739]; nucleoplasm [GO:0005654]	mitochondrion [GO:0005739]; nucleoplasm [GO:0005654]; transcription coactivator activity [GO:0003713]; regulation of transcription, DNA-templated [GO:0006355]	transcription coactivator activity [GO:0003713]
LSM10	<-0.5	6	1	13	0.108108	13.8919	7.41537	0.0064669	U7 snRNA-associated Sm-like protein LSm10	histone mRNA metabolic process [GO:0008334]; mRNA processing [GO:0006397]; positive regulation of G1/S transition of mitotic cell cycle [GO:1900087]; RNA splicing [GO:0008380]; termination of RNA polymerase II transcription [GO:0006369]	Cajal body [GO:0015030]; nuclear body [GO:0016604]; nucleoplasm [GO:0005654]; U7 snRNP [GO:0005683]	Cajal body [GO:0015030]; nuclear body [GO:0016604]; nucleoplasm [GO:0005654]; U7 snRNP [GO:0005683]; histone pre-mRNA DCP binding [GO:0071208]; U7 snRNA binding [GO:0071209]; histone mRNA metabolic process [GO:0008334]; mRNA processing [GO:0006397]; positive regulation of G1/S transition of mitotic cell cycle [GO:1900087]; RNA splicing [GO:0008380]; termination of RNA polymerase II transcription …	histone pre-mRNA DCP binding [GO:0071208]; U7 snRNA binding [GO:0071209]
SBDS	<-0.5	6	1	13	0.108108	13.8919	7.41537	0.0064669	Ribosome maturation protein SBDS	mature ribosome assembly [GO:0042256]	cytosol [GO:0005829]; nucleoplasm [GO:0005654]	cytosol [GO:0005829]; nucleoplasm [GO:0005654]; mature ribosome assembly [GO:0042256]
ATP6V0E2	<-0.5	6	1	13	0.108108	13.8919	7.41537	0.0064669	V-type proton ATPase subunit e 2		integral component of membrane [GO:0016021]; proton-transporting V-type ATPase, V0 domain [GO:0033179]	integral component of membrane [GO:0016021]; proton-transporting V-type ATPase, V0 domain [GO:0033179]; proton transmembrane transporter activity [GO:0015078]	proton transmembrane transporter activity [GO:0015078]
DPCD	<-0.5	6	1	13	0.108108	13.8919	7.41537	0.0064669	Protein DPCD (Fragment)
UBE2C	<-0.5	6	1	13	0.108108	13.8919	7.41537	0.0064669	Ubiquitin-conjugating enzyme E2 C
GCSAM	<-0.5	6	1	13	0.108108	13.8919	7.41537	0.0064669	Germinal center-associated-signaling and motility protein (Fragment)	regulation of B cell receptor signaling pathway [GO:0050855]; regulation of lymphocyte migration [GO:2000401]		regulation of B cell receptor signaling pathway [GO:0050855]; regulation of lymphocyte migration [GO:2000401]
C7orf50	<-0.5	6	1	13	0.108108	13.8919	7.41537	0.0064669	Uncharacterized protein C7orf50 (Fragment)
C4orf19	<-0.5	6	1	13	0.108108	13.8919	7.41537	0.0064669	Uncharacterized protein C4orf19
CCNB2	<-0.5	6	1	13	0.108108	13.8919	7.41537	0.0064669	G2/mitotic-specific cyclin-B2
GRPEL1	<-0.5	6	1	13	0.108108	13.8919	7.41537	0.0064669	GrpE protein homolog 1, mitochondrial (HMGE) (Mt-GrpE#1)	protein folding [GO:0006457]; protein import into mitochondrial matrix [GO:0030150]	mitochondrial matrix [GO:0005759]; mitochondrion [GO:0005739]; nucleoplasm [GO:0005654]; PAM complex, Tim23 associated import motor [GO:0001405]	mitochondrial matrix [GO:0005759]; mitochondrion [GO:0005739]; nucleoplasm [GO:0005654]; PAM complex, Tim23 associated import motor [GO:0001405]; adenyl-nucleotide exchange factor activity [GO:0000774]; chaperone binding [GO:0051087]; identical protein binding [GO:0042802]; protein homodimerization activity [GO:0042803]; unfolded protein binding [GO:0051082]; protein folding [GO:0006457]; protein…	adenyl-nucleotide exchange factor activity [GO:0000774]; chaperone binding [GO:0051087]; identical protein binding [GO:0042802]; protein homodimerization activity [GO:0042803]; unfolded protein binding [GO:0051082]
CLDN15	<-0.5	6	1	13	0.108108	13.8919	7.41537	0.0064669	Claudin (Fragment)		bicellular tight junction [GO:0005923]; integral component of membrane [GO:0016021]; plasma membrane [GO:0005886]	bicellular tight junction [GO:0005923]; integral component of membrane [GO:0016021]; plasma membrane [GO:0005886]; structural molecule activity [GO:0005198]	structural molecule activity [GO:0005198]
NOXRED1	<-0.5	6	1	13	0.108108	13.8919	7.41537	0.0064669	NADP-dependent oxidoreductase domain-containing protein 1 (Fragment)
INS-IGF2	<-0.5	6	1	13	0.108108	13.8919	7.41537	0.0064669	Insulin, isoform 2 (INS-IGF2 readthrough transcript protein)		extracellular region [GO:0005576]	extracellular region [GO:0005576]; hormone activity [GO:0005179]	hormone activity [GO:0005179]
TEX13B	<-0.5	6	1	13	0.108108	13.8919	7.41537	0.0064669	Testis-expressed protein 13B
RIMS4	<-0.5	6	1	13	0.108108	13.8919	7.41537	0.0064669	RIMS4 protein (Fragment)	exocytosis [GO:0006887]	membrane [GO:0016020]	membrane [GO:0016020]; Rab GTPase binding [GO:0017137]; exocytosis [GO:0006887]	Rab GTPase binding [GO:0017137]
FSTL3	<-0.5	6	1	13	0.108108	13.8919	7.41537	0.0064669	Follistatin-like 3 (Secreted glycoprotein), isoform CRA_a	adrenal gland development [GO:0030325]; cellular response to metal ion [GO:0071248]; kidney development [GO:0001822]; lung development [GO:0030324]; male gonad development [GO:0008584]; negative regulation of BMP signaling pathway [GO:0030514]; spermatogenesis [GO:0007283]	extracellular space [GO:0005615]; Golgi apparatus [GO:0005794]; neuron projection terminus [GO:0044306]; nucleoplasm [GO:0005654]; secretory granule [GO:0030141]	extracellular space [GO:0005615]; Golgi apparatus [GO:0005794]; neuron projection terminus [GO:0044306]; nucleoplasm [GO:0005654]; secretory granule [GO:0030141]; activin binding [GO:0048185]; adrenal gland development [GO:0030325]; cellular response to metal ion [GO:0071248]; kidney development [GO:0001822]; lung development [GO:0030324]; male gonad development [GO:0008584]; negative regulation …	activin binding [GO:0048185]
ATP5I	<-0.5	6	1	13	0.108108	13.8919	7.41537	0.0064669	ATP synthase subunit e, mitochondrial (ATPase subunit e) (ATP synthase membrane subunit e) [Cleaved into: ATP synthase subunit e, mitochondrial, N-terminally processed]	ATP biosynthetic process [GO:0006754]; cristae formation [GO:0042407]; mitochondrial ATP synthesis coupled proton transport [GO:0042776]	mitochondrial inner membrane [GO:0005743]; mitochondrial proton-transporting ATP synthase complex [GO:0005753]; mitochondrial proton-transporting ATP synthase complex, coupling factor F(o) [GO:0000276]; mitochondrion [GO:0005739]	mitochondrial inner membrane [GO:0005743]; mitochondrial proton-transporting ATP synthase complex [GO:0005753]; mitochondrial proton-transporting ATP synthase complex, coupling factor F(o) [GO:0000276]; mitochondrion [GO:0005739]; protein-containing complex binding [GO:0044877]; proton transmembrane transporter activity [GO:0015078]; ATP biosynthetic process [GO:0006754]; cristae formation [GO:00…	protein-containing complex binding [GO:0044877]; proton transmembrane transporter activity [GO:0015078]
HEPN1	<-0.5	6	1	13	0.108108	13.8919	7.41537	0.0064669	Putative cancer susceptibility gene HEPN1 protein		cytoplasm [GO:0005737]	cytoplasm [GO:0005737]
POLR1C	<-0.5	6	1	13	0.108108	13.8919	7.41537	0.0064669	DNA-directed RNA polymerases I and III subunit RPAC1	transcription, DNA-templated [GO:0006351]	nucleus [GO:0005634]	nucleus [GO:0005634]; DNA binding [GO:0003677]; DNA-directed 5'-3' RNA polymerase activity [GO:0003899]; protein dimerization activity [GO:0046983]; transcription, DNA-templated [GO:0006351]	DNA binding [GO:0003677]; DNA-directed 5'-3' RNA polymerase activity [GO:0003899]; protein dimerization activity [GO:0046983]
SNX11	<-0.5	6	1	13	0.108108	13.8919	7.41537	0.0064669	Sorting nexin-11 (cDNA FLJ51481, highly similar to Sorting nexin-11)	intracellular protein transport [GO:0006886]	membrane [GO:0016020]	membrane [GO:0016020]; intracellular protein transport [GO:0006886]
LIPT2	<-0.5	6	1	13	0.108108	13.8919	7.41537	0.0064669	Putative lipoyltransferase 2, mitochondrial (EC 2.3.1.181) (Lipoate-protein ligase B) (Lipoyl/octanoyl transferase) (Octanoyl-[acyl-carrier-protein]-protein N-octanoyltransferase)	cellular nitrogen compound metabolic process [GO:0034641]; positive regulation of oxygen metabolic process [GO:2000376]; protein lipoylation [GO:0009249]	mitochondrial matrix [GO:0005759]; mitochondrion [GO:0005739]	mitochondrial matrix [GO:0005759]; mitochondrion [GO:0005739]; ligase activity [GO:0016874]; lipoyl(octanoyl) transferase activity [GO:0033819]; octanoyl transferase activity (acting on glycine-cleavage complex H protein) [GO:0102555]; cellular nitrogen compound metabolic process [GO:0034641]; positive regulation of oxygen metabolic process [GO:2000376]; protein lipoylation [GO:0009249]	ligase activity [GO:0016874]; lipoyl(octanoyl) transferase activity [GO:0033819]; octanoyl transferase activity (acting on glycine-cleavage complex H protein) [GO:0102555]
UTP23	<-0.5	6	1	13	0.108108	13.8919	7.41537	0.0064669	rRNA-processing protein UTP23 homolog
TSSK4	<-0.5	6	1	13	0.108108	13.8919	7.41537	0.0064669	Testis-specific serine/threonine-protein kinase 4 (Fragment)			ATP binding [GO:0005524]; protein kinase activity [GO:0004672]	ATP binding [GO:0005524]; protein kinase activity [GO:0004672]
MED4	<-0.5	6	1	13	0.108108	13.8919	7.41537	0.0064669	Mediator of RNA polymerase II transcription subunit 4 (Mediator complex subunit 4)	regulation of transcription by RNA polymerase II [GO:0006357]	mediator complex [GO:0016592]; nucleoplasm [GO:0005654]	mediator complex [GO:0016592]; nucleoplasm [GO:0005654]; transcription coregulator activity [GO:0003712]; regulation of transcription by RNA polymerase II [GO:0006357]	transcription coregulator activity [GO:0003712]
LRTM1	<-0.5	6	1	13	0.108108	13.8919	7.41537	0.0064669	Leucine-rich repeat and transmembrane domain-containing protein 1	axon guidance [GO:0007411]; negative chemotaxis [GO:0050919]; positive regulation of synapse assembly [GO:0051965]	integral component of membrane [GO:0016021]	integral component of membrane [GO:0016021]; heparin binding [GO:0008201]; Roundabout binding [GO:0048495]; axon guidance [GO:0007411]; negative chemotaxis [GO:0050919]; positive regulation of synapse assembly [GO:0051965]	heparin binding [GO:0008201]; Roundabout binding [GO:0048495]
DPH6	<-0.5	6	1	13	0.108108	13.8919	7.41537	0.0064669	ATP-binding domain-containing protein 4 (EC 6.3.1.14) (Diphthamide synthase) (Diphthamide synthetase) (Diphthine--ammonia ligase) (Protein DPH6 homolog) (Fragment)	peptidyl-diphthamide biosynthetic process from peptidyl-histidine [GO:0017183]	nucleolus [GO:0005730]; nucleoplasm [GO:0005654]	nucleolus [GO:0005730]; nucleoplasm [GO:0005654]; diphthine-ammonia ligase activity [GO:0017178]; peptidyl-diphthamide biosynthetic process from peptidyl-histidine [GO:0017183]	diphthine-ammonia ligase activity [GO:0017178]
SMAP2	<-0.5	6	1	13	0.108108	13.8919	7.41537	0.0064669	Stromal membrane-associated protein 2			GTPase activator activity [GO:0005096]	GTPase activator activity [GO:0005096]
TMEM59L	<-0.5	6	1	13	0.108108	13.8919	7.41537	0.0064669	Transmembrane protein 59-like (Fragment)		Golgi membrane [GO:0000139]	Golgi membrane [GO:0000139]
TAS2R50	<-0.5	6	1	13	0.108108	13.8919	7.41537	0.0064669	Taste receptor type 2 member 50 (T2R50) (Taste receptor type 2 member 51) (T2R51)	detection of chemical stimulus involved in sensory perception of bitter taste [GO:0001580]; G protein-coupled receptor signaling pathway [GO:0007186]	integral component of membrane [GO:0016021]; plasma membrane [GO:0005886]	integral component of membrane [GO:0016021]; plasma membrane [GO:0005886]; bitter taste receptor activity [GO:0033038]; G protein-coupled receptor activity [GO:0004930]; detection of chemical stimulus involved in sensory perception of bitter taste [GO:0001580]; G protein-coupled receptor signaling pathway [GO:0007186]	bitter taste receptor activity [GO:0033038]; G protein-coupled receptor activity [GO:0004930]
COQ10A	<-0.5	6	1	13	0.108108	13.8919	7.41537	0.0064669	Coenzyme Q-binding protein COQ10 homolog A, mitochondrial (Fragment)
JKAMP	<-0.5	6	1	13	0.108108	13.8919	7.41537	0.0064669	Chromosome 14 open reading frame 100, isoform CRA_b (JNK1/MAPK8-associated membrane protein)	response to unfolded protein [GO:0006986]	integral component of membrane [GO:0016021]	integral component of membrane [GO:0016021]; response to unfolded protein [GO:0006986]
NTS	<-0.5	6	1	13	0.108108	13.8919	7.41537	0.0064669	Large neuromedin N (Neuromedin N) (Neurotensin) (Neurotensin/neuromedin N) (NmN-125) (Tail peptide)		extracellular region [GO:0005576]; transport vesicle [GO:0030133]	extracellular region [GO:0005576]; transport vesicle [GO:0030133]; neuropeptide hormone activity [GO:0005184]	neuropeptide hormone activity [GO:0005184]
KCNK6	<-0.5	6	1	13	0.108108	13.8919	7.41537	0.0064669	Potassium channel subfamily K member	negative regulation of systemic arterial blood pressure [GO:0003085]; regulation of resting membrane potential [GO:0060075]	integral component of membrane [GO:0016021]	integral component of membrane [GO:0016021]; potassium channel activity [GO:0005267]; negative regulation of systemic arterial blood pressure [GO:0003085]; regulation of resting membrane potential [GO:0060075]	potassium channel activity [GO:0005267]
MAD2L1BP	<-0.5	6	1	13	0.108108	13.8919	7.41537	0.0064669	MAD2L1-binding protein (Caught by MAD2 protein) (p31(comet))	mitotic cell cycle checkpoint [GO:0007093]; regulation of exit from mitosis [GO:0007096]	cytoplasm [GO:0005737]; nuclear membrane [GO:0031965]; nucleolus [GO:0005730]; nucleoplasm [GO:0005654]; nucleus [GO:0005634]; spindle [GO:0005819]	cytoplasm [GO:0005737]; nuclear membrane [GO:0031965]; nucleolus [GO:0005730]; nucleoplasm [GO:0005654]; nucleus [GO:0005634]; spindle [GO:0005819]; mitotic cell cycle checkpoint [GO:0007093]; regulation of exit from mitosis [GO:0007096]
DSCR4	<-0.5	6	1	13	0.108108	13.8919	7.41537	0.0064669	Down syndrome critical region protein 4 (Down syndrome critical region protein B)
IDNK	<-0.5	6	1	13	0.108108	13.8919	7.41537	0.0064669	Probable gluconokinase (Fragment)
HOXB5	<-0.5	6	1	13	0.108108	13.8919	7.41537	0.0064669	Homeobox protein Hox-B5 (Homeobox protein HHO.C10) (Homeobox protein Hox-2A) (Homeobox protein Hu-1)	anatomical structure morphogenesis [GO:0009653]; anterior/posterior pattern specification [GO:0009952]; embryonic skeletal system morphogenesis [GO:0048704]; endothelial cell differentiation [GO:0045446]	cytosol [GO:0005829]; fibrillar center [GO:0001650]; nuclear chromatin [GO:0000790]; nucleoplasm [GO:0005654]; nucleus [GO:0005634]	cytosol [GO:0005829]; fibrillar center [GO:0001650]; nuclear chromatin [GO:0000790]; nucleoplasm [GO:0005654]; nucleus [GO:0005634]; DNA-binding transcription activator activity, RNA polymerase II-specific [GO:0001228]; DNA-binding transcription factor activity, RNA polymerase II-specific [GO:0000981]; RNA polymerase II cis-regulatory region sequence-specific DNA binding [GO:0000978]; sequence-sp…	DNA-binding transcription activator activity, RNA polymerase II-specific [GO:0001228]; DNA-binding transcription factor activity, RNA polymerase II-specific [GO:0000981]; RNA polymerase II cis-regulatory region sequence-specific DNA binding [GO:0000978]; sequence-specific double-stranded DNA binding [GO:1990837]
MST1	<-0.5	6	1	13	0.108108	13.8919	7.41537	0.0064669	Hepatocyte growth factor-like protein (Macrophage stimulating 1 (Hepatocyte growth factor-like), isoform CRA_b)	cellular response to hypoxia [GO:0071456]; embryo implantation [GO:0007566]; flagellated sperm motility [GO:0030317]; mammary duct terminal end bud growth [GO:0060763]; negative regulation of epithelial cell apoptotic process [GO:1904036]; positive regulation of gene expression [GO:0010628]; positive regulation of mammary gland epithelial cell proliferation [GO:0033601]; regulation of macrophage …	vacuole [GO:0005773]	vacuole [GO:0005773]; receptor tyrosine kinase binding [GO:0030971]; serine-type endopeptidase activity [GO:0004252]; cellular response to hypoxia [GO:0071456]; embryo implantation [GO:0007566]; flagellated sperm motility [GO:0030317]; mammary duct terminal end bud growth [GO:0060763]; negative regulation of epithelial cell apoptotic process [GO:1904036]; positive regulation of gene expression [G…	receptor tyrosine kinase binding [GO:0030971]; serine-type endopeptidase activity [GO:0004252]
RPP25	<-0.5	6	1	13	0.108108	13.8919	7.41537	0.0064669	Ribonuclease P protein subunit p25 (RNase P protein subunit p25) (EC 3.1.26.5)	rRNA processing [GO:0006364]; tRNA 5'-leader removal [GO:0001682]	centriolar satellite [GO:0034451]; multimeric ribonuclease P complex [GO:0030681]; nucleolus [GO:0005730]; nucleoplasm [GO:0005654]; nucleus [GO:0005634]; ribonuclease MRP complex [GO:0000172]	centriolar satellite [GO:0034451]; multimeric ribonuclease P complex [GO:0030681]; nucleolus [GO:0005730]; nucleoplasm [GO:0005654]; nucleus [GO:0005634]; ribonuclease MRP complex [GO:0000172]; ribonuclease P activity [GO:0004526]; ribonuclease P RNA binding [GO:0033204]; RNA binding [GO:0003723]; rRNA processing [GO:0006364]; tRNA 5'-leader removal [GO:0001682]	ribonuclease P activity [GO:0004526]; ribonuclease P RNA binding [GO:0033204]; RNA binding [GO:0003723]
H3F3A	<-0.5	6	1	13	0.108108	13.8919	7.41537	0.0064669	Histone H3	brain development [GO:0007420]; cell population proliferation [GO:0008283]; embryo implantation [GO:0007566]; male gonad development [GO:0008584]; multicellular organism growth [GO:0035264]; muscle cell differentiation [GO:0042692]; negative regulation of chromosome condensation [GO:1902340]; nucleus organization [GO:0006997]; oogenesis [GO:0048477]; osteoblast differentiation [GO:0001649]; peric…	Barr body [GO:0001740]; nucleosome [GO:0000786]	Barr body [GO:0001740]; nucleosome [GO:0000786]; DNA binding [GO:0003677]; protein heterodimerization activity [GO:0046982]; brain development [GO:0007420]; cell population proliferation [GO:0008283]; embryo implantation [GO:0007566]; male gonad development [GO:0008584]; multicellular organism growth [GO:0035264]; muscle cell differentiation [GO:0042692]; negative regulation of chromosome condens…	DNA binding [GO:0003677]; protein heterodimerization activity [GO:0046982]
QDPR	<-0.5	6	1	13	0.108108	13.8919	7.41537	0.0064669	Dihydropteridine reductase (Quinoid dihydropteridine reductase, isoform CRA_c) (cDNA FLJ55000, highly similar to Dihydropteridine reductase)
CASP16	<-0.5	6	1	13	0.108108	13.8919	7.41537	0.0064669
AP000769.1	<-0.5	6	1	13	0.108108	13.8919	7.41537	0.0064669
AC005008.2	<-0.5	6	1	13	0.108108	13.8919	7.41537	0.0064669
ATP11A	<-0.5	41	3	11	0.738739	13.2613	7.30725	0.0068677	Probable phospholipid-transporting ATPase IH (Fragment)	phospholipid transport [GO:0015914]	integral component of membrane [GO:0016021]	integral component of membrane [GO:0016021]; ATP binding [GO:0005524]; ATPase-coupled intramembrane lipid transporter activity [GO:0140326]; magnesium ion binding [GO:0000287]; phospholipid transport [GO:0015914]	ATPase-coupled intramembrane lipid transporter activity [GO:0140326]; ATP binding [GO:0005524]; magnesium ion binding [GO:0000287]
EPHA6	<-0.5	66	4	10	1.18919	12.8108	7.26045	0.00704895	Receptor protein-tyrosine kinase (EC 2.7.10.1)		integral component of membrane [GO:0016021]; nucleoplasm [GO:0005654]	integral component of membrane [GO:0016021]; nucleoplasm [GO:0005654]; ATP binding [GO:0005524]; ephrin receptor activity [GO:0005003]	ATP binding [GO:0005524]; ephrin receptor activity [GO:0005003]
CXXC11	<-0.5	21	2	12	0.378378	13.6216	7.14286	0.00752632	Receptor-transporting protein 5 (3CxxC-type zinc finger protein 5) (CXXC-type zinc finger protein 11)	detection of chemical stimulus involved in sensory perception of bitter taste [GO:0001580]; protein insertion into membrane [GO:0051205]; protein targeting to membrane [GO:0006612]	integral component of membrane [GO:0016021]	integral component of membrane [GO:0016021]; olfactory receptor binding [GO:0031849]; detection of chemical stimulus involved in sensory perception of bitter taste [GO:0001580]; protein insertion into membrane [GO:0051205]; protein targeting to membrane [GO:0006612]	olfactory receptor binding [GO:0031849]
LIPC	<-0.5	21	2	12	0.378378	13.6216	7.14286	0.00752632	Hepatic triacylglycerol lipase (EC 3.1.1.3) (EC 3.1.1.32) (EC 3.1.1.5) (Lipase member C) (Lysophospholipase) (Phospholipase A1)	lipid metabolic process [GO:0006629]	high-density lipoprotein particle [GO:0034364]	high-density lipoprotein particle [GO:0034364]; 1-acyl-2-lysophosphatidylserine acylhydrolase activity [GO:0052740]; lysophospholipase activity [GO:0004622]; metal ion binding [GO:0046872]; phosphatidyl phospholipase B activity [GO:0102545]; phosphatidylserine 1-acylhydrolase activity [GO:0052739]; phospholipase A1 activity [GO:0008970]; triglyceride lipase activity [GO:0004806]; lipid metabolic …	1-acyl-2-lysophosphatidylserine acylhydrolase activity [GO:0052740]; lysophospholipase activity [GO:0004622]; metal ion binding [GO:0046872]; phosphatidyl phospholipase B activity [GO:0102545]; phosphatidylserine 1-acylhydrolase activity [GO:0052739]; phospholipase A1 activity [GO:0008970]; triglyceride lipase activity [GO:0004806]
WNT10A	<-0.5	21	2	12	0.378378	13.6216	7.14286	0.00752632	Protein Wnt	multicellular organism development [GO:0007275]; Wnt signaling pathway [GO:0016055]	extracellular region [GO:0005576]	extracellular region [GO:0005576]; signaling receptor binding [GO:0005102]; multicellular organism development [GO:0007275]; Wnt signaling pathway [GO:0016055]	signaling receptor binding [GO:0005102]
NAGS	<-0.5	21	2	12	0.378378	13.6216	7.14286	0.00752632	N-acetylglutamate synthase, mitochondrial (Fragment)	arginine biosynthetic process [GO:0006526]	mitochondrion [GO:0005739]	mitochondrion [GO:0005739]; acetyl-CoA:L-glutamate N-acetyltransferase activity [GO:0004042]; arginine biosynthetic process [GO:0006526]	acetyl-CoA:L-glutamate N-acetyltransferase activity [GO:0004042]
SLC2A14	<-0.5	21	2	12	0.378378	13.6216	7.14286	0.00752632	Solute carrier family 2, facilitated glucose transporter member 14 (Fragment)		integral component of membrane [GO:0016021]	integral component of membrane [GO:0016021]; transmembrane transporter activity [GO:0022857]	transmembrane transporter activity [GO:0022857]
CALCOCO1	<-0.5	21	2	12	0.378378	13.6216	7.14286	0.00752632	Calcium binding and coiled-coil domain 1, isoform CRA_b	intracellular steroid hormone receptor signaling pathway [GO:0030518]; positive regulation of transcription by RNA polymerase II [GO:0045944]	cytosol [GO:0005829]; intracellular membrane-bounded organelle [GO:0043231]; nuclear chromatin [GO:0000790]	cytosol [GO:0005829]; intracellular membrane-bounded organelle [GO:0043231]; nuclear chromatin [GO:0000790]; chromatin binding [GO:0003682]; metal ion binding [GO:0046872]; transcription coactivator activity [GO:0003713]; intracellular steroid hormone receptor signaling pathway [GO:0030518]; positive regulation of transcription by RNA polymerase II [GO:0045944]	chromatin binding [GO:0003682]; metal ion binding [GO:0046872]; transcription coactivator activity [GO:0003713]
SLC25A12	<-0.5	21	2	12	0.378378	13.6216	7.14286	0.00752632	Calcium-binding mitochondrial carrier protein Aralar1 (cDNA FLJ57722, highly similar to Calcium-binding mitochondrial carrier protein Aralar1)		integral component of membrane [GO:0016021]	integral component of membrane [GO:0016021]
NOX5	<-0.5	43	3	11	0.774775	13.2252	6.76546	0.00929389	NADPH oxidase 5	superoxide anion generation [GO:0042554]	integral component of membrane [GO:0016021]	integral component of membrane [GO:0016021]; superoxide-generating NADPH oxidase activity [GO:0016175]; superoxide anion generation [GO:0042554]	superoxide-generating NADPH oxidase activity [GO:0016175]
SENP5	<-0.5	43	3	11	0.774775	13.2252	6.76546	0.00929389	SUMO1/sentrin specific peptidase 5, isoform CRA_a (Sentrin-specific protease 5)	protein desumoylation [GO:0016926]	nucleolus [GO:0005730]	nucleolus [GO:0005730]; ubiquitin-like protein-specific protease activity [GO:0019783]; protein desumoylation [GO:0016926]	ubiquitin-like protein-specific protease activity [GO:0019783]
MYH7B	<-0.5	43	3	11	0.774775	13.2252	6.76546	0.00929389	Myosin-7B		myosin complex [GO:0016459]	myosin complex [GO:0016459]; actin filament binding [GO:0051015]; ATP binding [GO:0005524]; motor activity [GO:0003774]	actin filament binding [GO:0051015]; ATP binding [GO:0005524]; motor activity [GO:0003774]
EDEM2	<-0.5	22	2	12	0.396396	13.6036	6.67634	0.00977011	ER degradation-enhancing alpha-mannosidase-like protein 2	carbohydrate metabolic process [GO:0005975]; mannose trimming involved in glycoprotein ERAD pathway [GO:1904382]; positive regulation of retrograde protein transport, ER to cytosol [GO:1904154]; response to unfolded protein [GO:0006986]; trimming of first mannose on A branch [GO:0036511]; trimming of second mannose on A branch [GO:0036512]; trimming of terminal mannose on B branch [GO:0036509]; t…	endoplasmic reticulum [GO:0005783]; endoplasmic reticulum lumen [GO:0005788]; endoplasmic reticulum quality control compartment [GO:0044322]; membrane [GO:0016020]	endoplasmic reticulum [GO:0005783]; endoplasmic reticulum lumen [GO:0005788]; endoplasmic reticulum quality control compartment [GO:0044322]; membrane [GO:0016020]; calcium ion binding [GO:0005509]; mannosyl-oligosaccharide 1,2-alpha-mannosidase activity [GO:0004571]; carbohydrate metabolic process [GO:0005975]; mannose trimming involved in glycoprotein ERAD pathway [GO:1904382]; positive regulat…	calcium ion binding [GO:0005509]; mannosyl-oligosaccharide 1,2-alpha-mannosidase activity [GO:0004571]
THRAP3	<-0.5	22	2	12	0.396396	13.6036	6.67634	0.00977011	Thyroid hormone receptor-associated protein 3	RNA splicing [GO:0008380]		RNA splicing [GO:0008380]
TTC39B	<-0.5	22	2	12	0.396396	13.6036	6.67634	0.00977011	Tetratricopeptide repeat protein 39B (Fragment)
SLC5A12	<-0.5	22	2	12	0.396396	13.6036	6.67634	0.00977011	Sodium-coupled monocarboxylate transporter 2 (Fragment)		integral component of membrane [GO:0016021]	integral component of membrane [GO:0016021]; transmembrane transporter activity [GO:0022857]	transmembrane transporter activity [GO:0022857]
FZD9	<-0.5	22	2	12	0.396396	13.6036	6.67634	0.00977011	Frizzled-9 (Fz-9) (hFz9) (FzE6) (CD antigen CD349)	B cell differentiation [GO:0030183]; bone regeneration [GO:1990523]; canonical Wnt signaling pathway [GO:0060070]; learning or memory [GO:0007611]; negative regulation of cell cycle arrest [GO:0071157]; negative regulation of mitochondrial depolarization [GO:0051902]; negative regulation of mitochondrial outer membrane permeabilization involved in apoptotic signaling pathway [GO:1901029]; negativ…	cell surface [GO:0009986]; cytoplasm [GO:0005737]; endoplasmic reticulum membrane [GO:0005789]; filopodium membrane [GO:0031527]; glutamatergic synapse [GO:0098978]; Golgi apparatus [GO:0005794]; integral component of membrane [GO:0016021]; mitochondrial membrane [GO:0031966]; perinuclear region of cytoplasm [GO:0048471]; plasma membrane [GO:0005886]; postsynapse [GO:0098794]	cell surface [GO:0009986]; cytoplasm [GO:0005737]; endoplasmic reticulum membrane [GO:0005789]; filopodium membrane [GO:0031527]; glutamatergic synapse [GO:0098978]; Golgi apparatus [GO:0005794]; integral component of membrane [GO:0016021]; mitochondrial membrane [GO:0031966]; perinuclear region of cytoplasm [GO:0048471]; plasma membrane [GO:0005886]; postsynapse [GO:0098794]; G protein-coupled r…	G protein-coupled receptor activity [GO:0004930]; protein heterodimerization activity [GO:0046982]; protein homodimerization activity [GO:0042803]; Wnt-activated receptor activity [GO:0042813]; Wnt-protein binding [GO:0017147]
EXT2	<-0.5	22	2	12	0.396396	13.6036	6.67634	0.00977011	Exostoses (Multiple) 2, isoform CRA_a	glycosaminoglycan biosynthetic process [GO:0006024]; heparan sulfate proteoglycan biosynthetic process [GO:0015012]; protein glycosylation [GO:0006486]	endoplasmic reticulum membrane [GO:0005789]; integral component of membrane [GO:0016021]	endoplasmic reticulum membrane [GO:0005789]; integral component of membrane [GO:0016021]; glucuronosyl-N-acetylglucosaminyl-proteoglycan 4-alpha-N-acetylglucosaminyltransferase activity [GO:0050508]; N-acetylglucosaminyl-proteoglycan 4-beta-glucuronosyltransferase activity [GO:0050509]; glycosaminoglycan biosynthetic process [GO:0006024]; heparan sulfate proteoglycan biosynthetic process [GO:0015…	glucuronosyl-N-acetylglucosaminyl-proteoglycan 4-alpha-N-acetylglucosaminyltransferase activity [GO:0050508]; N-acetylglucosaminyl-proteoglycan 4-beta-glucuronosyltransferase activity [GO:0050509]
UNC93A	<-0.5	22	2	12	0.396396	13.6036	6.67634	0.00977011	Protein unc-93 homolog A (Fragment)		integral component of membrane [GO:0016021]	integral component of membrane [GO:0016021]
EEF2	<-0.5	22	2	12	0.396396	13.6036	6.67634	0.00977011	Elongation factor 2 (Fragment)
CAPN14	<-0.5	22	2	12	0.396396	13.6036	6.67634	0.00977011	Calpain-14 (EC 3.4.22.-) (Calcium-activated neutral proteinase 14) (CANP 14)	proteolysis [GO:0006508]	cytoplasm [GO:0005737]	cytoplasm [GO:0005737]; calcium ion binding [GO:0005509]; calcium-dependent cysteine-type endopeptidase activity [GO:0004198]; proteolysis [GO:0006508]	calcium-dependent cysteine-type endopeptidase activity [GO:0004198]; calcium ion binding [GO:0005509]
ZNF836	<-0.5	22	2	12	0.396396	13.6036	6.67634	0.00977011	Zinc finger protein 836	regulation of transcription, DNA-templated [GO:0006355]		metal ion binding [GO:0046872]; regulation of transcription, DNA-templated [GO:0006355]	metal ion binding [GO:0046872]
IFNLR1	<-0.5	22	2	12	0.396396	13.6036	6.67634	0.00977011	Interferon lambda receptor 1		integral component of membrane [GO:0016021]	integral component of membrane [GO:0016021]
SLC7A6	<-0.5	22	2	12	0.396396	13.6036	6.67634	0.00977011	Solute carrier family 7 (Cationic amino acid transporter, y+ system), member 6, isoform CRA_a		integral component of membrane [GO:0016021]; intracellular membrane-bounded organelle [GO:0043231]; plasma membrane [GO:0005886]	integral component of membrane [GO:0016021]; intracellular membrane-bounded organelle [GO:0043231]; plasma membrane [GO:0005886]; transmembrane transporter activity [GO:0022857]	transmembrane transporter activity [GO:0022857]
FIZ1	<-0.5	22	2	12	0.396396	13.6036	6.67634	0.00977011	Flt3-interacting zinc finger protein 1 (Fragment)
VARS	<-0.5	44	3	11	0.792793	13.2072	6.51394	0.0107032	Valyl-tRNA synthetase (EC 6.1.1.9)	valyl-tRNA aminoacylation [GO:0006438]	cytosol [GO:0005829]	cytosol [GO:0005829]; aminoacyl-tRNA editing activity [GO:0002161]; ATP binding [GO:0005524]; valine-tRNA ligase activity [GO:0004832]; valyl-tRNA aminoacylation [GO:0006438]	aminoacyl-tRNA editing activity [GO:0002161]; ATP binding [GO:0005524]; valine-tRNA ligase activity [GO:0004832]
NRDE2	<-0.5	45	3	11	0.810811	13.1892	6.27418	0.012251	Nuclear exosome regulator NRDE2
SLC6A11	<-0.5	23	2	12	0.414414	13.5856	6.25164	0.0124078	Sodium- and chloride-dependent GABA transporter 3 (GAT-3) (Solute carrier family 6 member 11)	brain development [GO:0007420]; monocarboxylic acid transport [GO:0015718]; neurotransmitter uptake [GO:0001504]; response to drug [GO:0042493]; sodium ion transmembrane transport [GO:0035725]	cytoplasm [GO:0005737]; GABA-ergic synapse [GO:0098982]; integral component of membrane [GO:0016021]; integral component of postsynaptic membrane [GO:0099055]; integral component of presynaptic membrane [GO:0099056]; neuron projection [GO:0043005]; plasma membrane [GO:0005886]	cytoplasm [GO:0005737]; GABA-ergic synapse [GO:0098982]; integral component of membrane [GO:0016021]; integral component of postsynaptic membrane [GO:0099055]; integral component of presynaptic membrane [GO:0099056]; neuron projection [GO:0043005]; plasma membrane [GO:0005886]; gamma-aminobutyric acid:sodium symporter activity [GO:0005332]; monocarboxylic acid transmembrane transporter activity […	gamma-aminobutyric acid:sodium symporter activity [GO:0005332]; monocarboxylic acid transmembrane transporter activity [GO:0008028]; neurotransmitter binding [GO:0042165]
KLKB1	<-0.5	23	2	12	0.414414	13.5856	6.25164	0.0124078	Plasma kallikrein (Fragment)	proteolysis [GO:0006508]	extracellular region [GO:0005576]	extracellular region [GO:0005576]; proteolysis [GO:0006508]
TNPO2	<-0.5	23	2	12	0.414414	13.5856	6.25164	0.0124078	Transportin 2 (Importin 3, karyopherin beta 2b), isoform CRA_b	protein import into nucleus [GO:0006606]	cytoplasm [GO:0005737]	cytoplasm [GO:0005737]; Ran GTPase binding [GO:0008536]; protein import into nucleus [GO:0006606]	Ran GTPase binding [GO:0008536]
WWC2	<-0.5	23	2	12	0.414414	13.5856	6.25164	0.0124078	Protein WWC2
SMG8	<-0.5	23	2	12	0.414414	13.5856	6.25164	0.0124078	Protein SMG8 (Fragment)	nuclear-transcribed mRNA catabolic process, nonsense-mediated decay [GO:0000184]		nuclear-transcribed mRNA catabolic process, nonsense-mediated decay [GO:0000184]
CCDC120	<-0.5	23	2	12	0.414414	13.5856	6.25164	0.0124078	Coiled-coil domain-containing protein 120	microtubule anchoring at centrosome [GO:0034454]; multicellular organism development [GO:0007275]; protein localization [GO:0008104]	centriolar subdistal appendage [GO:0120103]; centriole [GO:0005814]; endosome [GO:0005768]; growth cone [GO:0030426]	centriolar subdistal appendage [GO:0120103]; centriole [GO:0005814]; endosome [GO:0005768]; growth cone [GO:0030426]; microtubule anchoring at centrosome [GO:0034454]; multicellular organism development [GO:0007275]; protein localization [GO:0008104]
CSTF3	<-0.5	23	2	12	0.414414	13.5856	6.25164	0.0124078	Cleavage stimulation factor subunit 3 (Fragment)
CCT7	<-0.5	23	2	12	0.414414	13.5856	6.25164	0.0124078	T-complex protein 1 subunit eta (TCP-1-eta) (CCT-eta)	protein folding [GO:0006457]	cytoplasm [GO:0005737]	cytoplasm [GO:0005737]; ATP binding [GO:0005524]; unfolded protein binding [GO:0051082]; protein folding [GO:0006457]	ATP binding [GO:0005524]; unfolded protein binding [GO:0051082]
ZNF440	<-0.5	23	2	12	0.414414	13.5856	6.25164	0.0124078	Zinc finger protein 440 (Fragment)	regulation of transcription, DNA-templated [GO:0006355]		regulation of transcription, DNA-templated [GO:0006355]
TDG	<-0.5	23	2	12	0.414414	13.5856	6.25164	0.0124078	G/T mismatch-specific thymine DNA glycosylase (cDNA FLJ50939, highly similar to G/T mismatch-specific thymine DNA glycosylase)	DNA repair [GO:0006281]	nucleoplasm [GO:0005654]; plasma membrane [GO:0005886]	nucleoplasm [GO:0005654]; plasma membrane [GO:0005886]; DNA N-glycosylase activity [GO:0019104]; DNA repair [GO:0006281]	DNA N-glycosylase activity [GO:0019104]
SKI	<-0.5	23	2	12	0.414414	13.5856	6.25164	0.0124078	Ski oncogene (Proto-oncogene c-Ski)	anterior/posterior axis specification [GO:0009948]; BMP signaling pathway [GO:0030509]; bone morphogenesis [GO:0060349]; camera-type eye development [GO:0043010]; camera-type eye morphogenesis [GO:0048593]; cell motility [GO:0048870]; embryonic limb morphogenesis [GO:0030326]; face morphogenesis [GO:0060325]; lens morphogenesis in camera-type eye [GO:0002089]; myelination in peripheral nervous sy…	centrosome [GO:0005813]; cytoplasm [GO:0005737]; nuclear body [GO:0016604]; nucleoplasm [GO:0005654]; nucleus [GO:0005634]; PML body [GO:0016605]; protein-containing complex [GO:0032991]; transcription regulator complex [GO:0005667]; transcription repressor complex [GO:0017053]	centrosome [GO:0005813]; cytoplasm [GO:0005737]; nuclear body [GO:0016604]; nucleoplasm [GO:0005654]; nucleus [GO:0005634]; PML body [GO:0016605]; protein-containing complex [GO:0032991]; transcription regulator complex [GO:0005667]; transcription repressor complex [GO:0017053]; DNA-binding transcription factor activity, RNA polymerase II-specific [GO:0000981]; DNA-binding transcription repressor…	DNA-binding transcription factor activity, RNA polymerase II-specific [GO:0000981]; DNA-binding transcription repressor activity, RNA polymerase II-specific [GO:0001227]; histone deacetylase inhibitor activity [GO:0046811]; identical protein binding [GO:0042802]; protein domain specific binding [GO:0019904]; protein kinase binding [GO:0019901]; repressing transcription factor binding [GO:0070491]…
EOMES	<-0.5	23	2	12	0.414414	13.5856	6.25164	0.0124078	Eomesodermin homolog (Fragment)		nucleus [GO:0005634]	nucleus [GO:0005634]; DNA binding [GO:0003677]; DNA-binding transcription factor activity [GO:0003700]	DNA binding [GO:0003677]; DNA-binding transcription factor activity [GO:0003700]
TMEM259	<-0.5	23	2	12	0.414414	13.5856	6.25164	0.0124078	Membralin		integral component of membrane [GO:0016021]	integral component of membrane [GO:0016021]
SLC35F3	<-0.5	23	2	12	0.414414	13.5856	6.25164	0.0124078	Putative thiamine transporter SLC35F3 (Solute carrier family 35 member F3)	thiamine transport [GO:0015888]	integral component of membrane [GO:0016021]	integral component of membrane [GO:0016021]; thiamine transport [GO:0015888]
TTLL8	<-0.5	23	2	12	0.414414	13.5856	6.25164	0.0124078	Protein monoglycylase TTLL8 (Fragment)	cilium assembly [GO:0060271]; protein polyglycylation [GO:0018094]	axoneme [GO:0005930]; microtubule cytoskeleton [GO:0015630]	axoneme [GO:0005930]; microtubule cytoskeleton [GO:0015630]; protein-glycine ligase activity, initiating [GO:0070736]; cilium assembly [GO:0060271]; protein polyglycylation [GO:0018094]	protein-glycine ligase activity, initiating [GO:0070736]
LGR4	<-0.5	23	2	12	0.414414	13.5856	6.25164	0.0124078	Leucine-rich repeat-containing G-protein-coupled receptor 4
RNF19A	<-0.5	23	2	12	0.414414	13.5856	6.25164	0.0124078	E3 ubiquitin-protein ligase RNF19A (Fragment)			ubiquitin-protein transferase activity [GO:0004842]	ubiquitin-protein transferase activity [GO:0004842]
PAX1	<-0.5	23	2	12	0.414414	13.5856	6.25164	0.0124078	Paired box protein Pax-1	multicellular organism development [GO:0007275]	nucleus [GO:0005634]	nucleus [GO:0005634]; DNA binding [GO:0003677]; DNA-binding transcription factor activity [GO:0003700]; multicellular organism development [GO:0007275]	DNA binding [GO:0003677]; DNA-binding transcription factor activity [GO:0003700]
ZDHHC24	<-0.5	7	1	13	0.126126	13.8739	6.10974	0.0134439	Palmitoyltransferase (EC 2.3.1.225)		integral component of membrane [GO:0016021]	integral component of membrane [GO:0016021]; protein-cysteine S-palmitoyltransferase activity [GO:0019706]	protein-cysteine S-palmitoyltransferase activity [GO:0019706]
IMPA2	<-0.5	7	1	13	0.126126	13.8739	6.10974	0.0134439	Inositol-phosphate phosphatase (EC 3.1.3.25) (Fragment)	inositol biosynthetic process [GO:0006021]; inositol phosphate dephosphorylation [GO:0046855]; phosphatidylinositol phosphorylation [GO:0046854]		inositol monophosphate 1-phosphatase activity [GO:0008934]; inositol monophosphate 3-phosphatase activity [GO:0052832]; inositol monophosphate 4-phosphatase activity [GO:0052833]; metal ion binding [GO:0046872]; inositol biosynthetic process [GO:0006021]; inositol phosphate dephosphorylation [GO:0046855]; phosphatidylinositol phosphorylation [GO:0046854]	inositol monophosphate 1-phosphatase activity [GO:0008934]; inositol monophosphate 3-phosphatase activity [GO:0052832]; inositol monophosphate 4-phosphatase activity [GO:0052833]; metal ion binding [GO:0046872]
SAT1	<-0.5	7	1	13	0.126126	13.8739	6.10974	0.0134439	Diamine acetyltransferase 1			diamine N-acetyltransferase activity [GO:0004145]	diamine N-acetyltransferase activity [GO:0004145]
ALKBH1	<-0.5	7	1	13	0.126126	13.8739	6.10974	0.0134439	Nucleic acid dioxygenase ALKBH1	oxidation-reduction process [GO:0055114]		oxidation-reduction process [GO:0055114]
TSPYL1	<-0.5	7	1	13	0.126126	13.8739	6.10974	0.0134439	Testis-specific Y-encoded-like protein 1 (TSPY-like protein 1)	nucleosome assembly [GO:0006334]	nucleolus [GO:0005730]; nucleoplasm [GO:0005654]; nucleus [GO:0005634]	nucleolus [GO:0005730]; nucleoplasm [GO:0005654]; nucleus [GO:0005634]; chromatin binding [GO:0003682]; enzyme binding [GO:0019899]; histone binding [GO:0042393]; nucleosome assembly [GO:0006334]	chromatin binding [GO:0003682]; enzyme binding [GO:0019899]; histone binding [GO:0042393]
FRAT2	<-0.5	7	1	13	0.126126	13.8739	6.10974	0.0134439	GSK-3-binding protein FRAT2 (Frequently rearranged in advanced T-cell lymphomas 2) (FRAT-2)	beta-catenin destruction complex disassembly [GO:1904886]	cytoplasm [GO:0005737]; cytosol [GO:0005829]	cytoplasm [GO:0005737]; cytosol [GO:0005829]; beta-catenin destruction complex disassembly [GO:1904886]
F2RL2	<-0.5	7	1	13	0.126126	13.8739	6.10974	0.0134439	Proteinase-activated receptor 3 (PAR-3) (Coagulation factor II receptor-like 2) (Thrombin receptor-like 2)	blood coagulation [GO:0007596]; G protein-coupled receptor signaling pathway [GO:0007186]; platelet activation [GO:0030168]; positive regulation of cytosolic calcium ion concentration involved in phospholipase C-activating G protein-coupled signaling pathway [GO:0051482]; positive regulation of Rho protein signal transduction [GO:0035025]; response to wounding [GO:0009611]	apical plasma membrane [GO:0016324]; extracellular region [GO:0005576]; integral component of plasma membrane [GO:0005887]; plasma membrane [GO:0005886]; protein-containing complex [GO:0032991]	apical plasma membrane [GO:0016324]; extracellular region [GO:0005576]; integral component of plasma membrane [GO:0005887]; plasma membrane [GO:0005886]; protein-containing complex [GO:0032991]; G protein-coupled receptor activity [GO:0004930]; phosphatidylinositol phospholipase C activity [GO:0004435]; thrombin-activated receptor activity [GO:0015057]; blood coagulation [GO:0007596]; G protein-c…	G protein-coupled receptor activity [GO:0004930]; phosphatidylinositol phospholipase C activity [GO:0004435]; thrombin-activated receptor activity [GO:0015057]
MRPL35	<-0.5	7	1	13	0.126126	13.8739	6.10974	0.0134439	39S ribosomal protein L35, mitochondrial	translation [GO:0006412]	mitochondrion [GO:0005739]; ribosome [GO:0005840]	mitochondrion [GO:0005739]; ribosome [GO:0005840]; structural constituent of ribosome [GO:0003735]; translation [GO:0006412]	structural constituent of ribosome [GO:0003735]
CIAPIN1	<-0.5	7	1	13	0.126126	13.8739	6.10974	0.0134439	Anamorsin	iron-sulfur cluster assembly [GO:0016226]	mitochondrion [GO:0005739]; nucleoplasm [GO:0005654]	mitochondrion [GO:0005739]; nucleoplasm [GO:0005654]; 2 iron, 2 sulfur cluster binding [GO:0051537]; 4 iron, 4 sulfur cluster binding [GO:0051539]; methyltransferase activity [GO:0008168]; iron-sulfur cluster assembly [GO:0016226]	2 iron, 2 sulfur cluster binding [GO:0051537]; 4 iron, 4 sulfur cluster binding [GO:0051539]; methyltransferase activity [GO:0008168]
KLK4	<-0.5	7	1	13	0.126126	13.8739	6.10974	0.0134439	Kallikrein 4 (Prostase, enamel matrix, prostate), isoform CRA_a (Kallikrein B1) (Kallikrein-4)	amelogenesis [GO:0097186]; extracellular matrix disassembly [GO:0022617]; protein catabolic process [GO:0030163]		serine-type endopeptidase activity [GO:0004252]; amelogenesis [GO:0097186]; extracellular matrix disassembly [GO:0022617]; protein catabolic process [GO:0030163]	serine-type endopeptidase activity [GO:0004252]
CSF2	<-0.5	7	1	13	0.126126	13.8739	6.10974	0.0134439	Granulocyte-macrophage colony-stimulating factor (GM-CSF) (Colony-stimulating factor) (CSF) (Molgramostin) (Sargramostim)	cellular response to granulocyte macrophage colony-stimulating factor stimulus [GO:0097011]; cellular response to lipopolysaccharide [GO:0071222]; cytokine-mediated signaling pathway [GO:0019221]; dendritic cell differentiation [GO:0097028]; embryonic placenta development [GO:0001892]; epithelial fluid transport [GO:0042045]; histamine secretion [GO:0001821]; immune response [GO:0006955]; macroph…	extracellular region [GO:0005576]; extracellular space [GO:0005615]; intracellular membrane-bounded organelle [GO:0043231]	extracellular region [GO:0005576]; extracellular space [GO:0005615]; intracellular membrane-bounded organelle [GO:0043231]; cytokine activity [GO:0005125]; granulocyte macrophage colony-stimulating factor receptor binding [GO:0005129]; growth factor activity [GO:0008083]; cellular response to granulocyte macrophage colony-stimulating factor stimulus [GO:0097011]; cellular response to lipopolysacc…	cytokine activity [GO:0005125]; granulocyte macrophage colony-stimulating factor receptor binding [GO:0005129]; growth factor activity [GO:0008083]
TSSC1	<-0.5	7	1	13	0.126126	13.8739	6.10974	0.0134439	EARP and GARP complex-interacting protein 1 (Endosome-associated recycling protein-interacting protein) (Golgi-associated retrograde protein-interacting protein) (Tumor-suppressing STF cDNA 1 protein) (Tumor-suppressing subchromosomal transferable fragment candidate gene 1 protein)	endocytic recycling [GO:0032456]; positive regulation of endocytic recycling [GO:2001137]; positive regulation of retrograde transport, endosome to Golgi [GO:1905281]; protein ubiquitination [GO:0016567]; regulation of insulin secretion [GO:0050796]	trans-Golgi network [GO:0005802]	trans-Golgi network [GO:0005802]; endocytic recycling [GO:0032456]; positive regulation of endocytic recycling [GO:2001137]; positive regulation of retrograde transport, endosome to Golgi [GO:1905281]; protein ubiquitination [GO:0016567]; regulation of insulin secretion [GO:0050796]
C21orf91	<-0.5	7	1	13	0.126126	13.8739	6.10974	0.0134439	Chromosome 21 open reading frame 91 (Fragment)
C3orf58	<-0.5	7	1	13	0.126126	13.8739	6.10974	0.0134439	Divergent protein kinase domain 2A (Deleted in autism protein 1) (Golgi Protein of 49 kDa) (GoPro49) (Hypoxia and AKT-induced stem cell factor) (HASF)	cardiac muscle cell proliferation [GO:0060038]; negative regulation of smooth muscle cell apoptotic process [GO:0034392]; positive regulation of protein kinase C activity [GO:1900020]; regulation of phosphatidylinositol 3-kinase signaling [GO:0014066]	COPI vesicle coat [GO:0030126]; extracellular space [GO:0005615]; Golgi membrane [GO:0000139]	COPI vesicle coat [GO:0030126]; extracellular space [GO:0005615]; Golgi membrane [GO:0000139]; cardiac muscle cell proliferation [GO:0060038]; negative regulation of smooth muscle cell apoptotic process [GO:0034392]; positive regulation of protein kinase C activity [GO:1900020]; regulation of phosphatidylinositol 3-kinase signaling [GO:0014066]
YWHAH	<-0.5	7	1	13	0.126126	13.8739	6.10974	0.0134439	Tyrosine 3-monooxygenase/tryptophan 5-monooxygenase activation protein, eta polypeptide, isoform CRA_b	intracellular protein transport [GO:0006886]; negative regulation of dendrite morphogenesis [GO:0050774]	cytoplasm [GO:0005737]	cytoplasm [GO:0005737]; actin binding [GO:0003779]; ion channel binding [GO:0044325]; monooxygenase activity [GO:0004497]; protein domain specific binding [GO:0019904]; intracellular protein transport [GO:0006886]; negative regulation of dendrite morphogenesis [GO:0050774]	actin binding [GO:0003779]; ion channel binding [GO:0044325]; monooxygenase activity [GO:0004497]; protein domain specific binding [GO:0019904]
ALDH3B1	<-0.5	7	1	13	0.126126	13.8739	6.10974	0.0134439	Aldehyde dehydrogenase	cellular aldehyde metabolic process [GO:0006081]	cytosol [GO:0005829]; plasma membrane [GO:0005886]	cytosol [GO:0005829]; plasma membrane [GO:0005886]; aldehyde dehydrogenase (NAD+) activity [GO:0004029]; cellular aldehyde metabolic process [GO:0006081]	aldehyde dehydrogenase (NAD+) activity [GO:0004029]
ZMYM6NB	<-0.5	7	1	13	0.126126	13.8739	6.10974	0.0134439	Transmembrane protein 35B (ZMYM6 neighbor protein)		integral component of membrane [GO:0016021]	integral component of membrane [GO:0016021]
DYNC1LI1	<-0.5	7	1	13	0.126126	13.8739	6.10974	0.0134439	Dynein light intermediate chain (Fragment)	microtubule-based movement [GO:0007018]	cytoplasm [GO:0005737]; cytoplasmic dynein complex [GO:0005868]; microtubule [GO:0005874]	cytoplasm [GO:0005737]; cytoplasmic dynein complex [GO:0005868]; microtubule [GO:0005874]; ATP binding [GO:0005524]; motor activity [GO:0003774]; microtubule-based movement [GO:0007018]	ATP binding [GO:0005524]; motor activity [GO:0003774]
C5orf50	<-0.5	7	1	13	0.126126	13.8739	6.10974	0.0134439	Small integral membrane protein 23		integral component of membrane [GO:0016021]; plasma membrane [GO:0005886]	integral component of membrane [GO:0016021]; plasma membrane [GO:0005886]
GJB6	<-0.5	7	1	13	0.126126	13.8739	6.10974	0.0134439	Gap junction protein	aging [GO:0007568]; apoptotic process [GO:0006915]; cell communication [GO:0007154]; cellular response to glucose stimulus [GO:0071333]; ear morphogenesis [GO:0042471]; inner ear development [GO:0048839]; negative regulation of cell population proliferation [GO:0008285]; response to electrical stimulus [GO:0051602]; response to lipopolysaccharide [GO:0032496]; sensory perception of sound [GO:0007…	apical plasma membrane [GO:0016324]; cell junction [GO:0030054]; connexin complex [GO:0005922]; cytosol [GO:0005829]; integral component of membrane [GO:0016021]	apical plasma membrane [GO:0016324]; cell junction [GO:0030054]; connexin complex [GO:0005922]; cytosol [GO:0005829]; integral component of membrane [GO:0016021]; aging [GO:0007568]; apoptotic process [GO:0006915]; cell communication [GO:0007154]; cellular response to glucose stimulus [GO:0071333]; ear morphogenesis [GO:0042471]; inner ear development [GO:0048839]; negative regulation of cell pop…
OSTN	<-0.5	7	1	13	0.126126	13.8739	6.10974	0.0134439	Osteocrin
FAM221B	<-0.5	7	1	13	0.126126	13.8739	6.10974	0.0134439	Protein FAM221B
EIF2S3	<-0.5	7	1	13	0.126126	13.8739	6.10974	0.0134439	Eukaryotic translation initiation factor 2 subunit 3 (Fragment)			GTP binding [GO:0005525]; GTPase activity [GO:0003924]	GTPase activity [GO:0003924]; GTP binding [GO:0005525]
GPR173	<-0.5	7	1	13	0.126126	13.8739	6.10974	0.0134439	Probable G-protein-coupled receptor 173 (Fragment)		integral component of membrane [GO:0016021]	integral component of membrane [GO:0016021]
TMEM220	<-0.5	7	1	13	0.126126	13.8739	6.10974	0.0134439	Transmembrane protein 220 (Fragment)		integral component of membrane [GO:0016021]	integral component of membrane [GO:0016021]
TCEAL2	<-0.5	7	1	13	0.126126	13.8739	6.10974	0.0134439	Transcription elongation factor A protein-like 2 (TCEA-like protein 2) (Transcription elongation factor S-II protein-like 2)		nucleus [GO:0005634]	nucleus [GO:0005634]; WW domain binding [GO:0050699]	WW domain binding [GO:0050699]
NDUFB5	<-0.5	7	1	13	0.126126	13.8739	6.10974	0.0134439	Complex I-SGDH (NADH dehydrogenase [ubiquinone] 1 beta subcomplex subunit 5, mitochondrial) (NADH-ubiquinone oxidoreductase SGDH subunit)		integral component of membrane [GO:0016021]; mitochondrial inner membrane [GO:0005743]	integral component of membrane [GO:0016021]; mitochondrial inner membrane [GO:0005743]
EHF	<-0.5	7	1	13	0.126126	13.8739	6.10974	0.0134439	ETS homologous factor (Fragment)	epithelial cell differentiation [GO:0030855]; epithelial cell proliferation [GO:0050673]; transcription by RNA polymerase II [GO:0006366]	Golgi apparatus [GO:0005794]; nucleoplasm [GO:0005654]	Golgi apparatus [GO:0005794]; nucleoplasm [GO:0005654]; DNA-binding transcription factor activity [GO:0003700]; sequence-specific DNA binding [GO:0043565]; epithelial cell differentiation [GO:0030855]; epithelial cell proliferation [GO:0050673]; transcription by RNA polymerase II [GO:0006366]	DNA-binding transcription factor activity [GO:0003700]; sequence-specific DNA binding [GO:0043565]
MLF1IP	<-0.5	7	1	13	0.126126	13.8739	6.10974	0.0134439	Centromere protein U (MLF1-interacting protein)		chromosome, centromeric region [GO:0000775]; nucleus [GO:0005634]	chromosome, centromeric region [GO:0000775]; nucleus [GO:0005634]
ZC3HAV1L	<-0.5	7	1	13	0.126126	13.8739	6.10974	0.0134439	Zinc finger CCCH-type antiviral protein 1-like		cytosol [GO:0005829]	cytosol [GO:0005829]
C1orf146	<-0.5	7	1	13	0.126126	13.8739	6.10974	0.0134439	Uncharacterized protein C1orf146
CRYGB	<-0.5	7	1	13	0.126126	13.8739	6.10974	0.0134439	Crystallin gamma B (Crystallin, gamma B)
RNF41	<-0.5	7	1	13	0.126126	13.8739	6.10974	0.0134439	E3 ubiquitin-protein ligase NRDP1 (EC 2.3.2.27) (RING finger protein 41) (RING-type E3 ubiquitin transferase NRDP1)	negative regulation of mitophagy [GO:1901525]; positive regulation of DNA-binding transcription factor activity [GO:0051091]; protein polyubiquitination [GO:0000209]; regulation of establishment of cell polarity [GO:2000114]; regulation of lymphocyte differentiation [GO:0045619]; regulation of myeloid cell differentiation [GO:0045637]		erythropoietin receptor binding [GO:0005128]; interleukin-3 receptor binding [GO:0005135]; ubiquitin protein ligase activity [GO:0061630]; zinc ion binding [GO:0008270]; negative regulation of mitophagy [GO:1901525]; positive regulation of DNA-binding transcription factor activity [GO:0051091]; protein polyubiquitination [GO:0000209]; regulation of establishment of cell polarity [GO:2000114]; reg…	erythropoietin receptor binding [GO:0005128]; interleukin-3 receptor binding [GO:0005135]; ubiquitin protein ligase activity [GO:0061630]; zinc ion binding [GO:0008270]
RNASEH1	<-0.5	7	1	13	0.126126	13.8739	6.10974	0.0134439	Ribonuclease H1
SULT1C4	<-0.5	7	1	13	0.126126	13.8739	6.10974	0.0134439	Sulfotransferase 1C4 (ST1C4) (EC 2.8.2.-) (Sulfotransferase 1C2) (SULT1C#2)	3'-phosphoadenosine 5'-phosphosulfate metabolic process [GO:0050427]; ethanol catabolic process [GO:0006068]; sulfation [GO:0051923]	cytosol [GO:0005829]	cytosol [GO:0005829]; aryl sulfotransferase activity [GO:0004062]; sulfotransferase activity [GO:0008146]; 3'-phosphoadenosine 5'-phosphosulfate metabolic process [GO:0050427]; ethanol catabolic process [GO:0006068]; sulfation [GO:0051923]	aryl sulfotransferase activity [GO:0004062]; sulfotransferase activity [GO:0008146]
MICU1	<-0.5	7	1	13	0.126126	13.8739	6.10974	0.0134439	Calcium uptake protein 1, mitochondrial	mitochondrial calcium ion transmembrane transport [GO:0006851]	mitochondrion [GO:0005739]	mitochondrion [GO:0005739]; calcium ion binding [GO:0005509]; mitochondrial calcium ion transmembrane transport [GO:0006851]	calcium ion binding [GO:0005509]
DUSP3	<-0.5	7	1	13	0.126126	13.8739	6.10974	0.0134439	Dual specificity protein phosphatase (EC 3.1.3.16) (EC 3.1.3.48) (Fragment)			protein tyrosine phosphatase activity [GO:0004725]; protein tyrosine/serine/threonine phosphatase activity [GO:0008138]	protein tyrosine/serine/threonine phosphatase activity [GO:0008138]; protein tyrosine phosphatase activity [GO:0004725]
TRIM49C	<-0.5	7	1	13	0.126126	13.8739	6.10974	0.0134439	Tripartite motif-containing protein 49C (Tripartite motif-containing protein 49-like protein 2)	innate immune response [GO:0045087]; protein ubiquitination [GO:0016567]; regulation of gene expression [GO:0010468]	cytoplasm [GO:0005737]	cytoplasm [GO:0005737]; ubiquitin protein ligase activity [GO:0061630]; zinc ion binding [GO:0008270]; innate immune response [GO:0045087]; protein ubiquitination [GO:0016567]; regulation of gene expression [GO:0010468]	ubiquitin protein ligase activity [GO:0061630]; zinc ion binding [GO:0008270]
C6orf15	<-0.5	7	1	13	0.126126	13.8739	6.10974	0.0134439	C6orf15 (STG)
TNNC1	<-0.5	7	1	13	0.126126	13.8739	6.10974	0.0134439	Troponin C, slow skeletal and cardiac muscles (Fragment)			calcium ion binding [GO:0005509]	calcium ion binding [GO:0005509]
IFT46	<-0.5	7	1	13	0.126126	13.8739	6.10974	0.0134439	Intraflagellar transport protein 46 homolog	intraciliary transport [GO:0042073]	cilium [GO:0005929]; cytoplasm [GO:0005737]; cytoskeleton [GO:0005856]	cilium [GO:0005929]; cytoplasm [GO:0005737]; cytoskeleton [GO:0005856]; intraciliary transport [GO:0042073]
RNF39	<-0.5	7	1	13	0.126126	13.8739	6.10974	0.0134439	RING finger protein 39			metal ion binding [GO:0046872]	metal ion binding [GO:0046872]
FAM120AOS	<-0.5	7	1	13	0.126126	13.8739	6.10974	0.0134439	Uncharacterized protein FAM120AOS
TSPAN13	<-0.5	7	1	13	0.126126	13.8739	6.10974	0.0134439	Tetraspanin-13 (Tspan-13) (Tetraspan NET-6) (Transmembrane 4 superfamily member 13)	regulation of calcium ion transmembrane transport [GO:1903169]	integral component of plasma membrane [GO:0005887]; membrane [GO:0016020]	integral component of plasma membrane [GO:0005887]; membrane [GO:0016020]; calcium channel regulator activity [GO:0005246]; regulation of calcium ion transmembrane transport [GO:1903169]	calcium channel regulator activity [GO:0005246]
RTBDN	<-0.5	7	1	13	0.126126	13.8739	6.10974	0.0134439	Retbindin (Fragment)
F3	<-0.5	7	1	13	0.126126	13.8739	6.10974	0.0134439	Tissue factor (TF) (Coagulation factor III) (Thromboplastin) (CD antigen CD142)	activation of blood coagulation via clotting cascade [GO:0002543]; activation of cysteine-type endopeptidase activity involved in apoptotic process [GO:0006919]; activation of plasma proteins involved in acute inflammatory response [GO:0002541]; blood coagulation [GO:0007596]; blood coagulation, extrinsic pathway [GO:0007598]; cytokine-mediated signaling pathway [GO:0019221]; positive regulation …	cell surface [GO:0009986]; collagen-containing extracellular matrix [GO:0062023]; extracellular space [GO:0005615]; integral component of membrane [GO:0016021]; intrinsic component of external side of plasma membrane [GO:0031233]; plasma membrane [GO:0005886]; serine-type peptidase complex [GO:1905286]	cell surface [GO:0009986]; collagen-containing extracellular matrix [GO:0062023]; extracellular space [GO:0005615]; integral component of membrane [GO:0016021]; intrinsic component of external side of plasma membrane [GO:0031233]; plasma membrane [GO:0005886]; serine-type peptidase complex [GO:1905286]; cytokine receptor activity [GO:0004896]; phospholipid binding [GO:0005543]; protease binding […	cytokine receptor activity [GO:0004896]; phospholipid binding [GO:0005543]; protease binding [GO:0002020]
TMBIM4	<-0.5	7	1	13	0.126126	13.8739	6.10974	0.0134439	Protein lifeguard 4		integral component of membrane [GO:0016021]	integral component of membrane [GO:0016021]
NPPB	<-0.5	7	1	13	0.126126	13.8739	6.10974	0.0134439	Natriuretic peptides B (Gamma-brain natriuretic peptide) [Cleaved into: Brain natriuretic peptide 32 (BNP(1-32)) (BNP-32); BNP(1-30); BNP(1-29); BNP(1-28); BNP(2-31); BNP(3-32); BNP(3-30); BNP(3-29); BNP(4-32); BNP(4-31); BNP(4-30); BNP(4-29); BNP(4-27); BNP(5-32); BNP(5-31); BNP(5-29)]	antimicrobial humoral immune response mediated by antimicrobial peptide [GO:0061844]; body fluid secretion [GO:0007589]; cell surface receptor signaling pathway [GO:0007166]; cGMP biosynthetic process [GO:0006182]; cGMP-mediated signaling [GO:0019934]; killing of cells of other organism [GO:0031640]; negative regulation of angiogenesis [GO:0016525]; negative regulation of cell growth [GO:0030308]…	cytoplasm [GO:0005737]; extracellular region [GO:0005576]; extracellular space [GO:0005615]; nucleus [GO:0005634]; protein-containing complex [GO:0032991]	cytoplasm [GO:0005737]; extracellular region [GO:0005576]; extracellular space [GO:0005615]; nucleus [GO:0005634]; protein-containing complex [GO:0032991]; diuretic hormone activity [GO:0008613]; hormone activity [GO:0005179]; hormone receptor binding [GO:0051427]; signaling receptor binding [GO:0005102]; antimicrobial humoral immune response mediated by antimicrobial peptide [GO:0061844]; body f…	diuretic hormone activity [GO:0008613]; hormone activity [GO:0005179]; hormone receptor binding [GO:0051427]; signaling receptor binding [GO:0005102]
IL25	<-0.5	7	1	13	0.126126	13.8739	6.10974	0.0134439	Interleukin-25 (IL-25) (Interleukin-17E) (IL-17E)	eosinophil differentiation [GO:0030222]; inflammatory response to antigenic stimulus [GO:0002437]; interleukin-13 production [GO:0032616]; interleukin-17-mediated signaling pathway [GO:0097400]; interleukin-5 production [GO:0032634]; positive regulation of transcription by RNA polymerase II [GO:0045944]; response to fungus [GO:0009620]; response to nematode [GO:0009624]	extracellular region [GO:0005576]; extracellular space [GO:0005615]	extracellular region [GO:0005576]; extracellular space [GO:0005615]; cytokine activity [GO:0005125]; interleukin-17E receptor binding [GO:0030380]; eosinophil differentiation [GO:0030222]; inflammatory response to antigenic stimulus [GO:0002437]; interleukin-13 production [GO:0032616]; interleukin-17-mediated signaling pathway [GO:0097400]; interleukin-5 production [GO:0032634]; positive regulati…	cytokine activity [GO:0005125]; interleukin-17E receptor binding [GO:0030380]
COMTD1	<-0.5	7	1	13	0.126126	13.8739	6.10974	0.0134439	Catechol O-methyltransferase domain-containing protein 1 (EC 2.1.1.-)	methylation [GO:0032259]	integral component of membrane [GO:0016021]	integral component of membrane [GO:0016021]; O-methyltransferase activity [GO:0008171]; S-adenosylmethionine-dependent methyltransferase activity [GO:0008757]; methylation [GO:0032259]	O-methyltransferase activity [GO:0008171]; S-adenosylmethionine-dependent methyltransferase activity [GO:0008757]
THAP1	<-0.5	7	1	13	0.126126	13.8739	6.10974	0.0134439	THAP domain-containing protein 1 (Fragment)	cell cycle [GO:0007049]	nucleoplasm [GO:0005654]	nucleoplasm [GO:0005654]; metal ion binding [GO:0046872]; sequence-specific DNA binding [GO:0043565]; cell cycle [GO:0007049]	metal ion binding [GO:0046872]; sequence-specific DNA binding [GO:0043565]
RPL18A	<-0.5	7	1	13	0.126126	13.8739	6.10974	0.0134439	60S ribosomal protein L18a	translation [GO:0006412]	ribosome [GO:0005840]	ribosome [GO:0005840]; structural constituent of ribosome [GO:0003735]; translation [GO:0006412]	structural constituent of ribosome [GO:0003735]
DTD1	<-0.5	7	1	13	0.126126	13.8739	6.10974	0.0134439	D-aminoacyl-tRNA deacylase (EC 3.1.1.96)		cytoplasm [GO:0005737]	cytoplasm [GO:0005737]; D-aminoacyl-tRNA deacylase activity [GO:0051499]; tRNA binding [GO:0000049]	D-aminoacyl-tRNA deacylase activity [GO:0051499]; tRNA binding [GO:0000049]
TEAD4	<-0.5	7	1	13	0.126126	13.8739	6.10974	0.0134439	Transcriptional enhancer factor TEF-3	hippo signaling [GO:0035329]	nucleus [GO:0005634]	nucleus [GO:0005634]; DNA binding [GO:0003677]; DNA-binding transcription factor activity [GO:0003700]; hippo signaling [GO:0035329]	DNA binding [GO:0003677]; DNA-binding transcription factor activity [GO:0003700]
C6orf62	<-0.5	7	1	13	0.126126	13.8739	6.10974	0.0134439	Chromosome 6 open reading frame 62, isoform CRA_a
GNA12	<-0.5	7	1	13	0.126126	13.8739	6.10974	0.0134439	Guanine nucleotide-binding protein subunit alpha-12 (Fragment)	G protein-coupled receptor signaling pathway [GO:0007186]		G-protein beta/gamma-subunit complex binding [GO:0031683]; GTPase activity [GO:0003924]; guanyl nucleotide binding [GO:0019001]; G protein-coupled receptor signaling pathway [GO:0007186]	G-protein beta/gamma-subunit complex binding [GO:0031683]; GTPase activity [GO:0003924]; guanyl nucleotide binding [GO:0019001]
UBE2D2	<-0.5	7	1	13	0.126126	13.8739	6.10974	0.0134439	Ubiquitin-conjugating enzyme E2 D2			ATP binding [GO:0005524]; transferase activity [GO:0016740]	ATP binding [GO:0005524]; transferase activity [GO:0016740]
ELOF1	<-0.5	7	1	13	0.126126	13.8739	6.10974	0.0134439	Transcription elongation factor 1 homolog		nucleus [GO:0005634]	nucleus [GO:0005634]; metal ion binding [GO:0046872]; translation elongation factor activity [GO:0003746]	metal ion binding [GO:0046872]; translation elongation factor activity [GO:0003746]
PSMB2	<-0.5	7	1	13	0.126126	13.8739	6.10974	0.0134439	Proteasome endopeptidase complex (EC 3.4.25.1)	proteolysis involved in cellular protein catabolic process [GO:0051603]	nucleus [GO:0005634]; proteasome core complex [GO:0005839]	nucleus [GO:0005634]; proteasome core complex [GO:0005839]; threonine-type endopeptidase activity [GO:0004298]; proteolysis involved in cellular protein catabolic process [GO:0051603]	threonine-type endopeptidase activity [GO:0004298]
CD48	<-0.5	7	1	13	0.126126	13.8739	6.10974	0.0134439	CD48 antigen	regulation of adaptive immune response [GO:0002819]		antigen binding [GO:0003823]; signaling receptor activity [GO:0038023]; regulation of adaptive immune response [GO:0002819]	antigen binding [GO:0003823]; signaling receptor activity [GO:0038023]
SRGN	<-0.5	7	1	13	0.126126	13.8739	6.10974	0.0134439	Serglycin (Hematopoietic proteoglycan core protein) (Platelet proteoglycan core protein) (P.PG) (Secretory granule proteoglycan core protein)	biomineral tissue development [GO:0031214]; granzyme-mediated apoptotic signaling pathway [GO:0008626]; maintenance of granzyme B location in T cell secretory granule [GO:0033382]; maintenance of protease location in mast cell secretory granule [GO:0033373]; mast cell secretory granule organization [GO:0033364]; negative regulation of bone mineralization [GO:0030502]; negative regulation of cytok…	extracellular region [GO:0005576]; extracellular space [GO:0005615]; Golgi apparatus [GO:0005794]; mast cell granule [GO:0042629]; platelet alpha granule lumen [GO:0031093]; secretory granule [GO:0030141]	extracellular region [GO:0005576]; extracellular space [GO:0005615]; Golgi apparatus [GO:0005794]; mast cell granule [GO:0042629]; platelet alpha granule lumen [GO:0031093]; secretory granule [GO:0030141]; biomineral tissue development [GO:0031214]; granzyme-mediated apoptotic signaling pathway [GO:0008626]; maintenance of granzyme B location in T cell secretory granule [GO:0033382]; maintenance …
PRIM1	<-0.5	7	1	13	0.126126	13.8739	6.10974	0.0134439	DNA primase (EC 2.7.7.-)			DNA primase activity [GO:0003896]; metal ion binding [GO:0046872]	DNA primase activity [GO:0003896]; metal ion binding [GO:0046872]
BATF2	<-0.5	7	1	13	0.126126	13.8739	6.10974	0.0134439	Basic leucine zipper transcriptional factor ATF-like 2 (cDNA FLJ54822)	regulation of transcription by RNA polymerase II [GO:0006357]		DNA binding [GO:0003677]; DNA-binding transcription factor activity [GO:0003700]; regulation of transcription by RNA polymerase II [GO:0006357]	DNA binding [GO:0003677]; DNA-binding transcription factor activity [GO:0003700]
XKRX	<-0.5	7	1	13	0.126126	13.8739	6.10974	0.0134439	XK-related protein		integral component of membrane [GO:0016021]	integral component of membrane [GO:0016021]
GTF3A	<-0.5	7	1	13	0.126126	13.8739	6.10974	0.0134439	General transcription factor IIIA, isoform CRA_a (Fragment)
TMEM199	<-0.5	7	1	13	0.126126	13.8739	6.10974	0.0134439	Transmembrane protein 199
CAPSL	<-0.5	7	1	13	0.126126	13.8739	6.10974	0.0134439	Calcyphosin-like protein (Fragment)			calcium ion binding [GO:0005509]	calcium ion binding [GO:0005509]
ATP5F1	<-0.5	7	1	13	0.126126	13.8739	6.10974	0.0134439	ATP synthase F(0) complex subunit B1, mitochondrial (ATP synthase peripheral stalk-membrane subunit b) (ATP synthase proton-transporting mitochondrial F(0) complex subunit B1) (ATP synthase subunit b) (ATPase subunit b)	ATP biosynthetic process [GO:0006754]; ATP synthesis coupled proton transport [GO:0015986]; cristae formation [GO:0042407]; mitochondrial ATP synthesis coupled proton transport [GO:0042776]; substantia nigra development [GO:0021762]	membrane [GO:0016020]; mitochondrial inner membrane [GO:0005743]; mitochondrial matrix [GO:0005759]; mitochondrial proton-transporting ATP synthase complex [GO:0005753]; mitochondrial proton-transporting ATP synthase complex, coupling factor F(o) [GO:0000276]; mitochondrion [GO:0005739]; nucleoplasm [GO:0005654]; nucleus [GO:0005634]	membrane [GO:0016020]; mitochondrial inner membrane [GO:0005743]; mitochondrial matrix [GO:0005759]; mitochondrial proton-transporting ATP synthase complex [GO:0005753]; mitochondrial proton-transporting ATP synthase complex, coupling factor F(o) [GO:0000276]; mitochondrion [GO:0005739]; nucleoplasm [GO:0005654]; nucleus [GO:0005634]; proton transmembrane transporter activity [GO:0015078]; ATP bi…	proton transmembrane transporter activity [GO:0015078]
NHP2L1	<-0.5	7	1	13	0.126126	13.8739	6.10974	0.0134439	NHP2 non-histone chromosome protein 2-like 1 (S. cerevisiae), isoform CRA_b (NHP2-like protein 1)	ribosome biogenesis [GO:0042254]	ribonucleoprotein complex [GO:1990904]	ribonucleoprotein complex [GO:1990904]; ribosome biogenesis [GO:0042254]
NUP43	<-0.5	7	1	13	0.126126	13.8739	6.10974	0.0134439	NUP43 protein (Fragment)
EIF5AL1	<-0.5	7	1	13	0.126126	13.8739	6.10974	0.0134439	Eukaryotic translation initiation factor 5A-1-like (eIF-5A-1-like) (eIF-5A1-like) (Eukaryotic initiation factor 5A isoform 1-like)	mRNA transport [GO:0051028]; positive regulation of translational elongation [GO:0045901]; positive regulation of translational termination [GO:0045905]; protein transport [GO:0015031]	endoplasmic reticulum membrane [GO:0005789]; nuclear pore [GO:0005643]	endoplasmic reticulum membrane [GO:0005789]; nuclear pore [GO:0005643]; ribosome binding [GO:0043022]; translation elongation factor activity [GO:0003746]; mRNA transport [GO:0051028]; positive regulation of translational elongation [GO:0045901]; positive regulation of translational termination [GO:0045905]; protein transport [GO:0015031]	ribosome binding [GO:0043022]; translation elongation factor activity [GO:0003746]
GJB1	<-0.5	7	1	13	0.126126	13.8739	6.10974	0.0134439	Gap junction beta-1 protein (Fragment)	cell communication [GO:0007154]	connexin complex [GO:0005922]; integral component of membrane [GO:0016021]	connexin complex [GO:0005922]; integral component of membrane [GO:0016021]; cell communication [GO:0007154]
MANSC1	<-0.5	7	1	13	0.126126	13.8739	6.10974	0.0134439	MANSC domain-containing protein 1		integral component of membrane [GO:0016021]	integral component of membrane [GO:0016021]
AP1S1	<-0.5	7	1	13	0.126126	13.8739	6.10974	0.0134439	AP complex subunit sigma	intracellular protein transport [GO:0006886]; retrograde transport, endosome to Golgi [GO:0042147]	cytosol [GO:0005829]; Golgi apparatus [GO:0005794]; intracellular membrane-bounded organelle [GO:0043231]; membrane coat [GO:0030117]; terminal bouton [GO:0043195]	cytosol [GO:0005829]; Golgi apparatus [GO:0005794]; intracellular membrane-bounded organelle [GO:0043231]; membrane coat [GO:0030117]; terminal bouton [GO:0043195]; intracellular protein transport [GO:0006886]; retrograde transport, endosome to Golgi [GO:0042147]
SRSF2	<-0.5	7	1	13	0.126126	13.8739	6.10974	0.0134439	Serine and arginine rich splicing factor 2 transcript variant 5 (Fragment)
ATG4A	<-0.5	7	1	13	0.126126	13.8739	6.10974	0.0134439	Cysteine protease (EC 3.4.22.-) (Fragment)	autophagy [GO:0006914]; protein transport [GO:0015031]	cytoplasm [GO:0005737]	cytoplasm [GO:0005737]; cysteine-type endopeptidase activity [GO:0004197]; autophagy [GO:0006914]; protein transport [GO:0015031]	cysteine-type endopeptidase activity [GO:0004197]
LY6H	<-0.5	7	1	13	0.126126	13.8739	6.10974	0.0134439	Lymphocyte antigen 6H (Ly-6H)	acetylcholine receptor signaling pathway [GO:0095500]; animal organ morphogenesis [GO:0009887]; nervous system development [GO:0007399]	anchored component of membrane [GO:0031225]; extracellular region [GO:0005576]; plasma membrane [GO:0005886]; synapse [GO:0045202]	anchored component of membrane [GO:0031225]; extracellular region [GO:0005576]; plasma membrane [GO:0005886]; synapse [GO:0045202]; acetylcholine receptor binding [GO:0033130]; acetylcholine receptor inhibitor activity [GO:0030550]; acetylcholine receptor signaling pathway [GO:0095500]; animal organ morphogenesis [GO:0009887]; nervous system development [GO:0007399]	acetylcholine receptor binding [GO:0033130]; acetylcholine receptor inhibitor activity [GO:0030550]
LMO4	<-0.5	7	1	13	0.126126	13.8739	6.10974	0.0134439	LIM domain transcription factor LMO4 (Breast tumor autoantigen) (LIM domain only protein 4) (LMO-4)	negative regulation of protein-containing complex assembly [GO:0031333]; neural tube closure [GO:0001843]; positive regulation of kinase activity [GO:0033674]; positive regulation of transcription by RNA polymerase II [GO:0045944]; regulation of cell activation [GO:0050865]; regulation of cell fate specification [GO:0042659]; regulation of cell migration [GO:0030334]; spinal cord association neur…	cell leading edge [GO:0031252]; transcription regulator complex [GO:0005667]	cell leading edge [GO:0031252]; transcription regulator complex [GO:0005667]; cis-regulatory region sequence-specific DNA binding [GO:0000987]; metal ion binding [GO:0046872]; transcription factor binding [GO:0008134]; negative regulation of protein-containing complex assembly [GO:0031333]; neural tube closure [GO:0001843]; positive regulation of kinase activity [GO:0033674]; positive regulation …	cis-regulatory region sequence-specific DNA binding [GO:0000987]; metal ion binding [GO:0046872]; transcription factor binding [GO:0008134]
KRTAP19-1	<-0.5	7	1	13	0.126126	13.8739	6.10974	0.0134439	Keratin-associated protein 19-1 (High tyrosine-glycine keratin-associated protein 19.1)	keratinization [GO:0031424]	cytosol [GO:0005829]; intermediate filament [GO:0005882]	cytosol [GO:0005829]; intermediate filament [GO:0005882]; keratinization [GO:0031424]
BAK1	<-0.5	7	1	13	0.126126	13.8739	6.10974	0.0134439	Bcl-2 homologous antagonist/killer	apoptotic process [GO:0006915]; positive regulation of apoptotic process [GO:0043065]	integral component of membrane [GO:0016021]	integral component of membrane [GO:0016021]; apoptotic process [GO:0006915]; positive regulation of apoptotic process [GO:0043065]
DUOXA1	<-0.5	7	1	13	0.126126	13.8739	6.10974	0.0134439	Dual oxidase maturation factor 1 gamma (Homolog of Drosophila Numb-interacting protein, isoform CRA_b) (cDNA FLJ76085, highly similar to Homo sapiens homolog of Drosophila Numb-interacting protein (NIP), mRNA)	hydrogen peroxide metabolic process [GO:0042743]; positive regulation of neuron differentiation [GO:0045666]; positive regulation of reactive oxygen species metabolic process [GO:2000379]; protein transport [GO:0015031]; regulation of inflammatory response [GO:0050727]; regulation of thyroid hormone generation [GO:2000609]	endoplasmic reticulum membrane [GO:0005789]; integral component of membrane [GO:0016021]; plasma membrane [GO:0005886]	endoplasmic reticulum membrane [GO:0005789]; integral component of membrane [GO:0016021]; plasma membrane [GO:0005886]; hydrogen peroxide metabolic process [GO:0042743]; positive regulation of neuron differentiation [GO:0045666]; positive regulation of reactive oxygen species metabolic process [GO:2000379]; protein transport [GO:0015031]; regulation of inflammatory response [GO:0050727]; regulati…
HIST1H3A	<-0.5	7	1	13	0.126126	13.8739	6.10974	0.0134439
AC008132.13	<-0.5	7	1	13	0.126126	13.8739	6.10974	0.0134439
MAGEC1	<-0.5	46	3	11	0.828829	13.1712	6.04543	0.0139424	Melanoma-associated antigen C1 (Cancer/testis antigen 7.1) (CT7.1) (MAGE-C1 antigen)
RBL2	<-0.5	46	3	11	0.828829	13.1712	6.04543	0.0139424	Retinoblastoma-like protein 2 (Fragment)	regulation of cell cycle [GO:0051726]; regulation of cell division [GO:0051302]; regulation of transcription by RNA polymerase II [GO:0006357]	nucleus [GO:0005634]; transcription regulator complex [GO:0005667]	nucleus [GO:0005634]; transcription regulator complex [GO:0005667]; regulation of cell cycle [GO:0051726]; regulation of cell division [GO:0051302]; regulation of transcription by RNA polymerase II [GO:0006357]
CARD11	<-0.5	46	3	11	0.828829	13.1712	6.04543	0.0139424	Caspase recruitment domain family, member 11, isoform CRA_a	B cell differentiation [GO:0030183]; B cell proliferation [GO:0042100]; homeostasis of number of cells [GO:0048872]; immunoglobulin production [GO:0002377]; interleukin-2 production [GO:0032623]; positive regulation of B cell proliferation [GO:0030890]; positive regulation of I-kappaB kinase/NF-kappaB signaling [GO:0043123]; positive regulation of interleukin-2 production [GO:0032743]; positive r…	immunological synapse [GO:0001772]	immunological synapse [GO:0001772]; B cell differentiation [GO:0030183]; B cell proliferation [GO:0042100]; homeostasis of number of cells [GO:0048872]; immunoglobulin production [GO:0002377]; interleukin-2 production [GO:0032623]; positive regulation of B cell proliferation [GO:0030890]; positive regulation of I-kappaB kinase/NF-kappaB signaling [GO:0043123]; positive regulation of interleukin-2…
SVIL	<-0.5	74	4	10	1.33333	12.6667	5.89474	0.0151862	Supervillin (Fragment)	cytoskeleton organization [GO:0007010]		actin filament binding [GO:0051015]; cytoskeleton organization [GO:0007010]	actin filament binding [GO:0051015]
ZNF846	<-0.5	24	2	12	0.432432	13.5676	5.86355	0.0154576	Zinc finger protein 846 (Fragment)	regulation of transcription, DNA-templated [GO:0006355]		regulation of transcription, DNA-templated [GO:0006355]
CFHR5	<-0.5	24	2	12	0.432432	13.5676	5.86355	0.0154576	CFHR5 protein (Fragment)
MMRN2	<-0.5	24	2	12	0.432432	13.5676	5.86355	0.0154576	Alternative protein MMRN2
GPR144	<-0.5	24	2	12	0.432432	13.5676	5.86355	0.0154576	G protein-coupled receptor 144, isoform CRA_c
SKIV2L2	<-0.5	24	2	12	0.432432	13.5676	5.86355	0.0154576	Alternative protein SKIV2L2
ZNF578	<-0.5	24	2	12	0.432432	13.5676	5.86355	0.0154576	Zinc finger protein 578 (Fragment)	regulation of transcription, DNA-templated [GO:0006355]		metal ion binding [GO:0046872]; regulation of transcription, DNA-templated [GO:0006355]	metal ion binding [GO:0046872]
ZNF687	<-0.5	24	2	12	0.432432	13.5676	5.86355	0.0154576	Zinc finger protein 687 (Fragment)
VHL	<-0.5	24	2	12	0.432432	13.5676	5.86355	0.0154576	von Hippel-Lindau tumor suppressor isoform 2 (von Hippel-Lindau tumor suppressor, isoform CRA_a) (Fragment)		nucleoplasm [GO:0005654]	nucleoplasm [GO:0005654]
FIG4	<-0.5	24	2	12	0.432432	13.5676	5.86355	0.0154576	Polyphosphoinositide phosphatase (Fragment)
POU4F2	<-0.5	24	2	12	0.432432	13.5676	5.86355	0.0154576	POU domain, class 4, transcription factor 2 (Brain-specific homeobox/POU domain protein 3B) (Brain-3B) (Brn-3B)	axon extension [GO:0048675]; axon guidance [GO:0007411]; cell differentiation [GO:0030154]; cellular response to cytokine stimulus [GO:0071345]; cellular response to estradiol stimulus [GO:0071392]; cellular response to insulin stimulus [GO:0032869]; cellular response to oxygen levels [GO:0071453]; dorsal root ganglion development [GO:1990791]; heart development [GO:0007507]; intracellular estrog…	cytoplasm [GO:0005737]; nuclear chromatin [GO:0000790]; nuclear euchromatin [GO:0005719]; nuclear speck [GO:0016607]; nucleoplasm [GO:0005654]; nucleus [GO:0005634]; transcription regulator complex [GO:0005667]	cytoplasm [GO:0005737]; nuclear chromatin [GO:0000790]; nuclear euchromatin [GO:0005719]; nuclear speck [GO:0016607]; nucleoplasm [GO:0005654]; nucleus [GO:0005634]; transcription regulator complex [GO:0005667]; DNA-binding transcription activator activity, RNA polymerase II-specific [GO:0001228]; DNA-binding transcription factor activity, RNA polymerase II-specific [GO:0000981]; DNA-binding tran…	DNA-binding transcription activator activity, RNA polymerase II-specific [GO:0001228]; DNA-binding transcription factor activity, RNA polymerase II-specific [GO:0000981]; DNA-binding transcription repressor activity, RNA polymerase II-specific [GO:0001227]; p53 binding [GO:0002039]; promoter-specific chromatin binding [GO:1990841]; RNA polymerase II cis-regulatory region sequence-specific DNA bin…
KIF9	<-0.5	24	2	12	0.432432	13.5676	5.86355	0.0154576	Kinesin-like protein	microtubule-based movement [GO:0007018]	cytoplasm [GO:0005737]; microtubule [GO:0005874]	cytoplasm [GO:0005737]; microtubule [GO:0005874]; ATP binding [GO:0005524]; microtubule binding [GO:0008017]; microtubule motor activity [GO:0003777]; microtubule-based movement [GO:0007018]	ATP binding [GO:0005524]; microtubule binding [GO:0008017]; microtubule motor activity [GO:0003777]
CILP	<-0.5	48	3	11	0.864865	13.1351	5.61818	0.0177751	Cartilage intermediate layer protein 1 (CILP-1) (Cartilage intermediate-layer protein) [Cleaved into: Cartilage intermediate layer protein 1 C1; Cartilage intermediate layer protein 1 C2]	cellular response to transforming growth factor beta stimulus [GO:0071560]; dephosphorylation [GO:0016311]; negative regulation of gene expression [GO:0010629]; negative regulation of insulin-like growth factor receptor signaling pathway [GO:0043569]; negative regulation of SMAD protein signal transduction [GO:0060392]	collagen-containing extracellular matrix [GO:0062023]; extracellular exosome [GO:0070062]; extracellular space [GO:0005615]	collagen-containing extracellular matrix [GO:0062023]; extracellular exosome [GO:0070062]; extracellular space [GO:0005615]; cellular response to transforming growth factor beta stimulus [GO:0071560]; dephosphorylation [GO:0016311]; negative regulation of gene expression [GO:0010629]; negative regulation of insulin-like growth factor receptor signaling pathway [GO:0043569]; negative regulation of…
RABEP1	<-0.5	25	2	12	0.45045	13.5495	5.50766	0.0189334	Rab GTPase-binding effector protein 1 (Fragment)	endocytosis [GO:0006897]	endosome [GO:0005768]	endosome [GO:0005768]; growth factor activity [GO:0008083]; GTPase activator activity [GO:0005096]; endocytosis [GO:0006897]	growth factor activity [GO:0008083]; GTPase activator activity [GO:0005096]
CCDC38	<-0.5	25	2	12	0.45045	13.5495	5.50766	0.0189334	Coiled-coil domain-containing protein 38
SYTL2	<-0.5	25	2	12	0.45045	13.5495	5.50766	0.0189334	Synaptotagmin-like 2, isoform CRA_b	exocytosis [GO:0006887]	exocytic vesicle [GO:0070382]	exocytic vesicle [GO:0070382]; phosphatidylserine binding [GO:0001786]; exocytosis [GO:0006887]	phosphatidylserine binding [GO:0001786]
CPT1B	<-0.5	25	2	12	0.45045	13.5495	5.50766	0.0189334	CPT1B protein			transferase activity, transferring acyl groups [GO:0016746]	transferase activity, transferring acyl groups [GO:0016746]
SLC13A1	<-0.5	25	2	12	0.45045	13.5495	5.50766	0.0189334	Solute carrier family 13 (Sodium/sulfate symporters), member 1 (cDNA, FLJ95359, Homo sapiens solute carrier family 13 (sodium/sulfate symporters), member 1 (SLC13A1), mRNA)		integral component of membrane [GO:0016021]	integral component of membrane [GO:0016021]; sodium:sulfate symporter activity [GO:0015382]	sodium:sulfate symporter activity [GO:0015382]
MARCH7	<-0.5	25	2	12	0.45045	13.5495	5.50766	0.0189334	E3 ubiquitin-protein ligase MARCHF7 (EC 2.3.2.27) (Axotrophin) (Membrane-associated RING finger protein 7) (Membrane-associated RING-CH protein VII) (MARCH-VII) (RING finger protein 177) (RING-type E3 ubiquitin transferase MARCHF7)	negative regulation of DNA damage response, signal transduction by p53 class mediator [GO:0043518]; negative regulation of intrinsic apoptotic signaling pathway in response to DNA damage by p53 class mediator [GO:1902166]; negative regulation of proteasomal protein catabolic process [GO:1901799]; negative regulation of protein autoubiquitination [GO:1905524]; negative regulation of T cell prolife…	cytosol [GO:0005829]; nucleus [GO:0005634]; plasma membrane [GO:0005886]	cytosol [GO:0005829]; nucleus [GO:0005634]; plasma membrane [GO:0005886]; MDM2/MDM4 family protein binding [GO:0097371]; transferase activity [GO:0016740]; ubiquitin binding [GO:0043130]; ubiquitin conjugating enzyme binding [GO:0031624]; zinc ion binding [GO:0008270]; negative regulation of DNA damage response, signal transduction by p53 class mediator [GO:0043518]; negative regulation of intrin…	MDM2/MDM4 family protein binding [GO:0097371]; transferase activity [GO:0016740]; ubiquitin binding [GO:0043130]; ubiquitin conjugating enzyme binding [GO:0031624]; zinc ion binding [GO:0008270]
GPHN	<-0.5	25	2	12	0.45045	13.5495	5.50766	0.0189334	Molybdopterin molybdenumtransferase (EC 2.10.1.1) [Includes: Molybdopterin adenylyltransferase (MPT adenylyltransferase) (EC 2.7.7.75) (Domain G); Molybdopterin molybdenumtransferase (MPT Mo-transferase) (EC 2.10.1.1) (Domain E)]	molybdopterin cofactor biosynthetic process [GO:0032324]; Mo-molybdopterin cofactor biosynthetic process [GO:0006777]		ATP binding [GO:0005524]; metal ion binding [GO:0046872]; molybdopterin adenylyltransferase activity [GO:0061598]; molybdopterin molybdotransferase activity [GO:0061599]; Mo-molybdopterin cofactor biosynthetic process [GO:0006777]; molybdopterin cofactor biosynthetic process [GO:0032324]	ATP binding [GO:0005524]; metal ion binding [GO:0046872]; molybdopterin adenylyltransferase activity [GO:0061598]; molybdopterin molybdotransferase activity [GO:0061599]
DDX24	<-0.5	25	2	12	0.45045	13.5495	5.50766	0.0189334	ATP-dependent RNA helicase DDX24			ATP binding [GO:0005524]; helicase activity [GO:0004386]; nucleic acid binding [GO:0003676]	ATP binding [GO:0005524]; helicase activity [GO:0004386]; nucleic acid binding [GO:0003676]
NUFIP2	<-0.5	25	2	12	0.45045	13.5495	5.50766	0.0189334	Nuclear fragile X mental retardation-interacting protein 2 (82 kDa FMRP-interacting protein) (82-FIP) (Cell proliferation-inducing gene 1 protein) (FMRP-interacting protein 2)		cytoplasm [GO:0005737]; cytoplasmic stress granule [GO:0010494]; cytosol [GO:0005829]; membrane [GO:0016020]; nuclear body [GO:0016604]; nucleoplasm [GO:0005654]; nucleus [GO:0005634]; polysomal ribosome [GO:0042788]	cytoplasm [GO:0005737]; cytoplasmic stress granule [GO:0010494]; cytosol [GO:0005829]; membrane [GO:0016020]; nuclear body [GO:0016604]; nucleoplasm [GO:0005654]; nucleus [GO:0005634]; polysomal ribosome [GO:0042788]; RNA binding [GO:0003723]	RNA binding [GO:0003723]
DPP9	<-0.5	25	2	12	0.45045	13.5495	5.50766	0.0189334	Dipeptidyl peptidase 9 (Fragment)			serine-type peptidase activity [GO:0008236]	serine-type peptidase activity [GO:0008236]
NUGGC	<-0.5	25	2	12	0.45045	13.5495	5.50766	0.0189334	Nuclear GTPase SLIP-GC (Fragment)
ADAM15	<-0.5	25	2	12	0.45045	13.5495	5.50766	0.0189334	Disintegrin and metalloproteinase domain-containing protein 15 (ADAM 15) (EC 3.4.24.-) (Metalloprotease RGD disintegrin protein) (Metalloproteinase-like, disintegrin-like, and cysteine-rich protein 15) (MDC-15) (Metargidin)	angiogenesis [GO:0001525]; cardiac epithelial to mesenchymal transition [GO:0060317]; cell-matrix adhesion [GO:0007160]; cellular response to phorbol 13-acetate 12-myristate [GO:1904628]; collagen catabolic process [GO:0030574]; extracellular matrix disassembly [GO:0022617]; extracellular matrix organization [GO:0030198]; immune response to tumor cell [GO:0002418]; innate immune response [GO:0045…	acrosomal vesicle [GO:0001669]; adherens junction [GO:0005912]; cell surface [GO:0009986]; extracellular exosome [GO:0070062]; extracellular space [GO:0005615]; integral component of membrane [GO:0016021]; motile cilium [GO:0031514]; plasma membrane [GO:0005886]	acrosomal vesicle [GO:0001669]; adherens junction [GO:0005912]; cell surface [GO:0009986]; extracellular exosome [GO:0070062]; extracellular space [GO:0005615]; integral component of membrane [GO:0016021]; motile cilium [GO:0031514]; plasma membrane [GO:0005886]; integrin binding [GO:0005178]; metal ion binding [GO:0046872]; metalloendopeptidase activity [GO:0004222]; metallopeptidase activity [G…	integrin binding [GO:0005178]; metal ion binding [GO:0046872]; metalloendopeptidase activity [GO:0004222]; metallopeptidase activity [GO:0008237]; SH3 domain binding [GO:0017124]
CD248	<-0.5	25	2	12	0.45045	13.5495	5.50766	0.0189334	CD248 (Fragment)			calcium ion binding [GO:0005509]	calcium ion binding [GO:0005509]
AIRE	<-0.5	25	2	12	0.45045	13.5495	5.50766	0.0189334	Autoimmune regulator (Fragment)	negative regulation of transcription, DNA-templated [GO:0045892]		metal ion binding [GO:0046872]; transcription corepressor activity [GO:0003714]; negative regulation of transcription, DNA-templated [GO:0045892]	metal ion binding [GO:0046872]; transcription corepressor activity [GO:0003714]
PREX2	<-0.5	77	4	10	1.38739	12.6126	5.46104	0.0194451	PREX2 (Fragment)	intracellular signal transduction [GO:0035556]		Rac guanyl-nucleotide exchange factor activity [GO:0030676]; intracellular signal transduction [GO:0035556]	Rac guanyl-nucleotide exchange factor activity [GO:0030676]
PIK3C2B	<-0.5	49	3	11	0.882883	13.1171	5.41847	0.0199249	Phosphatidylinositol-4-phosphate 3-kinase (EC 2.7.1.154)	autophagosome organization [GO:1905037]; cellular response to starvation [GO:0009267]; phosphatidylinositol-3-phosphate biosynthetic process [GO:0036092]; phosphatidylinositol-mediated signaling [GO:0048015]; protein kinase B signaling [GO:0043491]	cytosol [GO:0005829]; endocytic vesicle [GO:0030139]; nucleoplasm [GO:0005654]	cytosol [GO:0005829]; endocytic vesicle [GO:0030139]; nucleoplasm [GO:0005654]; 1-phosphatidylinositol-4-phosphate 3-kinase activity [GO:0035005]; ATP binding [GO:0005524]; lipid kinase activity [GO:0001727]; phosphatidylinositol binding [GO:0035091]; autophagosome organization [GO:1905037]; cellular response to starvation [GO:0009267]; phosphatidylinositol-3-phosphate biosynthetic process [GO:00…	1-phosphatidylinositol-4-phosphate 3-kinase activity [GO:0035005]; ATP binding [GO:0005524]; lipid kinase activity [GO:0001727]; phosphatidylinositol binding [GO:0035091]
DNAJC13	<-0.5	50	3	11	0.900901	13.0991	5.22728	0.0222353	DnaJ homolog subfamily C member 13
ZNF425	<-0.5	26	2	12	0.468468	13.5315	5.18027	0.0228447	Zinc finger protein 425 (Fragment)	regulation of transcription, DNA-templated [GO:0006355]		regulation of transcription, DNA-templated [GO:0006355]
GBA2	<-0.5	26	2	12	0.468468	13.5315	5.18027	0.0228447	Non-lysosomal glucosylceramidase			hydrolase activity, hydrolyzing O-glycosyl compounds [GO:0004553]	hydrolase activity, hydrolyzing O-glycosyl compounds [GO:0004553]
ESRRG	<-0.5	26	2	12	0.468468	13.5315	5.18027	0.0228447	Estrogen-related receptor gamma (Fragment)
OR14K1	<-0.5	26	2	12	0.468468	13.5315	5.18027	0.0228447	Olfactory receptor (Fragment)		integral component of membrane [GO:0016021]; plasma membrane [GO:0005886]	integral component of membrane [GO:0016021]; plasma membrane [GO:0005886]; G protein-coupled receptor activity [GO:0004930]; olfactory receptor activity [GO:0004984]	G protein-coupled receptor activity [GO:0004930]; olfactory receptor activity [GO:0004984]
MTMR11	<-0.5	26	2	12	0.468468	13.5315	5.18027	0.0228447	Myotubularin-related protein 11 (Cisplatin resistance-associated protein) (hCRA) (Inactive phosphatidylinositol 3-phosphatase 11)	phosphatidylinositol dephosphorylation [GO:0046856]	cytoplasm [GO:0005737]; extracellular exosome [GO:0070062]	cytoplasm [GO:0005737]; extracellular exosome [GO:0070062]; phosphatidylinositol-3-phosphatase activity [GO:0004438]; phosphatidylinositol dephosphorylation [GO:0046856]	phosphatidylinositol-3-phosphatase activity [GO:0004438]
MYBL2	<-0.5	26	2	12	0.468468	13.5315	5.18027	0.0228447	Myb-related protein B (B-Myb) (Myb-like protein 2)	cellular response to leukemia inhibitory factor [GO:1990830]; mitotic cell cycle [GO:0000278]; mitotic spindle assembly [GO:0090307]; positive regulation of neuron apoptotic process [GO:0043525]; positive regulation of transcription by RNA polymerase II [GO:0045944]; regulation of cell cycle [GO:0051726]; regulation of transcription, DNA-templated [GO:0006355]; regulation of transcription by RNA …	Myb complex [GO:0031523]; nucleoplasm [GO:0005654]; nucleus [GO:0005634]	Myb complex [GO:0031523]; nucleoplasm [GO:0005654]; nucleus [GO:0005634]; DNA-binding transcription activator activity, RNA polymerase II-specific [GO:0001228]; DNA-binding transcription factor activity, RNA polymerase II-specific [GO:0000981]; RNA polymerase II cis-regulatory region sequence-specific DNA binding [GO:0000978]; sequence-specific double-stranded DNA binding [GO:1990837]; cellular r…	DNA-binding transcription activator activity, RNA polymerase II-specific [GO:0001228]; DNA-binding transcription factor activity, RNA polymerase II-specific [GO:0000981]; RNA polymerase II cis-regulatory region sequence-specific DNA binding [GO:0000978]; sequence-specific double-stranded DNA binding [GO:1990837]
LRP10	<-0.5	26	2	12	0.468468	13.5315	5.18027	0.0228447	Low-density lipoprotein receptor-related protein 10 (Fragment)		integral component of membrane [GO:0016021]	integral component of membrane [GO:0016021]
SAMD11	<-0.5	26	2	12	0.468468	13.5315	5.18027	0.0228447	Sterile alpha motif domain-containing protein 11
LRRN2	<-0.5	26	2	12	0.468468	13.5315	5.18027	0.0228447	Leucine-rich repeat transmembrane neuronal protein 2 (Leucine-rich repeat neuronal 2 protein)	long-term synaptic potentiation [GO:0060291]; negative regulation of receptor internalization [GO:0002091]; positive regulation of synapse assembly [GO:0051965]; regulation of postsynaptic density assembly [GO:0099151]; synapse organization [GO:0050808]	excitatory synapse [GO:0060076]; extracellular space [GO:0005615]; GABA-ergic synapse [GO:0098982]; glutamatergic synapse [GO:0098978]; integral component of postsynaptic specialization membrane [GO:0099060]	excitatory synapse [GO:0060076]; extracellular space [GO:0005615]; GABA-ergic synapse [GO:0098982]; glutamatergic synapse [GO:0098978]; integral component of postsynaptic specialization membrane [GO:0099060]; neurexin family protein binding [GO:0042043]; long-term synaptic potentiation [GO:0060291]; negative regulation of receptor internalization [GO:0002091]; positive regulation of synapse assem…	neurexin family protein binding [GO:0042043]
PSMD1	<-0.5	26	2	12	0.468468	13.5315	5.18027	0.0228447	26S proteasome non-ATPase regulatory subunit 1	regulation of protein catabolic process [GO:0042176]	proteasome regulatory particle, base subcomplex [GO:0008540]	proteasome regulatory particle, base subcomplex [GO:0008540]; enzyme regulator activity [GO:0030234]; regulation of protein catabolic process [GO:0042176]	enzyme regulator activity [GO:0030234]
TINAG	<-0.5	26	2	12	0.468468	13.5315	5.18027	0.0228447	Tubulointerstitial nephritis antigen
XPO1	<-0.5	26	2	12	0.468468	13.5315	5.18027	0.0228447	Exportin-1 (Fragment)
VWA9	<-0.5	8	1	13	0.144144	13.8559	5.13451	0.0234547	Integrator complex subunit 14 (von Willebrand factor A domain-containing protein 9)	snRNA 3'-end processing [GO:0034472]; snRNA transcription by RNA polymerase II [GO:0042795]	integrator complex [GO:0032039]; nucleoplasm [GO:0005654]	integrator complex [GO:0032039]; nucleoplasm [GO:0005654]; snRNA 3'-end processing [GO:0034472]; snRNA transcription by RNA polymerase II [GO:0042795]
PSMB6	<-0.5	8	1	13	0.144144	13.8559	5.13451	0.0234547	Proteasome subunit beta (EC 3.4.25.1)	proteolysis involved in cellular protein catabolic process [GO:0051603]	cytosol [GO:0005829]; nucleoplasm [GO:0005654]; proteasome core complex [GO:0005839]	cytosol [GO:0005829]; nucleoplasm [GO:0005654]; proteasome core complex [GO:0005839]; threonine-type endopeptidase activity [GO:0004298]; proteolysis involved in cellular protein catabolic process [GO:0051603]	threonine-type endopeptidase activity [GO:0004298]
RNFT1	<-0.5	8	1	13	0.144144	13.8559	5.13451	0.0234547	E3 ubiquitin-protein ligase RNFT1
LXN	<-0.5	8	1	13	0.144144	13.8559	5.13451	0.0234547	Latexin (Fragment)
HORMAD2	<-0.5	8	1	13	0.144144	13.8559	5.13451	0.0234547	HORMA domain-containing protein 2		chromosome [GO:0005694]	chromosome [GO:0005694]
PGPEP1	<-0.5	8	1	13	0.144144	13.8559	5.13451	0.0234547	Pyroglutamyl-peptidase 1		cytosol [GO:0005829]	cytosol [GO:0005829]; pyroglutamyl-peptidase activity [GO:0016920]	pyroglutamyl-peptidase activity [GO:0016920]
THUMPD1	<-0.5	8	1	13	0.144144	13.8559	5.13451	0.0234547	THUMP domain containing 1, isoform CRA_a	tRNA modification [GO:0006400]		RNA binding [GO:0003723]; tRNA modification [GO:0006400]	RNA binding [GO:0003723]
DHRS13	<-0.5	8	1	13	0.144144	13.8559	5.13451	0.0234547	Dehydrogenase/reductase SDR family member 13 (EC 1.1.-.-) (Short chain dehydrogenase/reductase family 7C member 5)	retinal metabolic process [GO:0042574]	extracellular region [GO:0005576]; membrane [GO:0016020]; mitochondrial inner membrane [GO:0005743]	extracellular region [GO:0005576]; membrane [GO:0016020]; mitochondrial inner membrane [GO:0005743]; NADP-retinol dehydrogenase activity [GO:0052650]; retinal metabolic process [GO:0042574]	NADP-retinol dehydrogenase activity [GO:0052650]
JRKL	<-0.5	8	1	13	0.144144	13.8559	5.13451	0.0234547	Jerky protein homolog-like (Human homolog of mouse jerky gene protein) (HHMJG)	central nervous system development [GO:0007417]	nucleus [GO:0005634]	nucleus [GO:0005634]; DNA binding [GO:0003677]; central nervous system development [GO:0007417]	DNA binding [GO:0003677]
ACTL10	<-0.5	8	1	13	0.144144	13.8559	5.13451	0.0234547	Actin-like protein 10		actin cytoskeleton [GO:0015629]; dynactin complex [GO:0005869]	actin cytoskeleton [GO:0015629]; dynactin complex [GO:0005869]
TMED8	<-0.5	8	1	13	0.144144	13.8559	5.13451	0.0234547	Protein TMED8
CPNE9	<-0.5	8	1	13	0.144144	13.8559	5.13451	0.0234547	Copine-9
HIST1H2BJ	<-0.5	8	1	13	0.144144	13.8559	5.13451	0.0234547	Histone H2B		cytosol [GO:0005829]; nucleoplasm [GO:0005654]; nucleosome [GO:0000786]	cytosol [GO:0005829]; nucleoplasm [GO:0005654]; nucleosome [GO:0000786]; DNA binding [GO:0003677]; protein heterodimerization activity [GO:0046982]	DNA binding [GO:0003677]; protein heterodimerization activity [GO:0046982]
SMS	<-0.5	8	1	13	0.144144	13.8559	5.13451	0.0234547	Spermine synthase (Fragment)	spermine biosynthetic process [GO:0006597]		spermine synthase activity [GO:0016768]; spermine biosynthetic process [GO:0006597]	spermine synthase activity [GO:0016768]
MVB12A	<-0.5	8	1	13	0.144144	13.8559	5.13451	0.0234547	Multivesicular body subunit 12A		ESCRT I complex [GO:0000813]	ESCRT I complex [GO:0000813]
DHRS7	<-0.5	8	1	13	0.144144	13.8559	5.13451	0.0234547	Dehydrogenase/reductase SDR family member 7 (Fragment)
SNX17	<-0.5	8	1	13	0.144144	13.8559	5.13451	0.0234547	Sorting nexin 17, isoform CRA_a (cDNA FLJ51047, highly similar to Sorting nexin-17) (cDNA FLJ53821, highly similar to Sorting nexin-17) (cDNA FLJ61770, highly similar to Sorting nexin-17)	intracellular protein transport [GO:0006886]	cytoplasm [GO:0005737]; membrane [GO:0016020]	cytoplasm [GO:0005737]; membrane [GO:0016020]; phosphatidylinositol binding [GO:0035091]; intracellular protein transport [GO:0006886]	phosphatidylinositol binding [GO:0035091]
RAB1A	<-0.5	8	1	13	0.144144	13.8559	5.13451	0.0234547	Ras-related protein Rab-1A			GTP binding [GO:0005525]; GTPase activity [GO:0003924]	GTPase activity [GO:0003924]; GTP binding [GO:0005525]
LACTB2	<-0.5	8	1	13	0.144144	13.8559	5.13451	0.0234547	Beta-lactamase-like protein 2 (Endoribonuclease LACTB2)
C14orf1	<-0.5	8	1	13	0.144144	13.8559	5.13451	0.0234547	C14orf1 protein (Chromosome 14 open reading frame 1, isoform CRA_a) (cDNA, FLJ92025)	lipid metabolic process [GO:0006629]	endoplasmic reticulum membrane [GO:0005789]; integral component of membrane [GO:0016021]	endoplasmic reticulum membrane [GO:0005789]; integral component of membrane [GO:0016021]; lipid metabolic process [GO:0006629]
TESC	<-0.5	8	1	13	0.144144	13.8559	5.13451	0.0234547	Calcineurin B homologous protein 3
BCL7A	<-0.5	8	1	13	0.144144	13.8559	5.13451	0.0234547	B-cell CLL/lymphoma 7 protein family member A	negative regulation of transcription, DNA-templated [GO:0045892]		negative regulation of transcription, DNA-templated [GO:0045892]
FOXE3	<-0.5	8	1	13	0.144144	13.8559	5.13451	0.0234547	Forkhead box protein E3	cell development [GO:0048468]; ciliary body morphogenesis [GO:0061073]; cornea development in camera-type eye [GO:0061303]; iris morphogenesis [GO:0061072]; lens development in camera-type eye [GO:0002088]; negative regulation of lens fiber cell differentiation [GO:1902747]; positive regulation of lens epithelial cell proliferation [GO:2001111]; trabecular meshwork development [GO:0002930]	nucleus [GO:0005634]	nucleus [GO:0005634]; DNA-binding transcription factor activity [GO:0003700]; sequence-specific DNA binding [GO:0043565]; cell development [GO:0048468]; ciliary body morphogenesis [GO:0061073]; cornea development in camera-type eye [GO:0061303]; iris morphogenesis [GO:0061072]; lens development in camera-type eye [GO:0002088]; negative regulation of lens fiber cell differentiation [GO:1902747]; p…	DNA-binding transcription factor activity [GO:0003700]; sequence-specific DNA binding [GO:0043565]
EMID1	<-0.5	8	1	13	0.144144	13.8559	5.13451	0.0234547	EMI domain-containing protein 1 (Fragment)
HPGDS	<-0.5	8	1	13	0.144144	13.8559	5.13451	0.0234547	Hematopoietic prostaglandin D synthase (H-PGDS) (EC 5.3.99.2) (GST class-sigma) (Glutathione S-transferase) (EC 2.5.1.18) (Glutathione-dependent PGD synthase) (Glutathione-requiring prostaglandin D synthase) (Prostaglandin-H2 D-isomerase)	cyclooxygenase pathway [GO:0019371]; glutathione derivative biosynthetic process [GO:1901687]; glutathione metabolic process [GO:0006749]; locomotory behavior [GO:0007626]; negative regulation of male germ cell proliferation [GO:2000255]; prostaglandin metabolic process [GO:0006693]; signal transduction [GO:0007165]	cytoplasm [GO:0005737]; cytosol [GO:0005829]; intracellular membrane-bounded organelle [GO:0043231]; nucleoplasm [GO:0005654]	cytoplasm [GO:0005737]; cytosol [GO:0005829]; intracellular membrane-bounded organelle [GO:0043231]; nucleoplasm [GO:0005654]; calcium ion binding [GO:0005509]; glutathione transferase activity [GO:0004364]; magnesium ion binding [GO:0000287]; prostaglandin-D synthase activity [GO:0004667]; protein homodimerization activity [GO:0042803]; cyclooxygenase pathway [GO:0019371]; glutathione derivative…	calcium ion binding [GO:0005509]; glutathione transferase activity [GO:0004364]; magnesium ion binding [GO:0000287]; prostaglandin-D synthase activity [GO:0004667]; protein homodimerization activity [GO:0042803]
GOLGA8N	<-0.5	8	1	13	0.144144	13.8559	5.13451	0.0234547	Golgin subfamily A member 8N		cis-Golgi network [GO:0005801]	cis-Golgi network [GO:0005801]
IL13RA1	<-0.5	8	1	13	0.144144	13.8559	5.13451	0.0234547	Interleukin-13 receptor subunit alpha-1		integral component of membrane [GO:0016021]	integral component of membrane [GO:0016021]; cytokine receptor activity [GO:0004896]	cytokine receptor activity [GO:0004896]
CREM	<-0.5	8	1	13	0.144144	13.8559	5.13451	0.0234547	cAMP-responsive element modulator (Fragment)		nucleus [GO:0005634]	nucleus [GO:0005634]; DNA binding [GO:0003677]; DNA-binding transcription factor activity [GO:0003700]	DNA binding [GO:0003677]; DNA-binding transcription factor activity [GO:0003700]
GSTZ1	<-0.5	8	1	13	0.144144	13.8559	5.13451	0.0234547	Maleylacetoacetate isomerase
FAM50A	<-0.5	8	1	13	0.144144	13.8559	5.13451	0.0234547	Protein FAM50A (Fragment)		nucleoplasm [GO:0005654]	nucleoplasm [GO:0005654]
ACTR10	<-0.5	8	1	13	0.144144	13.8559	5.13451	0.0234547	Actin-related protein 10		cytoplasm [GO:0005737]; cytoskeleton [GO:0005856]	cytoplasm [GO:0005737]; cytoskeleton [GO:0005856]
SERTAD1	<-0.5	8	1	13	0.144144	13.8559	5.13451	0.0234547	SERTA domain containing 1 variant (SERTA domain containing 1, isoform CRA_a) (cDNA FLJ90171 fis, clone MAMMA1000403, highly similar to SERTA domain-containing protein 1) (Fragment)	negative regulation of cell growth [GO:0030308]; positive regulation of transcription by RNA polymerase II [GO:0045944]	cytoplasm [GO:0005737]; nucleus [GO:0005634]	cytoplasm [GO:0005737]; nucleus [GO:0005634]; negative regulation of cell growth [GO:0030308]; positive regulation of transcription by RNA polymerase II [GO:0045944]
LDLRAD4	<-0.5	8	1	13	0.144144	13.8559	5.13451	0.0234547	Low-density lipoprotein receptor class A domain-containing protein 4 (Fragment)	negative regulation of transforming growth factor beta receptor signaling pathway [GO:0030512]	early endosome membrane [GO:0031901]; integral component of membrane [GO:0016021]	early endosome membrane [GO:0031901]; integral component of membrane [GO:0016021]; R-SMAD binding [GO:0070412]; negative regulation of transforming growth factor beta receptor signaling pathway [GO:0030512]	R-SMAD binding [GO:0070412]
RCL1	<-0.5	8	1	13	0.144144	13.8559	5.13451	0.0234547	RNA 3'-terminal phosphate cyclase-like protein	ribosome biogenesis [GO:0042254]; RNA processing [GO:0006396]	nucleolus [GO:0005730]	nucleolus [GO:0005730]; catalytic activity [GO:0003824]; ribosome biogenesis [GO:0042254]; RNA processing [GO:0006396]	catalytic activity [GO:0003824]
NRSN2	<-0.5	8	1	13	0.144144	13.8559	5.13451	0.0234547	Neurensin-2		transport vesicle [GO:0030133]	transport vesicle [GO:0030133]
HOXA11	<-0.5	8	1	13	0.144144	13.8559	5.13451	0.0234547	Homeobox protein Hox-A11 (Fragment)		nucleoplasm [GO:0005654]	nucleoplasm [GO:0005654]; DNA binding [GO:0003677]; DNA-binding transcription factor activity, RNA polymerase II-specific [GO:0000981]	DNA binding [GO:0003677]; DNA-binding transcription factor activity, RNA polymerase II-specific [GO:0000981]
BIVM	<-0.5	8	1	13	0.144144	13.8559	5.13451	0.0234547	Basic immunoglobulin-like variable motif-containing protein
HIST1H4H	<-0.5	8	1	13	0.144144	13.8559	5.13451	0.0234547	Histone H4	DNA-templated transcription, initiation [GO:0006352]	nucleosome [GO:0000786]; nucleus [GO:0005634]	nucleosome [GO:0000786]; nucleus [GO:0005634]; DNA binding [GO:0003677]; protein heterodimerization activity [GO:0046982]; DNA-templated transcription, initiation [GO:0006352]	DNA binding [GO:0003677]; protein heterodimerization activity [GO:0046982]
OCEL1	<-0.5	8	1	13	0.144144	13.8559	5.13451	0.0234547	Occludin/ELL domain-containing protein 1 (Fragment)
SPEM1	<-0.5	8	1	13	0.144144	13.8559	5.13451	0.0234547	Spermatid maturation protein 1	flagellated sperm motility [GO:0030317]; spermatogenesis [GO:0007283]; sperm individualization [GO:0007291]	cytoplasm [GO:0005737]; integral component of membrane [GO:0016021]	cytoplasm [GO:0005737]; integral component of membrane [GO:0016021]; flagellated sperm motility [GO:0030317]; sperm individualization [GO:0007291]; spermatogenesis [GO:0007283]
C9orf64	<-0.5	8	1	13	0.144144	13.8559	5.13451	0.0234547	Queuosine salvage protein	tRNA-guanine transglycosylation [GO:0101030]; tRNA modification [GO:0006400]		tRNA modification [GO:0006400]; tRNA-guanine transglycosylation [GO:0101030]
LY6G5B	<-0.5	8	1	13	0.144144	13.8559	5.13451	0.0234547	Lymphocyte antigen 6 complex, locus G5B, isoform CRA_a
RILP	<-0.5	8	1	13	0.144144	13.8559	5.13451	0.0234547	Rab-interacting lysosomal protein (Fragment)			protein dimerization activity [GO:0046983]	protein dimerization activity [GO:0046983]
SEPSECS	<-0.5	8	1	13	0.144144	13.8559	5.13451	0.0234547	O-phosphoseryl-tRNA(Sec) selenium transferase (EC 2.9.1.2) (Selenocysteine synthase) (Selenocysteinyl-tRNA(Sec) synthase) (Sep-tRNA:Sec-tRNA synthase)	selenocysteinyl-tRNA(Sec) biosynthetic process [GO:0097056]; translation [GO:0006412]	cytoplasm [GO:0005737]	cytoplasm [GO:0005737]; transferase activity, transferring selenium-containing groups [GO:0016785]; tRNA binding [GO:0000049]; selenocysteinyl-tRNA(Sec) biosynthetic process [GO:0097056]; translation [GO:0006412]	transferase activity, transferring selenium-containing groups [GO:0016785]; tRNA binding [GO:0000049]
NMRK2	<-0.5	8	1	13	0.144144	13.8559	5.13451	0.0234547	Nicotinamide riboside kinase 2 (Fragment)
SOCS7	<-0.5	8	1	13	0.144144	13.8559	5.13451	0.0234547	Suppressor of cytokine-signaling 7 (Fragment)
RAB33B	<-0.5	8	1	13	0.144144	13.8559	5.13451	0.0234547	Ras-related protein Rab-33B	Rab protein signal transduction [GO:0032482]		GTP binding [GO:0005525]; GTPase activity [GO:0003924]; Rab protein signal transduction [GO:0032482]	GTPase activity [GO:0003924]; GTP binding [GO:0005525]
BRIX1	<-0.5	8	1	13	0.144144	13.8559	5.13451	0.0234547	Ribosome biogenesis protein BRX1 homolog (Brix domain-containing protein 2)	ribosomal large subunit assembly [GO:0000027]	nucleolus [GO:0005730]; nucleoplasm [GO:0005654]	nucleolus [GO:0005730]; nucleoplasm [GO:0005654]; RNA binding [GO:0003723]; ribosomal large subunit assembly [GO:0000027]	RNA binding [GO:0003723]
DEFB132	<-0.5	8	1	13	0.144144	13.8559	5.13451	0.0234547	Beta-defensin 132 (Beta-defensin 32) (BD-32) (DEFB-32) (Defensin HEL-75) (Defensin, beta 132)	defense response to Gram-negative bacterium [GO:0050829]; innate immune response [GO:0045087]; killing of cells of other organism [GO:0031640]	extracellular space [GO:0005615]; sperm head [GO:0061827]	extracellular space [GO:0005615]; sperm head [GO:0061827]; defense response to Gram-negative bacterium [GO:0050829]; innate immune response [GO:0045087]; killing of cells of other organism [GO:0031640]
SLC39A2	<-0.5	8	1	13	0.144144	13.8559	5.13451	0.0234547	Zinc transporter ZIP2 (6A1) (Eti-1) (Solute carrier family 39 member 2) (Zrt- and Irt-like protein 2) (ZIP-2) (hZIP2)	zinc ion transmembrane transport [GO:0071577]; zinc ion transport [GO:0006829]	cytoplasmic ribonucleoprotein granule [GO:0036464]; cytoplasmic vesicle [GO:0031410]; integral component of plasma membrane [GO:0005887]; membrane [GO:0016020]; plasma membrane [GO:0005886]	cytoplasmic ribonucleoprotein granule [GO:0036464]; cytoplasmic vesicle [GO:0031410]; integral component of plasma membrane [GO:0005887]; membrane [GO:0016020]; plasma membrane [GO:0005886]; zinc ion transmembrane transporter activity [GO:0005385]; zinc ion transmembrane transport [GO:0071577]; zinc ion transport [GO:0006829]	zinc ion transmembrane transporter activity [GO:0005385]
C11orf70	<-0.5	8	1	13	0.144144	13.8559	5.13451	0.0234547	Cilia- and flagella-associated protein 300		cell projection [GO:0042995]; cytoplasm [GO:0005737]; cytoskeleton [GO:0005856]	cell projection [GO:0042995]; cytoplasm [GO:0005737]; cytoskeleton [GO:0005856]
FLRT1	<-0.5	8	1	13	0.144144	13.8559	5.13451	0.0234547	Leucine-rich repeat transmembrane protein FLRT1		integral component of membrane [GO:0016021]	integral component of membrane [GO:0016021]
PPA2	<-0.5	8	1	13	0.144144	13.8559	5.13451	0.0234547	Inorganic diphosphatase (EC 3.6.1.1)	phosphate-containing compound metabolic process [GO:0006796]	cytoplasm [GO:0005737]	cytoplasm [GO:0005737]; inorganic diphosphatase activity [GO:0004427]; magnesium ion binding [GO:0000287]; phosphate-containing compound metabolic process [GO:0006796]	inorganic diphosphatase activity [GO:0004427]; magnesium ion binding [GO:0000287]
HSD17B14	<-0.5	8	1	13	0.144144	13.8559	5.13451	0.0234547	17-beta-hydroxysteroid dehydrogenase 14 (Fragment)			oxidoreductase activity [GO:0016491]	oxidoreductase activity [GO:0016491]
MFF	<-0.5	8	1	13	0.144144	13.8559	5.13451	0.0234547	Mitochondrial fission factor		integral component of membrane [GO:0016021]; mitochondrion [GO:0005739]; peroxisome [GO:0005777]; synaptic vesicle [GO:0008021]	integral component of membrane [GO:0016021]; mitochondrion [GO:0005739]; peroxisome [GO:0005777]; synaptic vesicle [GO:0008021]
ZBED3	<-0.5	8	1	13	0.144144	13.8559	5.13451	0.0234547	Zinc finger BED domain-containing protein 3 (Fragment)	negative regulation of protein phosphorylation [GO:0001933]; positive regulation of canonical Wnt signaling pathway [GO:0090263]; protein stabilization [GO:0050821]		DNA binding [GO:0003677]; negative regulation of protein phosphorylation [GO:0001933]; positive regulation of canonical Wnt signaling pathway [GO:0090263]; protein stabilization [GO:0050821]	DNA binding [GO:0003677]
PPAP2B	<-0.5	8	1	13	0.144144	13.8559	5.13451	0.0234547	Phospholipid phosphatase 3 (EC 3.1.3.-) (EC 3.1.3.4) (Lipid phosphate phosphohydrolase 3) (PAP2-beta) (Phosphatidate phosphohydrolase type 2b) (Phosphatidic acid phosphatase 2b) (PAP-2b) (PAP2b) (Vascular endothelial growth factor and type I collagen-inducible protein) (VCIP)	Bergmann glial cell differentiation [GO:0060020]; blood vessel development [GO:0001568]; canonical Wnt signaling pathway [GO:0060070]; canonical Wnt signaling pathway involved in positive regulation of cell-cell adhesion [GO:0044329]; canonical Wnt signaling pathway involved in positive regulation of endothelial cell migration [GO:0044328]; canonical Wnt signaling pathway involved in positive reg…	adherens junction [GO:0005912]; basolateral plasma membrane [GO:0016323]; endoplasmic reticulum exit site [GO:0070971]; endoplasmic reticulum-Golgi intermediate compartment membrane [GO:0033116]; endoplasmic reticulum membrane [GO:0005789]; Golgi apparatus [GO:0005794]; Golgi membrane [GO:0000139]; integral component of membrane [GO:0016021]; integral component of plasma membrane [GO:0005887]; me…	adherens junction [GO:0005912]; basolateral plasma membrane [GO:0016323]; endoplasmic reticulum exit site [GO:0070971]; endoplasmic reticulum membrane [GO:0005789]; endoplasmic reticulum-Golgi intermediate compartment membrane [GO:0033116]; Golgi apparatus [GO:0005794]; Golgi membrane [GO:0000139]; integral component of membrane [GO:0016021]; integral component of plasma membrane [GO:0005887]; me…	ceramide-1-phosphate phosphatase activity [GO:0106235]; integrin binding [GO:0005178]; lipid phosphatase activity [GO:0042577]; phosphatase activity [GO:0016791]; phosphatidate phosphatase activity [GO:0008195]; sphingosine-1-phosphate phosphatase activity [GO:0042392]
C3orf49	<-0.5	8	1	13	0.144144	13.8559	5.13451	0.0234547	Uncharacterized protein C3orf49
MTAP	<-0.5	8	1	13	0.144144	13.8559	5.13451	0.0234547	S-methyl-5'-thioadenosine phosphorylase (EC 2.4.2.28) (5'-methylthioadenosine phosphorylase) (MTA phosphorylase) (MTAP) (MTAPase)	L-methionine salvage from methylthioadenosine [GO:0019509]; purine ribonucleoside salvage [GO:0006166]	cytoplasm [GO:0005737]; nucleus [GO:0005634]	cytoplasm [GO:0005737]; nucleus [GO:0005634]; S-methyl-5-thioadenosine phosphorylase activity [GO:0017061]; L-methionine salvage from methylthioadenosine [GO:0019509]; purine ribonucleoside salvage [GO:0006166]	S-methyl-5-thioadenosine phosphorylase activity [GO:0017061]
CCDC92	<-0.5	8	1	13	0.144144	13.8559	5.13451	0.0234547	Coiled-coil domain-containing protein 92 (Fragment)
SSTR2	<-0.5	8	1	13	0.144144	13.8559	5.13451	0.0234547	Somatostatin receptor type 2 (SS-2-R) (SS2-R) (SS2R) (SRIF-1)	adenylate cyclase-inhibiting G protein-coupled receptor signaling pathway [GO:0007193]; cellular response to estradiol stimulus [GO:0071392]; cellular response to glucocorticoid stimulus [GO:0071385]; cerebellum development [GO:0021549]; forebrain development [GO:0030900]; G protein-coupled receptor signaling pathway [GO:0007186]; G protein-coupled receptor signaling pathway, coupled to cyclic nu…	cytosol [GO:0005829]; integral component of plasma membrane [GO:0005887]; neuron projection [GO:0043005]; plasma membrane [GO:0005886]	cytosol [GO:0005829]; integral component of plasma membrane [GO:0005887]; neuron projection [GO:0043005]; plasma membrane [GO:0005886]; G protein-coupled receptor activity [GO:0004930]; neuropeptide binding [GO:0042923]; PDZ domain binding [GO:0030165]; peptide binding [GO:0042277]; somatostatin receptor activity [GO:0004994]; adenylate cyclase-inhibiting G protein-coupled receptor signaling path…	G protein-coupled receptor activity [GO:0004930]; neuropeptide binding [GO:0042923]; PDZ domain binding [GO:0030165]; peptide binding [GO:0042277]; somatostatin receptor activity [GO:0004994]
C1QTNF3	<-0.5	8	1	13	0.144144	13.8559	5.13451	0.0234547	Complement C1q tumor necrosis factor-related protein 3 (Collagenous repeat-containing sequence 26 kDa protein) (CORS26) (Secretory protein CORS26)	cellular triglyceride homeostasis [GO:0035356]; fat cell differentiation [GO:0045444]; negative regulation of gene expression [GO:0010629]; negative regulation of gluconeogenesis [GO:0045721]; negative regulation of inflammatory response [GO:0050728]; negative regulation of interleukin-6 production [GO:0032715]; negative regulation of monocyte chemotactic protein-1 production [GO:0071638]; negati…	collagen trimer [GO:0005581]; extracellular exosome [GO:0070062]; membrane [GO:0016020]	collagen trimer [GO:0005581]; extracellular exosome [GO:0070062]; membrane [GO:0016020]; identical protein binding [GO:0042802]; cellular triglyceride homeostasis [GO:0035356]; fat cell differentiation [GO:0045444]; negative regulation of gene expression [GO:0010629]; negative regulation of gluconeogenesis [GO:0045721]; negative regulation of inflammatory response [GO:0050728]; negative regulatio…	identical protein binding [GO:0042802]
CNRIP1	<-0.5	8	1	13	0.144144	13.8559	5.13451	0.0234547	CB1 cannabinoid receptor-interacting protein 1
RXFP4	<-0.5	8	1	13	0.144144	13.8559	5.13451	0.0234547	Relaxin-3 receptor 2 (RLN3 receptor 2) (G-protein coupled receptor 100) (G-protein coupled receptor GPCR142) (Insulin-like peptide INSL5 receptor) (Relaxin family peptide receptor 4)	G protein-coupled receptor signaling pathway [GO:0007186]; neuropeptide signaling pathway [GO:0007218]; positive regulation of feeding behavior [GO:2000253]	integral component of plasma membrane [GO:0005887]; plasma membrane [GO:0005886]	integral component of plasma membrane [GO:0005887]; plasma membrane [GO:0005886]; G protein-coupled peptide receptor activity [GO:0008528]; G protein-coupled receptor signaling pathway [GO:0007186]; neuropeptide signaling pathway [GO:0007218]; positive regulation of feeding behavior [GO:2000253]	G protein-coupled peptide receptor activity [GO:0008528]
FNDC5	<-0.5	8	1	13	0.144144	13.8559	5.13451	0.0234547	Fibronectin type III domain-containing protein 5	positive regulation of brown fat cell differentiation [GO:0090336]; response to muscle activity [GO:0014850]	endoplasmic reticulum [GO:0005783]; extracellular region [GO:0005576]; integral component of membrane [GO:0016021]; plasma membrane [GO:0005886]	endoplasmic reticulum [GO:0005783]; extracellular region [GO:0005576]; integral component of membrane [GO:0016021]; plasma membrane [GO:0005886]; positive regulation of brown fat cell differentiation [GO:0090336]; response to muscle activity [GO:0014850]
NME5	<-0.5	8	1	13	0.144144	13.8559	5.13451	0.0234547	Non-metastatic cells 5 protein expressed in isoform 1 (Fragment)	cilium assembly [GO:0060271]; CTP biosynthetic process [GO:0006241]; epithelial cilium movement involved in extracellular fluid movement [GO:0003351]; GTP biosynthetic process [GO:0006183]; negative regulation of oxidative stress-induced intrinsic apoptotic signaling pathway [GO:1902176]; spermatid development [GO:0007286]; UTP biosynthetic process [GO:0006228]; ventricular system development [GO…	extracellular region [GO:0005576]; sperm flagellum [GO:0036126]	extracellular region [GO:0005576]; sperm flagellum [GO:0036126]; nucleoside diphosphate kinase activity [GO:0004550]; cilium assembly [GO:0060271]; CTP biosynthetic process [GO:0006241]; epithelial cilium movement involved in extracellular fluid movement [GO:0003351]; GTP biosynthetic process [GO:0006183]; negative regulation of oxidative stress-induced intrinsic apoptotic signaling pathway [GO:1…	nucleoside diphosphate kinase activity [GO:0004550]
SRSF1	<-0.5	8	1	13	0.144144	13.8559	5.13451	0.0234547	Serine/arginine-rich splicing factor 1 (Splicing factor, arginine/serine-rich 1) (Fragment)			RNA binding [GO:0003723]	RNA binding [GO:0003723]
STAMBP	<-0.5	8	1	13	0.144144	13.8559	5.13451	0.0234547	STAM-binding protein (Fragment)
CD83	<-0.5	8	1	13	0.144144	13.8559	5.13451	0.0234547	CD83 antigen		integral component of membrane [GO:0016021]	integral component of membrane [GO:0016021]
OR5K1	<-0.5	8	1	13	0.144144	13.8559	5.13451	0.0234547	Olfactory receptor		integral component of membrane [GO:0016021]; plasma membrane [GO:0005886]	integral component of membrane [GO:0016021]; plasma membrane [GO:0005886]; G protein-coupled receptor activity [GO:0004930]; olfactory receptor activity [GO:0004984]	G protein-coupled receptor activity [GO:0004930]; olfactory receptor activity [GO:0004984]
MNAT1	<-0.5	8	1	13	0.144144	13.8559	5.13451	0.0234547	CDK-activating kinase assembly factor MAT1 (CDK7/cyclin-H assembly factor) (Menage a trois) (RING finger protein MAT1)	cell cycle [GO:0007049]; nucleotide-excision repair [GO:0006289]	transcription factor TFIIH holo complex [GO:0005675]	transcription factor TFIIH holo complex [GO:0005675]; cyclin-dependent protein serine/threonine kinase activator activity [GO:0061575]; metal ion binding [GO:0046872]; cell cycle [GO:0007049]; nucleotide-excision repair [GO:0006289]	cyclin-dependent protein serine/threonine kinase activator activity [GO:0061575]; metal ion binding [GO:0046872]
LCOR	<-0.5	8	1	13	0.144144	13.8559	5.13451	0.0234547	Ligand-dependent corepressor
TSNAX	<-0.5	8	1	13	0.144144	13.8559	5.13451	0.0234547	Translin-associated factor X, isoform CRA_c		Golgi apparatus [GO:0005794]; nucleoplasm [GO:0005654]	Golgi apparatus [GO:0005794]; nucleoplasm [GO:0005654]; A2A adenosine receptor binding [GO:0031687]; protein-containing complex binding [GO:0044877]; sequence-specific DNA binding [GO:0043565]; single-stranded DNA binding [GO:0003697]	A2A adenosine receptor binding [GO:0031687]; protein-containing complex binding [GO:0044877]; sequence-specific DNA binding [GO:0043565]; single-stranded DNA binding [GO:0003697]
ARHGDIA	<-0.5	8	1	13	0.144144	13.8559	5.13451	0.0234547	Rho GDP dissociation inhibitor alpha isoform 2 (Fragment)		cytoplasm [GO:0005737]	cytoplasm [GO:0005737]; GTPase activator activity [GO:0005096]; Rho GDP-dissociation inhibitor activity [GO:0005094]	GTPase activator activity [GO:0005096]; Rho GDP-dissociation inhibitor activity [GO:0005094]
KCTD20	<-0.5	8	1	13	0.144144	13.8559	5.13451	0.0234547	BTB/POZ domain-containing protein KCTD20 (Fragment)
ACAA2	<-0.5	8	1	13	0.144144	13.8559	5.13451	0.0234547	Acetyl-Coenzyme A acyltransferase 2 (Mitochondrial 3-oxoacyl-Coenzyme A thiolase), isoform CRA_d		myosin complex [GO:0016459]	myosin complex [GO:0016459]; actin binding [GO:0003779]; ATP binding [GO:0005524]; motor activity [GO:0003774]; transferase activity, transferring acyl groups [GO:0016746]	actin binding [GO:0003779]; ATP binding [GO:0005524]; motor activity [GO:0003774]; transferase activity, transferring acyl groups [GO:0016746]
CILP2	<-0.5	51	3	11	0.918919	13.0811	5.04412	0.0247097	Cartilage intermediate layer protein 2 (Cartilage intermediate layer protein 2, isoform CRA_b)		extracellular region [GO:0005576]	extracellular region [GO:0005576]
C10orf71	<-0.5	51	3	11	0.918919	13.0811	5.04412	0.0247097	Cardiac-enriched FHL2-interacting protein	positive regulation of calcineurin-NFAT signaling cascade [GO:0070886]	Z disc [GO:0030018]	Z disc [GO:0030018]; positive regulation of calcineurin-NFAT signaling cascade [GO:0070886]
PTPN23	<-0.5	51	3	11	0.918919	13.0811	5.04412	0.0247097	Tyrosine-protein phosphatase non-receptor type 23 (Fragment)
MCPH1	<-0.5	51	3	11	0.918919	13.0811	5.04412	0.0247097	Truncated microcephalin (Fragment)
EML5	<-0.5	51	3	11	0.918919	13.0811	5.04412	0.0247097	Echinoderm microtubule-associated protein-like 5 (Fragment)
STAB1	<-0.5	81	4	10	1.45946	12.5405	4.9371	0.0262861	Stabilin-1 (Fragment)		integral component of membrane [GO:0016021]	integral component of membrane [GO:0016021]
ZNF611	<-0.5	27	2	12	0.486486	13.5135	4.87822	0.0271976	Zinc finger protein 611 (Fragment)	regulation of transcription, DNA-templated [GO:0006355]		regulation of transcription, DNA-templated [GO:0006355]
ZFP36L2	<-0.5	27	2	12	0.486486	13.5135	4.87822	0.0271976	mRNA decay activator protein ZFP36L2 (Butyrate response factor 2) (EGF-response factor 2) (ERF-2) (TPA-induced sequence 11d) (Zinc finger protein 36, C3H1 type-like 2) (ZFP36-like 2)	3'-UTR-mediated mRNA destabilization [GO:0061158]; cellular response to epidermal growth factor stimulus [GO:0071364]; cellular response to fibroblast growth factor stimulus [GO:0044344]; cellular response to glucocorticoid stimulus [GO:0071385]; cellular response to granulocyte macrophage colony-stimulating factor stimulus [GO:0097011]; cellular response to transforming growth factor beta stimul…	cytoplasm [GO:0005737]; nucleus [GO:0005634]	cytoplasm [GO:0005737]; nucleus [GO:0005634]; metal ion binding [GO:0046872]; mRNA 3'-UTR AU-rich region binding [GO:0035925]; RNA binding [GO:0003723]; 3'-UTR-mediated mRNA destabilization [GO:0061158]; cellular response to epidermal growth factor stimulus [GO:0071364]; cellular response to fibroblast growth factor stimulus [GO:0044344]; cellular response to glucocorticoid stimulus [GO:0071385];…	metal ion binding [GO:0046872]; mRNA 3'-UTR AU-rich region binding [GO:0035925]; RNA binding [GO:0003723]
ZNF253	<-0.5	27	2	12	0.486486	13.5135	4.87822	0.0271976	Zinc finger protein 253	regulation of transcription, DNA-templated [GO:0006355]		metal ion binding [GO:0046872]; regulation of transcription, DNA-templated [GO:0006355]	metal ion binding [GO:0046872]
SLC35C2	<-0.5	27	2	12	0.486486	13.5135	4.87822	0.0271976	Solute carrier family 35 member C2 (Fragment)		integral component of membrane [GO:0016021]	integral component of membrane [GO:0016021]
FRMD4B	<-0.5	27	2	12	0.486486	13.5135	4.87822	0.0271976	FERM domain-containing protein 4B (Fragment)		cytoskeleton [GO:0005856]	cytoskeleton [GO:0005856]
PRKCB	<-0.5	27	2	12	0.486486	13.5135	4.87822	0.0271976	Protein kinase C beta type (Fragment)			ATP binding [GO:0005524]; protein kinase activity [GO:0004672]	ATP binding [GO:0005524]; protein kinase activity [GO:0004672]
TAF1B	<-0.5	27	2	12	0.486486	13.5135	4.87822	0.0271976	TATA box-binding protein-associated factor RNA polymerase I subunit B
TOP2A	<-0.5	27	2	12	0.486486	13.5135	4.87822	0.0271976	DNA topoisomerase 2 (EC 5.6.2.2)	DNA topological change [GO:0006265]	nucleus [GO:0005634]	nucleus [GO:0005634]; ATP binding [GO:0005524]; DNA binding [GO:0003677]; DNA topoisomerase type II (double strand cut, ATP-hydrolyzing) activity [GO:0003918]; metal ion binding [GO:0046872]; DNA topological change [GO:0006265]	ATP binding [GO:0005524]; DNA binding [GO:0003677]; DNA topoisomerase type II (double strand cut, ATP-hydrolyzing) activity [GO:0003918]; metal ion binding [GO:0046872]
NR1H4	<-0.5	27	2	12	0.486486	13.5135	4.87822	0.0271976	Farnesoid X receptor (Nuclear receptor subfamily 1, group H, member 4, isoform CRA_a)		nucleus [GO:0005634]	nucleus [GO:0005634]; nuclear receptor activity [GO:0004879]; sequence-specific DNA binding [GO:0043565]; zinc ion binding [GO:0008270]	nuclear receptor activity [GO:0004879]; sequence-specific DNA binding [GO:0043565]; zinc ion binding [GO:0008270]
PITPNM3	<-0.5	27	2	12	0.486486	13.5135	4.87822	0.0271976	PITPNM family member 3			metal ion binding [GO:0046872]	metal ion binding [GO:0046872]
KCNS1	<-0.5	27	2	12	0.486486	13.5135	4.87822	0.0271976	KCNS1 protein (Potassium voltage-gated channel, delayed-rectifier, subfamily S, member 1, isoform CRA_b) (cDNA FLJ75995, highly similar to Homo sapiens potassium voltage-gated channel, delayed-rectifier, subfamily S, member 1 (KCNS1), mRNA)	protein homooligomerization [GO:0051260]; regulation of delayed rectifier potassium channel activity [GO:1902259]	perinuclear region of cytoplasm [GO:0048471]; voltage-gated potassium channel complex [GO:0008076]	perinuclear region of cytoplasm [GO:0048471]; voltage-gated potassium channel complex [GO:0008076]; voltage-gated potassium channel activity [GO:0005249]; protein homooligomerization [GO:0051260]; regulation of delayed rectifier potassium channel activity [GO:1902259]	voltage-gated potassium channel activity [GO:0005249]
PLK2	<-0.5	27	2	12	0.486486	13.5135	4.87822	0.0271976	Serine/threonine-protein kinase PLK (EC 2.7.11.21) (Polo-like kinase)	long-term synaptic depression [GO:0060292]; long-term synaptic potentiation [GO:0060291]; memory [GO:0007613]; mitotic cell cycle checkpoint [GO:0007093]; negative regulation of angiogenesis [GO:0016525]; negative regulation of apoptotic process in bone marrow cell [GO:0071866]; negative regulation of cellular senescence [GO:2000773]; negative regulation of dendritic spine development [GO:0061000…	chromatin [GO:0000785]; dendrite [GO:0030425]	chromatin [GO:0000785]; dendrite [GO:0030425]; ATP binding [GO:0005524]; protein serine/threonine kinase activity [GO:0004674]; protein-containing complex binding [GO:0044877]; long-term synaptic depression [GO:0060292]; long-term synaptic potentiation [GO:0060291]; memory [GO:0007613]; mitotic cell cycle checkpoint [GO:0007093]; negative regulation of angiogenesis [GO:0016525]; negative regulati…	ATP binding [GO:0005524]; protein-containing complex binding [GO:0044877]; protein serine/threonine kinase activity [GO:0004674]
METTL8	<-0.5	27	2	12	0.486486	13.5135	4.87822	0.0271976	Methyltransferase-like protein (EC 2.1.1.-)	fat cell differentiation [GO:0045444]; skeletal muscle tissue development [GO:0007519]	cytoplasm [GO:0005737]; nucleus [GO:0005634]	cytoplasm [GO:0005737]; nucleus [GO:0005634]; histone acetyltransferase activity [GO:0004402]; mRNA methyltransferase activity [GO:0008174]; fat cell differentiation [GO:0045444]; skeletal muscle tissue development [GO:0007519]	histone acetyltransferase activity [GO:0004402]; mRNA methyltransferase activity [GO:0008174]
KDM5C	<-0.5	28	2	12	0.504505	13.4955	4.5988	0.0319944	[Histone H3]-trimethyl-L-lysine(4) demethylase (EC 1.14.11.67)	methylation [GO:0032259]		methyltransferase activity [GO:0008168]; methylation [GO:0032259]	methyltransferase activity [GO:0008168]
HIPK3	<-0.5	28	2	12	0.504505	13.4955	4.5988	0.0319944	Homeodomain-interacting protein kinase 3 (Fragment)
PRDM10	<-0.5	28	2	12	0.504505	13.4955	4.5988	0.0319944	PR domain containing 10 isoform 2		nucleus [GO:0005634]	nucleus [GO:0005634]; metal ion binding [GO:0046872]	metal ion binding [GO:0046872]
ZHX3	<-0.5	28	2	12	0.504505	13.4955	4.5988	0.0319944	Zinc fingers and homeoboxes protein 3 (Fragment)
ASPSCR1	<-0.5	28	2	12	0.504505	13.4955	4.5988	0.0319944	Tether-containing UBX domain for GLUT4
ADCY6	<-0.5	28	2	12	0.504505	13.4955	4.5988	0.0319944	Adenylate cyclase type 6 (Fragment)
KLHDC7A	<-0.5	28	2	12	0.504505	13.4955	4.5988	0.0319944	KLHDC7A protein (Fragment)
ZNF560	<-0.5	28	2	12	0.504505	13.4955	4.5988	0.0319944	Zinc finger protein 560	negative regulation of transcription by RNA polymerase II [GO:0000122]; regulation of transcription by RNA polymerase II [GO:0006357]	nuclear chromatin [GO:0000790]	nuclear chromatin [GO:0000790]; DNA-binding transcription factor activity, RNA polymerase II-specific [GO:0000981]; DNA-binding transcription repressor activity, RNA polymerase II-specific [GO:0001227]; metal ion binding [GO:0046872]; RNA polymerase II transcription regulatory region sequence-specific DNA binding [GO:0000977]; negative regulation of transcription by RNA polymerase II [GO:0000122]…	DNA-binding transcription factor activity, RNA polymerase II-specific [GO:0000981]; DNA-binding transcription repressor activity, RNA polymerase II-specific [GO:0001227]; metal ion binding [GO:0046872]; RNA polymerase II transcription regulatory region sequence-specific DNA binding [GO:0000977]
ZNF572	<-0.5	28	2	12	0.504505	13.4955	4.5988	0.0319944	Zinc finger protein 572	regulation of transcription by RNA polymerase II [GO:0006357]	nucleoplasm [GO:0005654]; nucleus [GO:0005634]	nucleoplasm [GO:0005654]; nucleus [GO:0005634]; DNA-binding transcription repressor activity, RNA polymerase II-specific [GO:0001227]; identical protein binding [GO:0042802]; metal ion binding [GO:0046872]; RNA polymerase II cis-regulatory region sequence-specific DNA binding [GO:0000978]; regulation of transcription by RNA polymerase II [GO:0006357]	DNA-binding transcription repressor activity, RNA polymerase II-specific [GO:0001227]; identical protein binding [GO:0042802]; metal ion binding [GO:0046872]; RNA polymerase II cis-regulatory region sequence-specific DNA binding [GO:0000978]
SAFB2	<-0.5	28	2	12	0.504505	13.4955	4.5988	0.0319944	SAFB2 protein (Fragment)	regulation of mRNA processing [GO:0050684]; regulation of transcription, DNA-templated [GO:0006355]		RNA binding [GO:0003723]; regulation of mRNA processing [GO:0050684]; regulation of transcription, DNA-templated [GO:0006355]	RNA binding [GO:0003723]
SUSD2	<-0.5	28	2	12	0.504505	13.4955	4.5988	0.0319944	Sushi domain containing 2, isoform CRA_a (Testicular tissue protein Li 190)		integral component of membrane [GO:0016021]; plasma membrane [GO:0005886]	integral component of membrane [GO:0016021]; plasma membrane [GO:0005886]
TNFAIP3	<-0.5	28	2	12	0.504505	13.4955	4.5988	0.0319944	Ubiquitinyl hydrolase 1 (EC 3.4.19.12)	protein deubiquitination [GO:0016579]; protein ubiquitination [GO:0016567]	cytoplasm [GO:0005737]; intracellular membrane-bounded organelle [GO:0043231]; nucleus [GO:0005634]	cytoplasm [GO:0005737]; intracellular membrane-bounded organelle [GO:0043231]; nucleus [GO:0005634]; cysteine-type peptidase activity [GO:0008234]; DNA binding [GO:0003677]; thiol-dependent ubiquitin-specific protease activity [GO:0004843]; zinc ion binding [GO:0008270]; protein deubiquitination [GO:0016579]; protein ubiquitination [GO:0016567]	cysteine-type peptidase activity [GO:0008234]; DNA binding [GO:0003677]; thiol-dependent ubiquitin-specific protease activity [GO:0004843]; zinc ion binding [GO:0008270]
OTUD7A	<-0.5	28	2	12	0.504505	13.4955	4.5988	0.0319944	OTU domain-containing protein 7A	protein K11-linked deubiquitination [GO:0035871]		peptidase activity [GO:0008233]; protein K11-linked deubiquitination [GO:0035871]	peptidase activity [GO:0008233]
PCDHA7	<-0.5	28	2	12	0.504505	13.4955	4.5988	0.0319944	Protocadherin alpha-7 (PCDH-alpha-7)	cell adhesion [GO:0007155]; cell-cell recognition [GO:0009988]; homophilic cell adhesion via plasma membrane adhesion molecules [GO:0007156]; nervous system development [GO:0007399]	integral component of plasma membrane [GO:0005887]	integral component of plasma membrane [GO:0005887]; calcium ion binding [GO:0005509]; identical protein binding [GO:0042802]; cell adhesion [GO:0007155]; cell-cell recognition [GO:0009988]; homophilic cell adhesion via plasma membrane adhesion molecules [GO:0007156]; nervous system development [GO:0007399]	calcium ion binding [GO:0005509]; identical protein binding [GO:0042802]
STK17B	<-0.5	28	2	12	0.504505	13.4955	4.5988	0.0319944	Serine/threonine-protein kinase 17B (Fragment)			ATP binding [GO:0005524]	ATP binding [GO:0005524]
FAM135A	<-0.5	55	3	11	0.990991	13.009	4.38306	0.0362977	Protein FAM135A (Fragment)
ALKBH5	<-0.5	9	1	13	0.162162	13.8378	4.37956	0.0363724	RNA demethylase ALKBH5
CCND1	<-0.5	9	1	13	0.162162	13.8378	4.37956	0.0363724	G1/S-specific cyclin-D1
RNF183	<-0.5	9	1	13	0.162162	13.8378	4.37956	0.0363724	Ring finger protein 183, isoform CRA_b	protein autoubiquitination [GO:0051865]	cis-Golgi network membrane [GO:0033106]; endoplasmic reticulum membrane [GO:0005789]; integral component of membrane [GO:0016021]; lysosomal membrane [GO:0005765]	cis-Golgi network membrane [GO:0033106]; endoplasmic reticulum membrane [GO:0005789]; integral component of membrane [GO:0016021]; lysosomal membrane [GO:0005765]; metal ion binding [GO:0046872]; ubiquitin protein ligase activity [GO:0061630]; protein autoubiquitination [GO:0051865]	metal ion binding [GO:0046872]; ubiquitin protein ligase activity [GO:0061630]
PQLC2	<-0.5	9	1	13	0.162162	13.8378	4.37956	0.0363724	PQ loop repeat containing 2 isoform 1 (PQ loop repeat containing 2, isoform CRA_b)		integral component of membrane [GO:0016021]; intracellular membrane-bounded organelle [GO:0043231]	integral component of membrane [GO:0016021]; intracellular membrane-bounded organelle [GO:0043231]
HNRNPC	<-0.5	9	1	13	0.162162	13.8378	4.37956	0.0363724	Heterogeneous nuclear ribonucleoproteins C1/C2 (cDNA, FLJ92657, highly similar to Homo sapiens heterogeneous nuclear ribonucleoprotein C (C1/C2) (HNRPC), transcript variant 2, mRNA)			RNA binding [GO:0003723]	RNA binding [GO:0003723]
PARP2	<-0.5	9	1	13	0.162162	13.8378	4.37956	0.0363724	Poly [ADP-ribose] polymerase 2
PSMD6	<-0.5	9	1	13	0.162162	13.8378	4.37956	0.0363724	26S proteasome non-ATPase regulatory subunit 6 (26S proteasome regulatory subunit RPN7)		proteasome complex [GO:0000502]	proteasome complex [GO:0000502]; enzyme regulator activity [GO:0030234]	enzyme regulator activity [GO:0030234]
CIRBP	<-0.5	9	1	13	0.162162	13.8378	4.37956	0.0363724	Cold-inducible RNA-binding protein (Glycine-rich RNA-binding protein CIRP)		cytoplasm [GO:0005737]; nucleoplasm [GO:0005654]	cytoplasm [GO:0005737]; nucleoplasm [GO:0005654]; RNA binding [GO:0003723]	RNA binding [GO:0003723]
LRRC29	<-0.5	9	1	13	0.162162	13.8378	4.37956	0.0363724	Leucine rich repeat containing 29, isoform CRA_a
BID	<-0.5	9	1	13	0.162162	13.8378	4.37956	0.0363724	BH3 interacting domain death agonist Si6 isoform (Fragment)
TMEM164	<-0.5	9	1	13	0.162162	13.8378	4.37956	0.0363724	Transmembrane protein 164		integral component of membrane [GO:0016021]	integral component of membrane [GO:0016021]
HEPACAM	<-0.5	9	1	13	0.162162	13.8378	4.37956	0.0363724	Alternative protein HEPACAM
ZDHHC9	<-0.5	9	1	13	0.162162	13.8378	4.37956	0.0363724	Palmitoyltransferase (EC 2.3.1.225) (Fragment)		integral component of membrane [GO:0016021]	integral component of membrane [GO:0016021]; protein-cysteine S-palmitoyltransferase activity [GO:0019706]	protein-cysteine S-palmitoyltransferase activity [GO:0019706]
BRS3	<-0.5	9	1	13	0.162162	13.8378	4.37956	0.0363724	Bombesin receptor subtype-3 (BRS-3)	adult feeding behavior [GO:0008343]; glucose metabolic process [GO:0006006]; G protein-coupled receptor signaling pathway [GO:0007186]; regulation of blood pressure [GO:0008217]	integral component of membrane [GO:0016021]; integral component of plasma membrane [GO:0005887]; neuronal cell body [GO:0043025]; neuron projection [GO:0043005]; plasma membrane [GO:0005886]	integral component of membrane [GO:0016021]; integral component of plasma membrane [GO:0005887]; neuron projection [GO:0043005]; neuronal cell body [GO:0043025]; plasma membrane [GO:0005886]; bombesin receptor activity [GO:0004946]; G protein-coupled receptor activity [GO:0004930]; adult feeding behavior [GO:0008343]; G protein-coupled receptor signaling pathway [GO:0007186]; glucose metabolic pr…	bombesin receptor activity [GO:0004946]; G protein-coupled receptor activity [GO:0004930]
DNASE1L1	<-0.5	9	1	13	0.162162	13.8378	4.37956	0.0363724	Deoxyribonuclease-1-like 1 (Fragment)
OTUD5	<-0.5	9	1	13	0.162162	13.8378	4.37956	0.0363724	Deubiquitinating enzyme A (EC 3.4.19.12)	protein deubiquitination [GO:0016579]		cysteine-type peptidase activity [GO:0008234]; thiol-dependent ubiquitin-specific protease activity [GO:0004843]; protein deubiquitination [GO:0016579]	cysteine-type peptidase activity [GO:0008234]; thiol-dependent ubiquitin-specific protease activity [GO:0004843]
YJEFN3	<-0.5	9	1	13	0.162162	13.8378	4.37956	0.0363724	YjeF N-terminal domain-containing protein 3
IFNG	<-0.5	9	1	13	0.162162	13.8378	4.37956	0.0363724	Interferon gamma (IFN-gamma)	defense response to virus [GO:0051607]; immune response [GO:0006955]; regulation of growth [GO:0040008]	extracellular space [GO:0005615]	extracellular space [GO:0005615]; cytokine activity [GO:0005125]; interferon-gamma receptor binding [GO:0005133]; defense response to virus [GO:0051607]; immune response [GO:0006955]; regulation of growth [GO:0040008]	cytokine activity [GO:0005125]; interferon-gamma receptor binding [GO:0005133]
HP	<-0.5	9	1	13	0.162162	13.8378	4.37956	0.0363724	Haptoglobin		extracellular region [GO:0005576]	extracellular region [GO:0005576]; hemoglobin binding [GO:0030492]; serine-type endopeptidase activity [GO:0004252]	hemoglobin binding [GO:0030492]; serine-type endopeptidase activity [GO:0004252]
DOK4	<-0.5	9	1	13	0.162162	13.8378	4.37956	0.0363724	Docking protein 4, isoform CRA_a
TNIP2	<-0.5	9	1	13	0.162162	13.8378	4.37956	0.0363724	TNFAIP3-interacting protein 2		cytosol [GO:0005829]; nucleoplasm [GO:0005654]	cytosol [GO:0005829]; nucleoplasm [GO:0005654]; K63-linked polyubiquitin modification-dependent protein binding [GO:0070530]; metal ion binding [GO:0046872]	K63-linked polyubiquitin modification-dependent protein binding [GO:0070530]; metal ion binding [GO:0046872]
NPIPB6	<-0.5	9	1	13	0.162162	13.8378	4.37956	0.0363724	Nuclear pore complex-interacting protein family member B6		nucleoplasm [GO:0005654]	nucleoplasm [GO:0005654]
TMEM109	<-0.5	9	1	13	0.162162	13.8378	4.37956	0.0363724	Transmembrane protein 109 (Mitsugumin-23) (Mg23)	cellular response to gamma radiation [GO:0071480]; intrinsic apoptotic signaling pathway in response to DNA damage by p53 class mediator [GO:0042771]; negative regulation of cell death [GO:0060548]; regulation of ion transmembrane transport [GO:0034765]	extracellular exosome [GO:0070062]; integral component of membrane [GO:0016021]; nuclear outer membrane [GO:0005640]; sarcoplasmic reticulum membrane [GO:0033017]	extracellular exosome [GO:0070062]; integral component of membrane [GO:0016021]; nuclear outer membrane [GO:0005640]; sarcoplasmic reticulum membrane [GO:0033017]; voltage-gated ion channel activity [GO:0005244]; cellular response to gamma radiation [GO:0071480]; intrinsic apoptotic signaling pathway in response to DNA damage by p53 class mediator [GO:0042771]; negative regulation of cell death […	voltage-gated ion channel activity [GO:0005244]
RBBP7	<-0.5	9	1	13	0.162162	13.8378	4.37956	0.0363724	Histone-binding protein RBBP7 (Fragment)
C16orf89	<-0.5	9	1	13	0.162162	13.8378	4.37956	0.0363724	UPF0764 protein C16orf89
TECR	<-0.5	9	1	13	0.162162	13.8378	4.37956	0.0363724	Very-long-chain enoyl-CoA reductase
GOLGA6A	<-0.5	9	1	13	0.162162	13.8378	4.37956	0.0363724	Golgin subfamily A member 6A (Golgin linked to PML) (Golgin-like protein)	Golgi organization [GO:0007030]	cis-Golgi network [GO:0005801]; Golgi apparatus [GO:0005794]; Golgi cis cisterna [GO:0000137]; Golgi cisterna membrane [GO:0032580]	cis-Golgi network [GO:0005801]; Golgi apparatus [GO:0005794]; Golgi cis cisterna [GO:0000137]; Golgi cisterna membrane [GO:0032580]; Golgi organization [GO:0007030]
STX17	<-0.5	9	1	13	0.162162	13.8378	4.37956	0.0363724	Syntaxin-17	autophagosome maturation [GO:0097352]; endoplasmic reticulum-Golgi intermediate compartment organization [GO:0097111]; endoplasmic reticulum to Golgi vesicle-mediated transport [GO:0006888]	cytoplasm [GO:0005737]; membrane [GO:0016020]	cytoplasm [GO:0005737]; membrane [GO:0016020]; SNARE binding [GO:0000149]; autophagosome maturation [GO:0097352]; endoplasmic reticulum to Golgi vesicle-mediated transport [GO:0006888]; endoplasmic reticulum-Golgi intermediate compartment organization [GO:0097111]	SNARE binding [GO:0000149]
IYD	<-0.5	9	1	13	0.162162	13.8378	4.37956	0.0363724	Iodotyrosine deiodinase (Fragment)			oxidoreductase activity [GO:0016491]	oxidoreductase activity [GO:0016491]
CELA2B	<-0.5	9	1	13	0.162162	13.8378	4.37956	0.0363724	Chymotrypsin-like elastase family member 2B (EC 3.4.21.71) (Elastase-2B)	proteolysis [GO:0006508]	extracellular region [GO:0005576]; extracellular space [GO:0005615]	extracellular region [GO:0005576]; extracellular space [GO:0005615]; serine-type endopeptidase activity [GO:0004252]; proteolysis [GO:0006508]	serine-type endopeptidase activity [GO:0004252]
GNB5	<-0.5	9	1	13	0.162162	13.8378	4.37956	0.0363724	Guanine nucleotide binding protein (G protein), beta 5, isoform CRA_a	signal transduction [GO:0007165]		signal transduction [GO:0007165]
DUSP2	<-0.5	9	1	13	0.162162	13.8378	4.37956	0.0363724	Dual specificity protein phosphatase 2 (EC 3.1.3.16) (EC 3.1.3.48) (Dual specificity protein phosphatase PAC-1)	endoderm formation [GO:0001706]; inactivation of MAPK activity [GO:0000188]; peptidyl-threonine dephosphorylation [GO:0035970]; peptidyl-tyrosine dephosphorylation [GO:0035335]; protein dephosphorylation [GO:0006470]	cytoplasm [GO:0005737]; nuclear membrane [GO:0031965]; nucleoplasm [GO:0005654]; nucleus [GO:0005634]	cytoplasm [GO:0005737]; nuclear membrane [GO:0031965]; nucleoplasm [GO:0005654]; nucleus [GO:0005634]; MAP kinase tyrosine/serine/threonine phosphatase activity [GO:0017017]; mitogen-activated protein kinase binding [GO:0051019]; phosphoprotein phosphatase activity [GO:0004721]; protein tyrosine phosphatase activity [GO:0004725]; protein tyrosine/threonine phosphatase activity [GO:0008330]; endod…	MAP kinase tyrosine/serine/threonine phosphatase activity [GO:0017017]; mitogen-activated protein kinase binding [GO:0051019]; phosphoprotein phosphatase activity [GO:0004721]; protein tyrosine/threonine phosphatase activity [GO:0008330]; protein tyrosine phosphatase activity [GO:0004725]
SSUH2	<-0.5	9	1	13	0.162162	13.8378	4.37956	0.0363724	Protein SSUH2 homolog
VDAC3	<-0.5	9	1	13	0.162162	13.8378	4.37956	0.0363724	Voltage-dependent anion-selective channel protein 3	regulation of cilium assembly [GO:1902017]	mitochondrial outer membrane [GO:0005741]; pore complex [GO:0046930]	mitochondrial outer membrane [GO:0005741]; pore complex [GO:0046930]; nucleotide binding [GO:0000166]; porin activity [GO:0015288]; voltage-gated anion channel activity [GO:0008308]; regulation of cilium assembly [GO:1902017]	nucleotide binding [GO:0000166]; porin activity [GO:0015288]; voltage-gated anion channel activity [GO:0008308]
SOST	<-0.5	9	1	13	0.162162	13.8378	4.37956	0.0363724	Sclerostin	cellular response to parathyroid hormone stimulus [GO:0071374]; negative regulation of BMP signaling pathway [GO:0030514]; negative regulation of canonical Wnt signaling pathway [GO:0090090]; negative regulation of ossification [GO:0030279]; negative regulation of protein-containing complex assembly [GO:0031333]; negative regulation of Wnt signaling pathway [GO:0030178]; ossification [GO:0001503]…	extracellular region [GO:0005576]; extracellular space [GO:0005615]; Golgi apparatus [GO:0005794]; protein-containing complex [GO:0032991]	extracellular region [GO:0005576]; extracellular space [GO:0005615]; Golgi apparatus [GO:0005794]; protein-containing complex [GO:0032991]; BMP binding [GO:0036122]; heparin binding [GO:0008201]; transcription factor binding [GO:0008134]; cellular response to parathyroid hormone stimulus [GO:0071374]; negative regulation of BMP signaling pathway [GO:0030514]; negative regulation of canonical Wnt …	BMP binding [GO:0036122]; heparin binding [GO:0008201]; transcription factor binding [GO:0008134]
FAM221A	<-0.5	9	1	13	0.162162	13.8378	4.37956	0.0363724	Protein FAM221A
RIOK2	<-0.5	9	1	13	0.162162	13.8378	4.37956	0.0363724	Serine/threonine-protein kinase RIO2
ECHS1	<-0.5	9	1	13	0.162162	13.8378	4.37956	0.0363724	Enoyl Coenzyme A hydratase, short chain, 1, mitochondrial (Epididymis secretory sperm binding protein)			catalytic activity [GO:0003824]	catalytic activity [GO:0003824]
ARMCX5	<-0.5	9	1	13	0.162162	13.8378	4.37956	0.0363724	Armadillo repeat-containing X-linked protein 5 (Fragment)
ALKBH4	<-0.5	9	1	13	0.162162	13.8378	4.37956	0.0363724	Alpha-ketoglutarate-dependent dioxygenase alkB homolog 4 (Alkylated DNA repair protein alkB homolog 4) (DNA N6-methyl adenine demethylase ALKBH4) (EC 1.14.11.51) (Lysine-specific demethylase ALKBH4) (EC 1.14.11.-)	actomyosin structure organization [GO:0031032]; chromatin organization [GO:0006325]; cleavage furrow ingression [GO:0036090]; DNA demethylation [GO:0080111]; oxidative demethylation [GO:0070989]; protein demethylation [GO:0006482]; regulation of chromatin organization [GO:1902275]	contractile ring [GO:0070938]; cytoplasm [GO:0005737]; midbody [GO:0030496]; nucleolus [GO:0005730]	contractile ring [GO:0070938]; cytoplasm [GO:0005737]; midbody [GO:0030496]; nucleolus [GO:0005730]; 2-oxoglutarate-dependent dioxygenase activity [GO:0016706]; actin binding [GO:0003779]; demethylase activity [GO:0032451]; metal ion binding [GO:0046872]; oxidative DNA demethylase activity [GO:0035516]; oxidoreductase activity [GO:0016491]; actomyosin structure organization [GO:0031032]; chromati…	2-oxoglutarate-dependent dioxygenase activity [GO:0016706]; actin binding [GO:0003779]; demethylase activity [GO:0032451]; metal ion binding [GO:0046872]; oxidative DNA demethylase activity [GO:0035516]; oxidoreductase activity [GO:0016491]
MOB3C	<-0.5	9	1	13	0.162162	13.8378	4.37956	0.0363724	MOB kinase activator 3C (Mob1 homolog 2C) (Mps one binder kinase activator-like 2C)			metal ion binding [GO:0046872]	metal ion binding [GO:0046872]
VSTM5	<-0.5	9	1	13	0.162162	13.8378	4.37956	0.0363724	V-set and transmembrane domain-containing protein 5	filopodium assembly [GO:0046847]; positive regulation of excitatory synapse assembly [GO:1904891]; protein homooligomerization [GO:0051260]; ventral spinal cord development [GO:0021517]	axon [GO:0030424]; dendrite [GO:0030425]; integral component of membrane [GO:0016021]; plasma membrane [GO:0005886]	axon [GO:0030424]; dendrite [GO:0030425]; integral component of membrane [GO:0016021]; plasma membrane [GO:0005886]; filopodium assembly [GO:0046847]; positive regulation of excitatory synapse assembly [GO:1904891]; protein homooligomerization [GO:0051260]; ventral spinal cord development [GO:0021517]
CWC25	<-0.5	9	1	13	0.162162	13.8378	4.37956	0.0363724	Pre-mRNA-splicing factor CWC25 homolog (Fragment)
TTC9	<-0.5	9	1	13	0.162162	13.8378	4.37956	0.0363724	Tetratricopeptide repeat protein 9A (TPR repeat protein 9A)	bone development [GO:0060348]		bone development [GO:0060348]
ZBTB33	<-0.5	9	1	13	0.162162	13.8378	4.37956	0.0363724	Alternative protein ZBTB33
CCDC94	<-0.5	9	1	13	0.162162	13.8378	4.37956	0.0363724	Splicing factor YJU2 (Coiled-coil domain-containing protein 94)	mRNA splicing, via spliceosome [GO:0000398]; negative regulation of DNA damage response, signal transduction by p53 class mediator [GO:0043518]; RNA splicing [GO:0008380]	U2-type catalytic step 1 spliceosome [GO:0071006]	U2-type catalytic step 1 spliceosome [GO:0071006]; metal ion binding [GO:0046872]; mRNA splicing, via spliceosome [GO:0000398]; negative regulation of DNA damage response, signal transduction by p53 class mediator [GO:0043518]; RNA splicing [GO:0008380]	metal ion binding [GO:0046872]
PGP	<-0.5	9	1	13	0.162162	13.8378	4.37956	0.0363724	Glycerol-3-phosphate phosphatase (G3PP) (EC 3.1.3.21) (Aspartate-based ubiquitous Mg(2+)-dependent phosphatase) (AUM) (EC 3.1.3.48) (Phosphoglycolate phosphatase) (PGP)	dephosphorylation [GO:0016311]; glycerol biosynthetic process [GO:0006114]; glycerophospholipid metabolic process [GO:0006650]; negative regulation of gluconeogenesis [GO:0045721]; peptidyl-tyrosine dephosphorylation [GO:0035335]	cytoplasm [GO:0005737]	cytoplasm [GO:0005737]; glycerol-1-phosphatase activity [GO:0000121]; glycerol-3-phosphatase activity [GO:0043136]; magnesium ion binding [GO:0000287]; nucleotide phosphatase activity, acting on free nucleotides [GO:0098519]; phosphatase activity [GO:0016791]; phosphoglycolate phosphatase activity [GO:0008967]; protein tyrosine phosphatase activity [GO:0004725]; dephosphorylation [GO:0016311]; gl…	glycerol-1-phosphatase activity [GO:0000121]; glycerol-3-phosphatase activity [GO:0043136]; magnesium ion binding [GO:0000287]; nucleotide phosphatase activity, acting on free nucleotides [GO:0098519]; phosphatase activity [GO:0016791]; phosphoglycolate phosphatase activity [GO:0008967]; protein tyrosine phosphatase activity [GO:0004725]
ACTRT3	<-0.5	9	1	13	0.162162	13.8378	4.37956	0.0363724	Actin-related protein T3 (ARP-T3) (Actin-related protein M1)		cytoplasm [GO:0005737]; cytoskeleton [GO:0005856]; male germ cell nucleus [GO:0001673]	cytoplasm [GO:0005737]; cytoskeleton [GO:0005856]; male germ cell nucleus [GO:0001673]
C10orf11	<-0.5	9	1	13	0.162162	13.8378	4.37956	0.0363724	Leucine-rich melanocyte differentiation-associated protein	melanocyte differentiation [GO:0030318]		melanocyte differentiation [GO:0030318]
OR7G1	<-0.5	9	1	13	0.162162	13.8378	4.37956	0.0363724	Olfactory receptor		integral component of membrane [GO:0016021]; plasma membrane [GO:0005886]	integral component of membrane [GO:0016021]; plasma membrane [GO:0005886]; G protein-coupled receptor activity [GO:0004930]; olfactory receptor activity [GO:0004984]	G protein-coupled receptor activity [GO:0004930]; olfactory receptor activity [GO:0004984]
G6PC	<-0.5	9	1	13	0.162162	13.8378	4.37956	0.0363724	Glucose-6-phosphatase (EC 3.1.3.9)	gluconeogenesis [GO:0006094]	endoplasmic reticulum membrane [GO:0005789]; integral component of membrane [GO:0016021]	endoplasmic reticulum membrane [GO:0005789]; integral component of membrane [GO:0016021]; glucose-6-phosphatase activity [GO:0004346]; gluconeogenesis [GO:0006094]	glucose-6-phosphatase activity [GO:0004346]
CDK5	<-0.5	9	1	13	0.162162	13.8378	4.37956	0.0363724	Cyclin-dependent kinase 5 (Cyclin-dependent kinase 5 isoform 1) (Cyclin-dependent kinase 5, isoform CRA_a) (Epididymis secretory sperm binding protein)	behavioral response to cocaine [GO:0048148]; calcium ion import [GO:0070509]; cell-matrix adhesion [GO:0007160]; cellular response to amyloid-beta [GO:1904646]; central nervous system neuron development [GO:0021954]; cerebellar cortex formation [GO:0021697]; corpus callosum development [GO:0022038]; cortical actin cytoskeleton organization [GO:0030866]; dendrite morphogenesis [GO:0048813]; excita…	cytosol [GO:0005829]; dendrite [GO:0030425]; filopodium [GO:0030175]; growth cone [GO:0030426]; lamellipodium [GO:0030027]; microtubule [GO:0005874]; neuromuscular junction [GO:0031594]; neuronal cell body [GO:0043025]; nucleoplasm [GO:0005654]; plasma membrane [GO:0005886]; postsynaptic density [GO:0014069]; presynapse [GO:0098793]; protein kinase 5 complex [GO:0016533]	cytosol [GO:0005829]; dendrite [GO:0030425]; filopodium [GO:0030175]; growth cone [GO:0030426]; lamellipodium [GO:0030027]; microtubule [GO:0005874]; neuromuscular junction [GO:0031594]; neuronal cell body [GO:0043025]; nucleoplasm [GO:0005654]; plasma membrane [GO:0005886]; postsynaptic density [GO:0014069]; presynapse [GO:0098793]; protein kinase 5 complex [GO:0016533]; acetylcholine receptor a…	acetylcholine receptor activator activity [GO:0030549]; ATP binding [GO:0005524]; cyclin-dependent protein serine/threonine kinase activity [GO:0004693]; cytoskeletal protein binding [GO:0008092]; ephrin receptor binding [GO:0046875]; ErbB-2 class receptor binding [GO:0005176]; ErbB-3 class receptor binding [GO:0043125]; Hsp90 protein binding [GO:0051879]; p53 binding [GO:0002039]; protein kinase…
RGS11	<-0.5	9	1	13	0.162162	13.8378	4.37956	0.0363724	Regulator of G-protein-signaling 11	intracellular signal transduction [GO:0035556]		intracellular signal transduction [GO:0035556]
ETV7	<-0.5	9	1	13	0.162162	13.8378	4.37956	0.0363724	Transcription factor ETV7 (ETS translocation variant 7) (ETS-related protein Tel2) (Tel-related Ets factor) (Transcription factor Tel-2)	animal organ morphogenesis [GO:0009887]; cell differentiation [GO:0030154]; negative regulation of transcription by RNA polymerase II [GO:0000122]; regulation of transcription by RNA polymerase II [GO:0006357]; transcription by RNA polymerase II [GO:0006366]	nuclear chromatin [GO:0000790]; nucleoplasm [GO:0005654]; nucleus [GO:0005634]	nuclear chromatin [GO:0000790]; nucleoplasm [GO:0005654]; nucleus [GO:0005634]; DNA-binding transcription factor activity, RNA polymerase II-specific [GO:0000981]; DNA-binding transcription repressor activity, RNA polymerase II-specific [GO:0001227]; RNA polymerase II transcription regulatory region sequence-specific DNA binding [GO:0000977]; sequence-specific double-stranded DNA binding [GO:1990…	DNA-binding transcription factor activity, RNA polymerase II-specific [GO:0000981]; DNA-binding transcription repressor activity, RNA polymerase II-specific [GO:0001227]; RNA polymerase II transcription regulatory region sequence-specific DNA binding [GO:0000977]; sequence-specific double-stranded DNA binding [GO:1990837]
FBXL14	<-0.5	9	1	13	0.162162	13.8378	4.37956	0.0363724	F-box/LRR-repeat protein 14 (F-box and leucine-rich repeat protein 14)	post-translational protein modification [GO:0043687]; protein polyubiquitination [GO:0000209]; SCF-dependent proteasomal ubiquitin-dependent protein catabolic process [GO:0031146]; ubiquitin-dependent protein catabolic process [GO:0006511]	cytoplasm [GO:0005737]; cytosol [GO:0005829]; SCF ubiquitin ligase complex [GO:0019005]	cytoplasm [GO:0005737]; cytosol [GO:0005829]; SCF ubiquitin ligase complex [GO:0019005]; ubiquitin-protein transferase activity [GO:0004842]; post-translational protein modification [GO:0043687]; protein polyubiquitination [GO:0000209]; SCF-dependent proteasomal ubiquitin-dependent protein catabolic process [GO:0031146]; ubiquitin-dependent protein catabolic process [GO:0006511]	ubiquitin-protein transferase activity [GO:0004842]
MAGEA8	<-0.5	9	1	13	0.162162	13.8378	4.37956	0.0363724	Alternative protein MAGEA8
RRAS2	<-0.5	9	1	13	0.162162	13.8378	4.37956	0.0363724	Ras-related protein R-Ras2 (Fragment)	signal transduction [GO:0007165]	membrane [GO:0016020]	membrane [GO:0016020]; GTP binding [GO:0005525]; GTPase activity [GO:0003924]; signal transduction [GO:0007165]	GTPase activity [GO:0003924]; GTP binding [GO:0005525]
NDE1	<-0.5	9	1	13	0.162162	13.8378	4.37956	0.0363724	Nuclear distribution protein nudE homolog 1 (Fragment)	cell differentiation [GO:0030154]; regulation of microtubule motor activity [GO:2000574]	condensed chromosome kinetochore [GO:0000777]; cytoplasm [GO:0005737]; microtubule organizing center [GO:0005815]; spindle [GO:0005819]	condensed chromosome kinetochore [GO:0000777]; cytoplasm [GO:0005737]; microtubule organizing center [GO:0005815]; spindle [GO:0005819]; cell differentiation [GO:0030154]; regulation of microtubule motor activity [GO:2000574]
TP53TG5	<-0.5	9	1	13	0.162162	13.8378	4.37956	0.0363724	TP53-target gene 5 protein (TP53-inducible gene 5 protein)	intracellular signal transduction [GO:0035556]; negative regulation of cell growth [GO:0030308]	cytoplasm [GO:0005737]; nucleus [GO:0005634]	cytoplasm [GO:0005737]; nucleus [GO:0005634]; intracellular signal transduction [GO:0035556]; negative regulation of cell growth [GO:0030308]
IBSP	<-0.5	9	1	13	0.162162	13.8378	4.37956	0.0363724	Bone sialoprotein 2 (Bone sialoprotein II) (Cell-binding sialoprotein) (Integrin-binding sialoprotein)	biomineral tissue development [GO:0031214]; cell adhesion [GO:0007155]; integrin-mediated signaling pathway [GO:0007229]; ossification [GO:0001503]	extracellular region [GO:0005576]	extracellular region [GO:0005576]; biomineral tissue development [GO:0031214]; cell adhesion [GO:0007155]; integrin-mediated signaling pathway [GO:0007229]; ossification [GO:0001503]
TRUB1	<-0.5	9	1	13	0.162162	13.8378	4.37956	0.0363724	Probable tRNA pseudouridine synthase 1 (EC 5.4.99.-)	mRNA pseudouridine synthesis [GO:1990481]; tRNA modification [GO:0006400]	cytosol [GO:0005829]; mitochondrion [GO:0005739]; nucleus [GO:0005634]	cytosol [GO:0005829]; mitochondrion [GO:0005739]; nucleus [GO:0005634]; pseudouridine synthase activity [GO:0009982]; RNA binding [GO:0003723]; mRNA pseudouridine synthesis [GO:1990481]; tRNA modification [GO:0006400]	pseudouridine synthase activity [GO:0009982]; RNA binding [GO:0003723]
NEUROG2	<-0.5	9	1	13	0.162162	13.8378	4.37956	0.0363724	Neurogenin-2 (NGN-2) (Class A basic helix-loop-helix protein 8) (bHLHa8) (Protein atonal homolog 4)	neuron differentiation [GO:0030182]; positive regulation of DNA-binding transcription factor activity [GO:0051091]; regulation of transcription by RNA polymerase II [GO:0006357]	nuclear chromatin [GO:0000790]; nucleus [GO:0005634]	nuclear chromatin [GO:0000790]; nucleus [GO:0005634]; DNA-binding transcription factor activity, RNA polymerase II-specific [GO:0000981]; E-box binding [GO:0070888]; protein dimerization activity [GO:0046983]; RNA polymerase II cis-regulatory region sequence-specific DNA binding [GO:0000978]; sequence-specific double-stranded DNA binding [GO:1990837]; neuron differentiation [GO:0030182]; positive…	DNA-binding transcription factor activity, RNA polymerase II-specific [GO:0000981]; E-box binding [GO:0070888]; protein dimerization activity [GO:0046983]; RNA polymerase II cis-regulatory region sequence-specific DNA binding [GO:0000978]; sequence-specific double-stranded DNA binding [GO:1990837]
SPRY1	<-0.5	9	1	13	0.162162	13.8378	4.37956	0.0363724	Protein sprouty homolog 1 (Fragment)	multicellular organism development [GO:0007275]; negative regulation of cell population proliferation [GO:0008285]; negative regulation of ERK1 and ERK2 cascade [GO:0070373]; negative regulation of Ras protein signal transduction [GO:0046580]; organ induction [GO:0001759]	cytoplasm [GO:0005737]	cytoplasm [GO:0005737]; multicellular organism development [GO:0007275]; negative regulation of cell population proliferation [GO:0008285]; negative regulation of ERK1 and ERK2 cascade [GO:0070373]; negative regulation of Ras protein signal transduction [GO:0046580]; organ induction [GO:0001759]
ISL2	<-0.5	9	1	13	0.162162	13.8378	4.37956	0.0363724	Insulin gene enhancer protein ISL-2			metal ion binding [GO:0046872]	metal ion binding [GO:0046872]
HIST1H2AL	<-0.5	9	1	13	0.162162	13.8378	4.37956	0.0363724	Histone H2A		nucleosome [GO:0000786]; nucleus [GO:0005634]	nucleosome [GO:0000786]; nucleus [GO:0005634]; DNA binding [GO:0003677]; protein heterodimerization activity [GO:0046982]	DNA binding [GO:0003677]; protein heterodimerization activity [GO:0046982]
SERTAD2	<-0.5	9	1	13	0.162162	13.8378	4.37956	0.0363724	SERTA domain-containing protein 2 (Transcriptional regulator interacting with the PHD-bromodomain 2) (TRIP-Br2)	chromatin-mediated maintenance of transcription [GO:0048096]; negative regulation of cell growth [GO:0030308]	cytoplasm [GO:0005737]; cytosol [GO:0005829]; nucleoplasm [GO:0005654]; nucleus [GO:0005634]	cytoplasm [GO:0005737]; cytosol [GO:0005829]; nucleoplasm [GO:0005654]; nucleus [GO:0005634]; transcription coactivator activity [GO:0003713]; chromatin-mediated maintenance of transcription [GO:0048096]; negative regulation of cell growth [GO:0030308]	transcription coactivator activity [GO:0003713]
SIRT6	<-0.5	9	1	13	0.162162	13.8378	4.37956	0.0363724	NAD-dependent protein deacetylase sirtuin-6			transferase activity [GO:0016740]	transferase activity [GO:0016740]
ASNA1	<-0.5	9	1	13	0.162162	13.8378	4.37956	0.0363724	ATPase GET3 (EC 3.6.-.-) (Arsenical pump-driving ATPase) (Arsenite-stimulated ATPase) (Guided entry of tail-anchored proteins factor 3, ATPase) (Transmembrane domain recognition complex 40 kDa ATPase subunit) (hARSA-I) (hASNA-I)	IRE1-mediated unfolded protein response [GO:0036498]; posttranslational protein targeting to endoplasmic reticulum membrane [GO:0006620]; tail-anchored membrane protein insertion into ER membrane [GO:0071816]	cytoplasm [GO:0005737]; endoplasmic reticulum membrane [GO:0005789]; extracellular exosome [GO:0070062]; GET complex [GO:0043529]; nucleolus [GO:0005730]; nucleoplasm [GO:0005654]	cytoplasm [GO:0005737]; endoplasmic reticulum membrane [GO:0005789]; extracellular exosome [GO:0070062]; GET complex [GO:0043529]; nucleolus [GO:0005730]; nucleoplasm [GO:0005654]; arsenite transmembrane transporter activity [GO:0015105]; ATP binding [GO:0005524]; ATPase activity [GO:0016887]; metal ion binding [GO:0046872]; IRE1-mediated unfolded protein response [GO:0036498]; posttranslational …	arsenite transmembrane transporter activity [GO:0015105]; ATPase activity [GO:0016887]; ATP binding [GO:0005524]; metal ion binding [GO:0046872]
ADPRM	<-0.5	9	1	13	0.162162	13.8378	4.37956	0.0363724	Manganese-dependent ADP-ribose/CDP-alcohol diphosphatase (EC 3.6.1.13) (EC 3.6.1.16) (EC 3.6.1.53) (ADPRibase-Mn) (CDP-choline phosphohydrolase)	nucleobase-containing small molecule catabolic process [GO:0034656]	cytosol [GO:0005829]	cytosol [GO:0005829]; 2',3'-cyclic-nucleotide 2'-phosphodiesterase activity [GO:0008663]; ADP-ribose diphosphatase activity [GO:0047631]; CDP-glycerol diphosphatase activity [GO:0047734]; manganese ion binding [GO:0030145]; nucleobase-containing small molecule catabolic process [GO:0034656]	2',3'-cyclic-nucleotide 2'-phosphodiesterase activity [GO:0008663]; ADP-ribose diphosphatase activity [GO:0047631]; CDP-glycerol diphosphatase activity [GO:0047734]; manganese ion binding [GO:0030145]
PCMTD1	<-0.5	9	1	13	0.162162	13.8378	4.37956	0.0363724	Protein-L-isoaspartate (D-aspartate) O-methyltransferase domain containing 1, isoform CRA_b			protein-L-isoaspartate (D-aspartate) O-methyltransferase activity [GO:0004719]	protein-L-isoaspartate (D-aspartate) O-methyltransferase activity [GO:0004719]
SP7	<-0.5	9	1	13	0.162162	13.8378	4.37956	0.0363724	Sp7 transcription factor, isoform CRA_a
RNF114	<-0.5	9	1	13	0.162162	13.8378	4.37956	0.0363724	E3 ubiquitin-protein ligase RNF114
NEUROG1	<-0.5	9	1	13	0.162162	13.8378	4.37956	0.0363724	Neurogenin-1	cell fate commitment [GO:0045165]; inner ear morphogenesis [GO:0042472]; neuron differentiation [GO:0030182]; positive regulation of DNA-binding transcription factor activity [GO:0051091]; positive regulation of exit from mitosis [GO:0031536]; positive regulation of neuron differentiation [GO:0045666]; positive regulation of transcription by RNA polymerase II [GO:0045944]	perikaryon [GO:0043204]	perikaryon [GO:0043204]; chromatin binding [GO:0003682]; E-box binding [GO:0070888]; protein dimerization activity [GO:0046983]; cell fate commitment [GO:0045165]; inner ear morphogenesis [GO:0042472]; neuron differentiation [GO:0030182]; positive regulation of DNA-binding transcription factor activity [GO:0051091]; positive regulation of exit from mitosis [GO:0031536]; positive regulation of neu…	chromatin binding [GO:0003682]; E-box binding [GO:0070888]; protein dimerization activity [GO:0046983]
NRBP2	<-0.5	9	1	13	0.162162	13.8378	4.37956	0.0363724	Nuclear receptor binding protein 2, isoform CRA_b
LIX1L	<-0.5	9	1	13	0.162162	13.8378	4.37956	0.0363724	Alternative protein LIX1L
PPDPF	<-0.5	9	1	13	0.162162	13.8378	4.37956	0.0363724	Pancreatic progenitor cell differentiation and proliferation factor (Exocrine differentiation and proliferation factor)	cell differentiation [GO:0030154]; multicellular organism development [GO:0007275]		cell differentiation [GO:0030154]; multicellular organism development [GO:0007275]
TMEM241	<-0.5	9	1	13	0.162162	13.8378	4.37956	0.0363724	Transmembrane protein 241		integral component of membrane [GO:0016021]	integral component of membrane [GO:0016021]
C1orf185	<-0.5	9	1	13	0.162162	13.8378	4.37956	0.0363724	Uncharacterized protein C1orf185		integral component of membrane [GO:0016021]	integral component of membrane [GO:0016021]
LRRC28	<-0.5	9	1	13	0.162162	13.8378	4.37956	0.0363724	Leucine rich repeat containing 28, isoform CRA_b
MPI	<-0.5	9	1	13	0.162162	13.8378	4.37956	0.0363724	Mannose-6-phosphate isomerase (EC 5.3.1.8)	carbohydrate metabolic process [GO:0005975]; GDP-mannose biosynthetic process [GO:0009298]		mannose-6-phosphate isomerase activity [GO:0004476]; zinc ion binding [GO:0008270]; carbohydrate metabolic process [GO:0005975]; GDP-mannose biosynthetic process [GO:0009298]	mannose-6-phosphate isomerase activity [GO:0004476]; zinc ion binding [GO:0008270]
B3GALT5	<-0.5	9	1	13	0.162162	13.8378	4.37956	0.0363724	Hexosyltransferase (EC 2.4.1.-)	protein glycosylation [GO:0006486]; response to bacterium [GO:0009617]	Golgi membrane [GO:0000139]; integral component of membrane [GO:0016021]	Golgi membrane [GO:0000139]; integral component of membrane [GO:0016021]; transferase activity, transferring glycosyl groups [GO:0016757]; protein glycosylation [GO:0006486]; response to bacterium [GO:0009617]	transferase activity, transferring glycosyl groups [GO:0016757]
GPR52	<-0.5	9	1	13	0.162162	13.8378	4.37956	0.0363724	G protein-coupled receptor 52	locomotory behavior [GO:0007626]	integral component of membrane [GO:0016021]	integral component of membrane [GO:0016021]; G protein-coupled receptor activity [GO:0004930]; locomotory behavior [GO:0007626]	G protein-coupled receptor activity [GO:0004930]
CCDC3	<-0.5	9	1	13	0.162162	13.8378	4.37956	0.0363724	Coiled-coil domain-containing protein 3 (Fat/vessel-derived secretory protein) (Favine)	negative regulation of gene expression [GO:0010629]; negative regulation of lipid biosynthetic process [GO:0051055]; negative regulation of lipid metabolic process [GO:0045833]; negative regulation of tumor necrosis factor-mediated signaling pathway [GO:0010804]; positive regulation of fat cell differentiation [GO:0045600]; positive regulation of lipid biosynthetic process [GO:0046889]	endoplasmic reticulum [GO:0005783]; extracellular region [GO:0005576]	endoplasmic reticulum [GO:0005783]; extracellular region [GO:0005576]; negative regulation of gene expression [GO:0010629]; negative regulation of lipid biosynthetic process [GO:0051055]; negative regulation of lipid metabolic process [GO:0045833]; negative regulation of tumor necrosis factor-mediated signaling pathway [GO:0010804]; positive regulation of fat cell differentiation [GO:0045600]; po…
TMEM189-UBE2V1	<-0.5	9	1	13	0.162162	13.8378	4.37956	0.0363724
FKBP10	<-0.5	29	2	12	0.522523	13.4775	4.33966	0.0372343	Peptidylprolyl isomerase (EC 5.2.1.8)	aorta morphogenesis [GO:0035909]; collagen fibril organization [GO:0030199]; extracellular matrix assembly [GO:0085029]; in utero embryonic development [GO:0001701]; peptidyl-lysine hydroxylation [GO:0017185]; wound healing [GO:0042060]	endoplasmic reticulum [GO:0005783]; membrane [GO:0016020]; mitochondrial intermembrane space [GO:0005758]	endoplasmic reticulum [GO:0005783]; membrane [GO:0016020]; mitochondrial intermembrane space [GO:0005758]; calcium ion binding [GO:0005509]; FK506 binding [GO:0005528]; peptidyl-prolyl cis-trans isomerase activity [GO:0003755]; aorta morphogenesis [GO:0035909]; collagen fibril organization [GO:0030199]; extracellular matrix assembly [GO:0085029]; in utero embryonic development [GO:0001701]; pepti…	calcium ion binding [GO:0005509]; FK506 binding [GO:0005528]; peptidyl-prolyl cis-trans isomerase activity [GO:0003755]
DHX16	<-0.5	29	2	12	0.522523	13.4775	4.33966	0.0372343	RNA helicase (EC 3.6.4.13)			ATP binding [GO:0005524]; RNA helicase activity [GO:0003724]	ATP binding [GO:0005524]; RNA helicase activity [GO:0003724]
SLTM	<-0.5	29	2	12	0.522523	13.4775	4.33966	0.0372343	SAFB-like, transcription modulator, isoform CRA_a			RNA binding [GO:0003723]	RNA binding [GO:0003723]
SCUBE2	<-0.5	29	2	12	0.522523	13.4775	4.33966	0.0372343	Signal peptide, CUB and EGF-like domain-containing protein 2			calcium ion binding [GO:0005509]	calcium ion binding [GO:0005509]
PPM1D	<-0.5	29	2	12	0.522523	13.4775	4.33966	0.0372343	Protein phosphatase Mg2+/Mn2+ dependent 1D isoform 1 (Fragment)	cellular response to starvation [GO:0009267]; chromatin silencing [GO:0006342]; DNA damage response, signal transduction by p53 class mediator [GO:0030330]; DNA methylation [GO:0006306]; G2/M transition of mitotic cell cycle [GO:0000086]; response to bacterium [GO:0009617]		metal ion binding [GO:0046872]; protein serine/threonine phosphatase activity [GO:0004722]; cellular response to starvation [GO:0009267]; chromatin silencing [GO:0006342]; DNA damage response, signal transduction by p53 class mediator [GO:0030330]; DNA methylation [GO:0006306]; G2/M transition of mitotic cell cycle [GO:0000086]; response to bacterium [GO:0009617]	metal ion binding [GO:0046872]; protein serine/threonine phosphatase activity [GO:0004722]
ADAM32	<-0.5	29	2	12	0.522523	13.4775	4.33966	0.0372343	Disintegrin and metalloproteinase domain-containing protein 32		integral component of membrane [GO:0016021]	integral component of membrane [GO:0016021]; metalloendopeptidase activity [GO:0004222]	metalloendopeptidase activity [GO:0004222]
UBAP2L	<-0.5	29	2	12	0.522523	13.4775	4.33966	0.0372343	Ubiquitin-associated protein 2-like
LPIN3	<-0.5	29	2	12	0.522523	13.4775	4.33966	0.0372343	Phosphatidate phosphatase LPIN3 (Fragment)
PALM2-AKAP2	<-0.5	29	2	12	0.522523	13.4775	4.33966	0.0372343
ATP13A5	<-0.5	56	3	11	1.00901	12.991	4.23379	0.0396269	Probable cation-transporting ATPase 13A5		integral component of membrane [GO:0016021]	integral component of membrane [GO:0016021]
CES5A	<-0.5	30	2	12	0.540541	13.4595	4.0988	0.0429138	Carboxylesterase 5A
KRT1	<-0.5	30	2	12	0.540541	13.4595	4.0988	0.0429138	Cytokeratin-1 (Keratin, type II cytoskeletal 1) (Keratin-1) (Type-II keratin Kb1)		keratin filament [GO:0045095]; plasma membrane [GO:0005886]	keratin filament [GO:0045095]; plasma membrane [GO:0005886]
HJURP	<-0.5	30	2	12	0.540541	13.4595	4.0988	0.0429138	Holliday junction recognition protein (Fragment)		mitochondrion [GO:0005739]; nucleolus [GO:0005730]; nucleoplasm [GO:0005654]	mitochondrion [GO:0005739]; nucleolus [GO:0005730]; nucleoplasm [GO:0005654]; DNA binding [GO:0003677]; histone binding [GO:0042393]	DNA binding [GO:0003677]; histone binding [GO:0042393]
PCDP1	<-0.5	30	2	12	0.540541	13.4595	4.0988	0.0429138	Cilia- and flagella-associated protein 221 (Primary ciliary dyskinesia protein 1)	cilium assembly [GO:0060271]; cilium movement [GO:0003341]; motile cilium assembly [GO:0044458]	axoneme [GO:0005930]; cilium [GO:0005929]	axoneme [GO:0005930]; cilium [GO:0005929]; calmodulin binding [GO:0005516]; cilium assembly [GO:0060271]; cilium movement [GO:0003341]; motile cilium assembly [GO:0044458]	calmodulin binding [GO:0005516]
ABCB10	<-0.5	30	2	12	0.540541	13.4595	4.0988	0.0429138	ATP-binding cassette sub-family B member 10, mitochondrial (ATP-binding cassette transporter 10) (ABC transporter 10 protein) (Mitochondrial ATP-binding cassette 2) (M-ABC2)	mitochondrial transport [GO:0006839]	integral component of mitochondrial membrane [GO:0032592]; mitochondrial inner membrane [GO:0005743]	integral component of mitochondrial membrane [GO:0032592]; mitochondrial inner membrane [GO:0005743]; ATP binding [GO:0005524]; ATPase activity [GO:0016887]; ATPase-coupled transmembrane transporter activity [GO:0042626]; identical protein binding [GO:0042802]; mitochondrial transport [GO:0006839]	ATPase activity [GO:0016887]; ATPase-coupled transmembrane transporter activity [GO:0042626]; ATP binding [GO:0005524]; identical protein binding [GO:0042802]
XKR6	<-0.5	30	2	12	0.540541	13.4595	4.0988	0.0429138	XK-related protein (Fragment)		integral component of membrane [GO:0016021]	integral component of membrane [GO:0016021]
UBA6	<-0.5	30	2	12	0.540541	13.4595	4.0988	0.0429138	Ubiquitin-like modifier-activating enzyme 6 (Ubiquitin-activating enzyme 6) (EC 6.2.1.45) (Monocyte protein 4) (MOP-4) (Ubiquitin-activating enzyme E1-like protein 2) (E1-L2)	amygdala development [GO:0021764]; cellular response to DNA damage stimulus [GO:0006974]; dendritic spine development [GO:0060996]; hippocampus development [GO:0021766]; learning [GO:0007612]; locomotory behavior [GO:0007626]; protein modification by small protein conjugation [GO:0032446]; protein ubiquitination [GO:0016567]; ubiquitin-dependent protein catabolic process [GO:0006511]	cytoplasm [GO:0005737]; cytosol [GO:0005829]; nucleus [GO:0005634]	cytoplasm [GO:0005737]; cytosol [GO:0005829]; nucleus [GO:0005634]; ATP binding [GO:0005524]; FAT10 activating enzyme activity [GO:0019780]; ubiquitin activating enzyme activity [GO:0004839]; amygdala development [GO:0021764]; cellular response to DNA damage stimulus [GO:0006974]; dendritic spine development [GO:0060996]; hippocampus development [GO:0021766]; learning [GO:0007612]; locomotory beh…	ATP binding [GO:0005524]; FAT10 activating enzyme activity [GO:0019780]; ubiquitin activating enzyme activity [GO:0004839]
EFTUD1	<-0.5	30	2	12	0.540541	13.4595	4.0988	0.0429138	Elongation factor-like GTPase 1 (Elongation factor Tu GTP-binding domain-containing protein 1) (Elongation factor-like 1) (Protein FAM42A)	GTP metabolic process [GO:0046039]; mature ribosome assembly [GO:0042256]	ribonucleoprotein complex [GO:1990904]	ribonucleoprotein complex [GO:1990904]; GTP binding [GO:0005525]; GTPase activity [GO:0003924]; ribosome binding [GO:0043022]; translation elongation factor activity [GO:0003746]; GTP metabolic process [GO:0046039]; mature ribosome assembly [GO:0042256]	GTPase activity [GO:0003924]; GTP binding [GO:0005525]; ribosome binding [GO:0043022]; translation elongation factor activity [GO:0003746]
SECISBP2	<-0.5	30	2	12	0.540541	13.4595	4.0988	0.0429138	Selenocysteine insertion sequence-binding protein 2			selenocysteine insertion sequence binding [GO:0035368]	selenocysteine insertion sequence binding [GO:0035368]
APLP1	<-0.5	30	2	12	0.540541	13.4595	4.0988	0.0429138	Amyloid-like protein 1 (cDNA FLJ56046, highly similar to Amyloid-like protein 1 (APLP)(APLP-1))		integral component of membrane [GO:0016021]; plasma membrane [GO:0005886]	integral component of membrane [GO:0016021]; plasma membrane [GO:0005886]; heparin binding [GO:0008201]; transition metal ion binding [GO:0046914]	heparin binding [GO:0008201]; transition metal ion binding [GO:0046914]
PKN3	<-0.5	30	2	12	0.540541	13.4595	4.0988	0.0429138	Protein kinase C (EC 2.7.11.13)	signal transduction [GO:0007165]	nucleus [GO:0005634]	nucleus [GO:0005634]; ATP binding [GO:0005524]; calcium-dependent protein kinase C activity [GO:0004698]; GTP-Rho binding [GO:0017049]; signal transduction [GO:0007165]	ATP binding [GO:0005524]; calcium-dependent protein kinase C activity [GO:0004698]; GTP-Rho binding [GO:0017049]
ATF7IP	<-0.5	57	3	11	1.02703	12.973	4.09024	0.0431315	Activating transcription factor 7 interacting protein, isoform CRA_a		cytosol [GO:0005829]; nuclear body [GO:0016604]; nucleoplasm [GO:0005654]	cytosol [GO:0005829]; nuclear body [GO:0016604]; nucleoplasm [GO:0005654]
GLT1D1	<-0.5	31	2	12	0.558559	13.4414	3.87443	0.049027	Glycosyltransferase 1 domain-containing protein 1		cytosol [GO:0005829]	cytosol [GO:0005829]
CATSPERG	<-0.5	31	2	12	0.558559	13.4414	3.87443	0.049027	Cation channel sperm-associated protein subunit gamma		CatSper complex [GO:0036128]; sperm principal piece [GO:0097228]	CatSper complex [GO:0036128]; sperm principal piece [GO:0097228]
PLG	<-0.5	31	2	12	0.558559	13.4414	3.87443	0.049027	Plasminogen (EC 3.4.21.7)	blood coagulation [GO:0007596]; fibrinolysis [GO:0042730]; tissue remodeling [GO:0048771]	extracellular region [GO:0005576]	extracellular region [GO:0005576]; serine-type endopeptidase activity [GO:0004252]; blood coagulation [GO:0007596]; fibrinolysis [GO:0042730]; tissue remodeling [GO:0048771]	serine-type endopeptidase activity [GO:0004252]
TESPA1	<-0.5	31	2	12	0.558559	13.4414	3.87443	0.049027	Protein TESPA1 (Thymocyte-expressed positive selection-associated protein 1)	COP9 signalosome assembly [GO:0010387]; positive regulation of T cell differentiation in thymus [GO:0033089]; positive regulation of T cell receptor signaling pathway [GO:0050862]	COP9 signalosome [GO:0008180]; cytoplasm [GO:0005737]; endoplasmic reticulum membrane [GO:0005789]	COP9 signalosome [GO:0008180]; cytoplasm [GO:0005737]; endoplasmic reticulum membrane [GO:0005789]; signaling receptor binding [GO:0005102]; COP9 signalosome assembly [GO:0010387]; positive regulation of T cell differentiation in thymus [GO:0033089]; positive regulation of T cell receptor signaling pathway [GO:0050862]	signaling receptor binding [GO:0005102]
ERC2	<-0.5	31	2	12	0.558559	13.4414	3.87443	0.049027	ERC protein 2 (Fragment)		cytoplasm [GO:0005737]; presynaptic active zone [GO:0048786]	cytoplasm [GO:0005737]; presynaptic active zone [GO:0048786]
ILDR2	<-0.5	31	2	12	0.558559	13.4414	3.87443	0.049027	Immunoglobulin-like domain-containing receptor 2
ANKAR	<-0.5	31	2	12	0.558559	13.4414	3.87443	0.049027	Ankyrin and armadillo repeat-containing protein
DSG1	<-0.5	31	2	12	0.558559	13.4414	3.87443	0.049027	Desmoglein-1 (Cadherin family member 4) (Desmosomal glycoprotein 1) (DG1) (DGI) (Pemphigus foliaceus antigen)	calcium-dependent cell-cell adhesion via plasma membrane cell adhesion molecules [GO:0016339]; cell-cell adhesion [GO:0098609]; cell-cell junction assembly [GO:0007043]; cornification [GO:0070268]; homophilic cell adhesion via plasma membrane adhesion molecules [GO:0007156]; keratinization [GO:0031424]; maternal process involved in female pregnancy [GO:0060135]; neutrophil degranulation [GO:00433…	apical plasma membrane [GO:0016324]; cornified envelope [GO:0001533]; cytoplasmic side of plasma membrane [GO:0009898]; cytosol [GO:0005829]; desmosome [GO:0030057]; ficolin-1-rich granule membrane [GO:0101003]; integral component of membrane [GO:0016021]; lateral plasma membrane [GO:0016328]; plasma membrane [GO:0005886]	apical plasma membrane [GO:0016324]; cornified envelope [GO:0001533]; cytoplasmic side of plasma membrane [GO:0009898]; cytosol [GO:0005829]; desmosome [GO:0030057]; ficolin-1-rich granule membrane [GO:0101003]; integral component of membrane [GO:0016021]; lateral plasma membrane [GO:0016328]; plasma membrane [GO:0005886]; calcium ion binding [GO:0005509]; gamma-catenin binding [GO:0045295]; toxi…	calcium ion binding [GO:0005509]; gamma-catenin binding [GO:0045295]; toxic substance binding [GO:0015643]
ZNF532	<-0.5	31	2	12	0.558559	13.4414	3.87443	0.049027	Zinc finger protein 532, isoform CRA_a		nucleus [GO:0005634]	nucleus [GO:0005634]
FBN3	<-0.5	91	4	10	1.63964	12.3604	3.84862	0.0497869	Fibrillin-3			calcium ion binding [GO:0005509]	calcium ion binding [GO:0005509]
LAMC3	<-0.5	59	3	11	1.06306	12.9369	3.81917	0.0506695	Laminin subunit gamma-3 (Fragment)
DOCK10	<-0.5	59	3	11	1.06306	12.9369	3.81917	0.0506695	Dedicator of cytokinesis protein 10	small GTPase mediated signal transduction [GO:0007264]		guanyl-nucleotide exchange factor activity [GO:0005085]; small GTPase mediated signal transduction [GO:0007264]	guanyl-nucleotide exchange factor activity [GO:0005085]
APOBEC3B	<-0.5	10	1	13	0.18018	13.8198	3.77881	0.0519055	DNA dC->dU-editing enzyme APOBEC-3B		nucleoplasm [GO:0005654]	nucleoplasm [GO:0005654]; hydrolase activity [GO:0016787]; zinc ion binding [GO:0008270]	hydrolase activity [GO:0016787]; zinc ion binding [GO:0008270]
DPH2	<-0.5	10	1	13	0.18018	13.8198	3.77881	0.0519055	2-(3-amino-3-carboxypropyl)histidine synthase subunit 2 (EC 2.5.1.108)	peptidyl-diphthamide biosynthetic process from peptidyl-histidine [GO:0017183]		transferase activity [GO:0016740]; peptidyl-diphthamide biosynthetic process from peptidyl-histidine [GO:0017183]	transferase activity [GO:0016740]
YWHAB	<-0.5	10	1	13	0.18018	13.8198	3.77881	0.0519055	14-3-3 protein beta/alpha
MAOB	<-0.5	10	1	13	0.18018	13.8198	3.77881	0.0519055	Amine oxidase [flavin-containing] B (EC 1.4.3.4) (Monoamine oxidase type B) (MAO-B)	dopamine catabolic process [GO:0042420]; hydrogen peroxide biosynthetic process [GO:0050665]; negative regulation of serotonin secretion [GO:0014063]; neurotransmitter catabolic process [GO:0042135]; positive regulation of dopamine metabolic process [GO:0045964]; response to aluminum ion [GO:0010044]; response to corticosterone [GO:0051412]; response to drug [GO:0042493]; response to ethanol [GO:…	integral component of membrane [GO:0016021]; mitochondrial envelope [GO:0005740]; mitochondrial outer membrane [GO:0005741]; mitochondrion [GO:0005739]	integral component of membrane [GO:0016021]; mitochondrial envelope [GO:0005740]; mitochondrial outer membrane [GO:0005741]; mitochondrion [GO:0005739]; electron transfer activity [GO:0009055]; flavin adenine dinucleotide binding [GO:0050660]; identical protein binding [GO:0042802]; primary amine oxidase activity [GO:0008131]; dopamine catabolic process [GO:0042420]; hydrogen peroxide biosyntheti…	electron transfer activity [GO:0009055]; flavin adenine dinucleotide binding [GO:0050660]; identical protein binding [GO:0042802]; primary amine oxidase activity [GO:0008131]
SUCLG2	<-0.5	10	1	13	0.18018	13.8198	3.77881	0.0519055	Succinate--CoA ligase [GDP-forming] subunit beta, mitochondrial	tricarboxylic acid cycle [GO:0006099]		ATP binding [GO:0005524]; ligase activity [GO:0016874]; tricarboxylic acid cycle [GO:0006099]	ATP binding [GO:0005524]; ligase activity [GO:0016874]
HLA-DMB	<-0.5	10	1	13	0.18018	13.8198	3.77881	0.0519055	HLA class II histocompatibility antigen, DM beta chain	adaptive immune response [GO:0002250]; antigen processing and presentation of peptide or polysaccharide antigen via MHC class II [GO:0002504]	endosome membrane [GO:0010008]; integral component of membrane [GO:0016021]; lysosomal membrane [GO:0005765]; MHC class II protein complex [GO:0042613]	endosome membrane [GO:0010008]; integral component of membrane [GO:0016021]; lysosomal membrane [GO:0005765]; MHC class II protein complex [GO:0042613]; adaptive immune response [GO:0002250]; antigen processing and presentation of peptide or polysaccharide antigen via MHC class II [GO:0002504]
TAGLN2	<-0.5	10	1	13	0.18018	13.8198	3.77881	0.0519055	Transgelin-2 (Epididymis tissue protein Li 7e) (SM22-alpha homolog)	epithelial cell differentiation [GO:0030855]; platelet degranulation [GO:0002576]	cytosol [GO:0005829]; extracellular exosome [GO:0070062]; extracellular region [GO:0005576]; vesicle [GO:0031982]	cytosol [GO:0005829]; extracellular exosome [GO:0070062]; extracellular region [GO:0005576]; vesicle [GO:0031982]; cadherin binding [GO:0045296]; epithelial cell differentiation [GO:0030855]; platelet degranulation [GO:0002576]	cadherin binding [GO:0045296]
NDUFB10	<-0.5	10	1	13	0.18018	13.8198	3.77881	0.0519055	Complex I-PDSW (NADH dehydrogenase [ubiquinone] 1 beta subcomplex subunit 10) (NADH-ubiquinone oxidoreductase PDSW subunit)	oxidation-reduction process [GO:0055114]	mitochondrial inner membrane [GO:0005743]; respirasome [GO:0070469]	mitochondrial inner membrane [GO:0005743]; respirasome [GO:0070469]; oxidation-reduction process [GO:0055114]
HBS1L	<-0.5	10	1	13	0.18018	13.8198	3.77881	0.0519055	HBS1-like protein (cDNA FLJ52343, highly similar to HBS1-like protein)	translation [GO:0006412]		GTP binding [GO:0005525]; GTPase activity [GO:0003924]; translation [GO:0006412]	GTPase activity [GO:0003924]; GTP binding [GO:0005525]
LRP2BP	<-0.5	10	1	13	0.18018	13.8198	3.77881	0.0519055	LRP2-binding protein (Fragment)
CRTAP	<-0.5	10	1	13	0.18018	13.8198	3.77881	0.0519055	Cartilage associated protein, isoform CRA_a (cDNA FLJ55123, highly similar to Cartilage-associated protein)	peptidyl-proline hydroxylation to 3-hydroxy-L-proline [GO:0018400]	endoplasmic reticulum [GO:0005783]	endoplasmic reticulum [GO:0005783]; peptidyl-proline hydroxylation to 3-hydroxy-L-proline [GO:0018400]
ODF3L2	<-0.5	10	1	13	0.18018	13.8198	3.77881	0.0519055	Outer dense fiber protein 3-like protein 2		cytoplasmic microtubule [GO:0005881]; cytoskeleton [GO:0005856]	cytoplasmic microtubule [GO:0005881]; cytoskeleton [GO:0005856]
GOLGA7B	<-0.5	10	1	13	0.18018	13.8198	3.77881	0.0519055	Golgin subfamily A member 7B		membrane [GO:0016020]	membrane [GO:0016020]
RSPO2	<-0.5	10	1	13	0.18018	13.8198	3.77881	0.0519055	R-spondin 2 homolog (Xenopus laevis), isoform CRA_b	positive regulation of Wnt signaling pathway [GO:0030177]; Wnt signaling pathway [GO:0016055]		heparin binding [GO:0008201]; positive regulation of Wnt signaling pathway [GO:0030177]; Wnt signaling pathway [GO:0016055]	heparin binding [GO:0008201]
MGST1	<-0.5	10	1	13	0.18018	13.8198	3.77881	0.0519055	Glutathione transferase (EC 2.5.1.18)	Leydig cell differentiation [GO:0033327]; response to drug [GO:0042493]; response to lipopolysaccharide [GO:0032496]; response to organonitrogen compound [GO:0010243]	apical part of cell [GO:0045177]; endoplasmic reticulum [GO:0005783]; integral component of membrane [GO:0016021]; mitochondrion [GO:0005739]; nucleus [GO:0005634]; peroxisomal membrane [GO:0005778]	apical part of cell [GO:0045177]; endoplasmic reticulum [GO:0005783]; integral component of membrane [GO:0016021]; mitochondrion [GO:0005739]; nucleus [GO:0005634]; peroxisomal membrane [GO:0005778]; glutathione binding [GO:0043295]; glutathione transferase activity [GO:0004364]; identical protein binding [GO:0042802]; Leydig cell differentiation [GO:0033327]; response to drug [GO:0042493]; respo…	glutathione binding [GO:0043295]; glutathione transferase activity [GO:0004364]; identical protein binding [GO:0042802]
TMSB4X	<-0.5	10	1	13	0.18018	13.8198	3.77881	0.0519055	Thymosin beta	actin filament organization [GO:0007015]	cytoplasm [GO:0005737]; cytoskeleton [GO:0005856]	cytoplasm [GO:0005737]; cytoskeleton [GO:0005856]; actin monomer binding [GO:0003785]; actin filament organization [GO:0007015]	actin monomer binding [GO:0003785]
BCL10	<-0.5	10	1	13	0.18018	13.8198	3.77881	0.0519055	B-cell lymphoma/leukemia 10	apoptotic process [GO:0006915]; positive regulation of NF-kappaB transcription factor activity [GO:0051092]; regulation of apoptotic process [GO:0042981]		apoptotic process [GO:0006915]; positive regulation of NF-kappaB transcription factor activity [GO:0051092]; regulation of apoptotic process [GO:0042981]
IL17B	<-0.5	10	1	13	0.18018	13.8198	3.77881	0.0519055	IL17B protein	inflammatory response [GO:0006954]	extracellular space [GO:0005615]	extracellular space [GO:0005615]; cytokine activity [GO:0005125]; inflammatory response [GO:0006954]	cytokine activity [GO:0005125]
NOXA1	<-0.5	10	1	13	0.18018	13.8198	3.77881	0.0519055	NADPH oxidase activator 1 (NOX activator 1) (Antigen NY-CO-31) (NCF2-like protein) (P67phox-like factor) (p51-nox)	regulation of hydrogen peroxide metabolic process [GO:0010310]; regulation of respiratory burst [GO:0060263]; superoxide anion generation [GO:0042554]; superoxide metabolic process [GO:0006801]	cytosol [GO:0005829]; NADPH oxidase complex [GO:0043020]	cytosol [GO:0005829]; NADPH oxidase complex [GO:0043020]; enzyme binding [GO:0019899]; identical protein binding [GO:0042802]; Rac GTPase binding [GO:0048365]; SH3 domain binding [GO:0017124]; superoxide-generating NADPH oxidase activator activity [GO:0016176]; regulation of hydrogen peroxide metabolic process [GO:0010310]; regulation of respiratory burst [GO:0060263]; superoxide anion generation…	enzyme binding [GO:0019899]; identical protein binding [GO:0042802]; Rac GTPase binding [GO:0048365]; SH3 domain binding [GO:0017124]; superoxide-generating NADPH oxidase activator activity [GO:0016176]
FOPNL	<-0.5	10	1	13	0.18018	13.8198	3.77881	0.0519055	Centrosomal protein 20 (FGFR1OP N-terminal-like protein) (FOP-related protein of 20 kDa) (LisH domain-containing protein FOPNL)	cilium assembly [GO:0060271]; microtubule anchoring [GO:0034453]	centriolar satellite [GO:0034451]; centriole [GO:0005814]; centrosome [GO:0005813]; ciliary basal body [GO:0036064]; cytoplasm [GO:0005737]; motile cilium [GO:0031514]; nucleoplasm [GO:0005654]	centriolar satellite [GO:0034451]; centriole [GO:0005814]; centrosome [GO:0005813]; ciliary basal body [GO:0036064]; cytoplasm [GO:0005737]; motile cilium [GO:0031514]; nucleoplasm [GO:0005654]; identical protein binding [GO:0042802]; cilium assembly [GO:0060271]; microtubule anchoring [GO:0034453]	identical protein binding [GO:0042802]
UPF3B	<-0.5	10	1	13	0.18018	13.8198	3.77881	0.0519055	Regulator of nonsense transcripts 3B	nuclear-transcribed mRNA catabolic process, nonsense-mediated decay [GO:0000184]	cytosol [GO:0005829]; nucleolus [GO:0005730]	cytosol [GO:0005829]; nucleolus [GO:0005730]; nucleic acid binding [GO:0003676]; nuclear-transcribed mRNA catabolic process, nonsense-mediated decay [GO:0000184]	nucleic acid binding [GO:0003676]
BMP15	<-0.5	10	1	13	0.18018	13.8198	3.77881	0.0519055	Bone morphogenetic protein 15 (Fragment)	granulosa cell development [GO:0060016]; ovarian follicle development [GO:0001541]	extracellular space [GO:0005615]	extracellular space [GO:0005615]; growth factor activity [GO:0008083]; granulosa cell development [GO:0060016]; ovarian follicle development [GO:0001541]	growth factor activity [GO:0008083]
GORASP1	<-0.5	10	1	13	0.18018	13.8198	3.77881	0.0519055	Golgi reassembly stacking protein 1, 65kDa, isoform CRA_c	Golgi organization [GO:0007030]; protein N-linked glycosylation [GO:0006487]	Golgi apparatus [GO:0005794]; membrane [GO:0016020]	Golgi apparatus [GO:0005794]; membrane [GO:0016020]; Golgi organization [GO:0007030]; protein N-linked glycosylation [GO:0006487]
ATP1B3	<-0.5	10	1	13	0.18018	13.8198	3.77881	0.0519055	Sodium/potassium-transporting ATPase subunit beta-3	potassium ion transport [GO:0006813]; sodium ion transport [GO:0006814]	sodium:potassium-exchanging ATPase complex [GO:0005890]	sodium:potassium-exchanging ATPase complex [GO:0005890]; potassium ion transport [GO:0006813]; sodium ion transport [GO:0006814]
TRIM8	<-0.5	10	1	13	0.18018	13.8198	3.77881	0.0519055	E3 ubiquitin-protein ligase TRIM8 (Fragment)			zinc ion binding [GO:0008270]	zinc ion binding [GO:0008270]
ACMSD	<-0.5	10	1	13	0.18018	13.8198	3.77881	0.0519055	2-amino-3-carboxymuconate-6-semialdehyde decarboxylase (EC 4.1.1.45) (Picolinate carboxylase)	negative regulation of quinolinate biosynthetic process [GO:1904985]	cytosol [GO:0005829]; integral component of membrane [GO:0016021]	cytosol [GO:0005829]; integral component of membrane [GO:0016021]; aminocarboxymuconate-semialdehyde decarboxylase activity [GO:0001760]; hydrolase activity [GO:0016787]; negative regulation of quinolinate biosynthetic process [GO:1904985]	aminocarboxymuconate-semialdehyde decarboxylase activity [GO:0001760]; hydrolase activity [GO:0016787]
VENTX	<-0.5	10	1	13	0.18018	13.8198	3.77881	0.0519055	Homeobox protein VENTX (VENT homeobox homolog) (VENT-like homeobox protein 2)	multicellular organism development [GO:0007275]; positive regulation of transcription by RNA polymerase II [GO:0045944]; regulation of transcription by RNA polymerase II [GO:0006357]	nuclear chromatin [GO:0000790]	nuclear chromatin [GO:0000790]; DNA-binding transcription activator activity, RNA polymerase II-specific [GO:0001228]; DNA-binding transcription factor activity, RNA polymerase II-specific [GO:0000981]; RNA polymerase II cis-regulatory region sequence-specific DNA binding [GO:0000978]; sequence-specific DNA binding [GO:0043565]; sequence-specific double-stranded DNA binding [GO:1990837]; multicel…	DNA-binding transcription activator activity, RNA polymerase II-specific [GO:0001228]; DNA-binding transcription factor activity, RNA polymerase II-specific [GO:0000981]; RNA polymerase II cis-regulatory region sequence-specific DNA binding [GO:0000978]; sequence-specific DNA binding [GO:0043565]; sequence-specific double-stranded DNA binding [GO:1990837]
CCNI2	<-0.5	10	1	13	0.18018	13.8198	3.77881	0.0519055	Cyclin-I2	mitotic cell cycle phase transition [GO:0044772]; regulation of cyclin-dependent protein serine/threonine kinase activity [GO:0000079]	cyclin-dependent protein kinase holoenzyme complex [GO:0000307]; cytoplasm [GO:0005737]; nucleus [GO:0005634]	cyclin-dependent protein kinase holoenzyme complex [GO:0000307]; cytoplasm [GO:0005737]; nucleus [GO:0005634]; cyclin-dependent protein serine/threonine kinase regulator activity [GO:0016538]; mitotic cell cycle phase transition [GO:0044772]; regulation of cyclin-dependent protein serine/threonine kinase activity [GO:0000079]	cyclin-dependent protein serine/threonine kinase regulator activity [GO:0016538]
TIMP3	<-0.5	10	1	13	0.18018	13.8198	3.77881	0.0519055	Metalloproteinase inhibitor 3 (Protein MIG-5) (Tissue inhibitor of metalloproteinases 3) (TIMP-3)	cellular response to organic substance [GO:0071310]; negative regulation of endopeptidase activity [GO:0010951]; negative regulation of ERK1 and ERK2 cascade [GO:0070373]; negative regulation of membrane protein ectodomain proteolysis [GO:0051045]; negative regulation of metalloendopeptidase activity [GO:1904684]; platelet degranulation [GO:0002576]; positive regulation of TRAIL-activated apoptot…	basement membrane [GO:0005604]; collagen-containing extracellular matrix [GO:0062023]; extracellular matrix [GO:0031012]; extracellular region [GO:0005576]; extracellular space [GO:0005615]; nucleus [GO:0005634]; platelet dense granule lumen [GO:0031089]	basement membrane [GO:0005604]; collagen-containing extracellular matrix [GO:0062023]; extracellular matrix [GO:0031012]; extracellular region [GO:0005576]; extracellular space [GO:0005615]; nucleus [GO:0005634]; platelet dense granule lumen [GO:0031089]; metal ion binding [GO:0046872]; metalloendopeptidase inhibitor activity [GO:0008191]; protease binding [GO:0002020]; cellular response to organ…	metal ion binding [GO:0046872]; metalloendopeptidase inhibitor activity [GO:0008191]; protease binding [GO:0002020]
ORAI2	<-0.5	10	1	13	0.18018	13.8198	3.77881	0.0519055	Protein orai-2 (Fragment)		integral component of membrane [GO:0016021]	integral component of membrane [GO:0016021]
HDAC11	<-0.5	10	1	13	0.18018	13.8198	3.77881	0.0519055	Histone deacetylase 11			hydrolase activity [GO:0016787]	hydrolase activity [GO:0016787]
TEAD1	<-0.5	10	1	13	0.18018	13.8198	3.77881	0.0519055	Transcriptional enhancer factor TEF-1		nucleoplasm [GO:0005654]	nucleoplasm [GO:0005654]; DNA binding [GO:0003677]	DNA binding [GO:0003677]
VAX1	<-0.5	10	1	13	0.18018	13.8198	3.77881	0.0519055	Ventral anterior homeobox 1	axon guidance [GO:0007411]; brain development [GO:0007420]; camera-type eye development [GO:0043010]; central nervous system development [GO:0007417]; negative regulation of neuroblast proliferation [GO:0007406]; neuron differentiation [GO:0030182]; neuron migration [GO:0001764]; regulation of transcription by RNA polymerase II [GO:0006357]; roof of mouth development [GO:0060021]; skeletal muscle…	nuclear chromatin [GO:0000790]; nucleus [GO:0005634]	nuclear chromatin [GO:0000790]; nucleus [GO:0005634]; chromatin DNA binding [GO:0031490]; DNA-binding transcription factor activity, RNA polymerase II-specific [GO:0000981]; DNA-binding transcription repressor activity, RNA polymerase II-specific [GO:0001227]; RNA polymerase II cis-regulatory region sequence-specific DNA binding [GO:0000978]; RNA polymerase II intronic transcription regulatory re…	chromatin DNA binding [GO:0031490]; DNA-binding transcription factor activity, RNA polymerase II-specific [GO:0000981]; DNA-binding transcription repressor activity, RNA polymerase II-specific [GO:0001227]; RNA polymerase II cis-regulatory region sequence-specific DNA binding [GO:0000978]; RNA polymerase II intronic transcription regulatory region sequence-specific DNA binding [GO:0001162]; seque…
KRBA2	<-0.5	10	1	13	0.18018	13.8198	3.77881	0.0519055	KRAB-A domain-containing protein 2	DNA integration [GO:0015074]; regulation of transcription, DNA-templated [GO:0006355]		nucleic acid binding [GO:0003676]; DNA integration [GO:0015074]; regulation of transcription, DNA-templated [GO:0006355]	nucleic acid binding [GO:0003676]
PPTC7	<-0.5	10	1	13	0.18018	13.8198	3.77881	0.0519055	Protein phosphatase PTC7 homolog (EC 3.1.3.16) (T-cell activation protein phosphatase 2C) (TA-PP2C) (T-cell activation protein phosphatase 2C-like)	peptidyl-serine dephosphorylation [GO:0070262]; regulation of ubiquinone biosynthetic process [GO:0010795]	mitochondrial matrix [GO:0005759]; mitochondrion [GO:0005739]	mitochondrial matrix [GO:0005759]; mitochondrion [GO:0005739]; metal ion binding [GO:0046872]; protein serine/threonine phosphatase activity [GO:0004722]; peptidyl-serine dephosphorylation [GO:0070262]; regulation of ubiquinone biosynthetic process [GO:0010795]	metal ion binding [GO:0046872]; protein serine/threonine phosphatase activity [GO:0004722]
GBP3	<-0.5	10	1	13	0.18018	13.8198	3.77881	0.0519055	Guanylate-binding protein 3			GTP binding [GO:0005525]; GTPase activity [GO:0003924]	GTPase activity [GO:0003924]; GTP binding [GO:0005525]
HPD	<-0.5	10	1	13	0.18018	13.8198	3.77881	0.0519055	4-hydroxyphenylpyruvate dioxygenase	tyrosine catabolic process [GO:0006572]	endoplasmic reticulum membrane [GO:0005789]; Golgi membrane [GO:0000139]	endoplasmic reticulum membrane [GO:0005789]; Golgi membrane [GO:0000139]; 4-hydroxyphenylpyruvate dioxygenase activity [GO:0003868]; metal ion binding [GO:0046872]; tyrosine catabolic process [GO:0006572]	4-hydroxyphenylpyruvate dioxygenase activity [GO:0003868]; metal ion binding [GO:0046872]
ZFP2	<-0.5	10	1	13	0.18018	13.8198	3.77881	0.0519055	Zinc finger protein 2 homolog (Fragment)
LMO1	<-0.5	10	1	13	0.18018	13.8198	3.77881	0.0519055	Rhombotin-1			metal ion binding [GO:0046872]	metal ion binding [GO:0046872]
NKAP	<-0.5	10	1	13	0.18018	13.8198	3.77881	0.0519055	NF-kappa-B-activating protein (Fragment)			chromatin binding [GO:0003682]	chromatin binding [GO:0003682]
CLIC5	<-0.5	10	1	13	0.18018	13.8198	3.77881	0.0519055	Chloride intracellular channel protein 5	sensory perception of sound [GO:0007605]	chloride channel complex [GO:0034707]	chloride channel complex [GO:0034707]; chloride channel activity [GO:0005254]; sensory perception of sound [GO:0007605]	chloride channel activity [GO:0005254]
ZDHHC21	<-0.5	10	1	13	0.18018	13.8198	3.77881	0.0519055	Palmitoyltransferase ZDHHC21 (EC 2.3.1.225) (DHHC domain-containing cysteine-rich protein 21) (DHHC-21) (Zinc finger DHHC domain-containing protein 21)	adrenergic receptor signaling pathway [GO:0071875]; hair follicle development [GO:0001942]; peptidyl-L-cysteine S-palmitoylation [GO:0018230]; protein palmitoylation [GO:0018345]; protein targeting to membrane [GO:0006612]; regulation of establishment of endothelial barrier [GO:1903140]; regulation of leukocyte adhesion to arterial endothelial cell [GO:1904997]; regulation of nitric-oxide synthas…	endoplasmic reticulum [GO:0005783]; Golgi apparatus [GO:0005794]; Golgi membrane [GO:0000139]; integral component of membrane [GO:0016021]; plasma membrane [GO:0005886]	endoplasmic reticulum [GO:0005783]; Golgi apparatus [GO:0005794]; Golgi membrane [GO:0000139]; integral component of membrane [GO:0016021]; plasma membrane [GO:0005886]; palmitoyltransferase activity [GO:0016409]; protein-cysteine S-palmitoyltransferase activity [GO:0019706]; adrenergic receptor signaling pathway [GO:0071875]; hair follicle development [GO:0001942]; peptidyl-L-cysteine S-palmitoy…	palmitoyltransferase activity [GO:0016409]; protein-cysteine S-palmitoyltransferase activity [GO:0019706]
KRTAP4-5	<-0.5	10	1	13	0.18018	13.8198	3.77881	0.0519055	Keratin-associated protein 4-5 (Keratin-associated protein 4.5) (Ultrahigh sulfur keratin-associated protein 4.5)	aging [GO:0007568]; hair cycle [GO:0042633]; keratinization [GO:0031424]	cytosol [GO:0005829]; keratin filament [GO:0045095]	cytosol [GO:0005829]; keratin filament [GO:0045095]; aging [GO:0007568]; hair cycle [GO:0042633]; keratinization [GO:0031424]
CECR6	<-0.5	10	1	13	0.18018	13.8198	3.77881	0.0519055	Transmembrane protein 121B (Cat eye syndrome critical region protein 6)
SNAP25	<-0.5	10	1	13	0.18018	13.8198	3.77881	0.0519055	Synaptosomal-associated 25 kDa protein (Synaptosomal-associated protein 25) (Fragment)		neuron projection [GO:0043005]; perinuclear region of cytoplasm [GO:0048471]; photoreceptor inner segment [GO:0001917]; plasma membrane [GO:0005886]	neuron projection [GO:0043005]; perinuclear region of cytoplasm [GO:0048471]; photoreceptor inner segment [GO:0001917]; plasma membrane [GO:0005886]; syntaxin-1 binding [GO:0017075]; voltage-gated potassium channel activity [GO:0005249]	syntaxin-1 binding [GO:0017075]; voltage-gated potassium channel activity [GO:0005249]
NRN1	<-0.5	10	1	13	0.18018	13.8198	3.77881	0.0519055	Neuritin	neuron projection extension [GO:1990138]	AMPA glutamate receptor complex [GO:0032281]; anchored component of plasma membrane [GO:0046658]; extracellular space [GO:0005615]	AMPA glutamate receptor complex [GO:0032281]; anchored component of plasma membrane [GO:0046658]; extracellular space [GO:0005615]; identical protein binding [GO:0042802]; neuron projection extension [GO:1990138]	identical protein binding [GO:0042802]
GDF15	<-0.5	10	1	13	0.18018	13.8198	3.77881	0.0519055	Growth/differentiation factor 15 (Fragment)
SRSF5	<-0.5	10	1	13	0.18018	13.8198	3.77881	0.0519055	Serine/arginine-rich-splicing factor 5 (cDNA FLJ57379, highly similar to Splicing factor, arginine/serine-rich 5)		cytosol [GO:0005829]; nucleolus [GO:0005730]; nucleoplasm [GO:0005654]	cytosol [GO:0005829]; nucleolus [GO:0005730]; nucleoplasm [GO:0005654]; RNA binding [GO:0003723]	RNA binding [GO:0003723]
AGPAT2	<-0.5	10	1	13	0.18018	13.8198	3.77881	0.0519055	1-acylglycerol-3-phosphate O-acyltransferase 2 (Lysophosphatidic acid acyltransferase, beta), isoform CRA_b (Testicular tissue protein Li 143)		integral component of membrane [GO:0016021]	integral component of membrane [GO:0016021]; transferase activity, transferring acyl groups [GO:0016746]	transferase activity, transferring acyl groups [GO:0016746]
FITM2	<-0.5	10	1	13	0.18018	13.8198	3.77881	0.0519055	Fat storage-inducing transmembrane protein 2 (Fat-inducing protein 2)	cellular triglyceride homeostasis [GO:0035356]; cytoskeleton organization [GO:0007010]; lipid droplet formation [GO:0140042]; lipid droplet organization [GO:0034389]; lipid storage [GO:0019915]; phospholipid biosynthetic process [GO:0008654]; positive regulation of sequestering of triglyceride [GO:0010890]; regulation of cell morphogenesis [GO:0022604]; regulation of triglyceride biosynthetic pro…	endoplasmic reticulum membrane [GO:0005789]; integral component of endoplasmic reticulum membrane [GO:0030176]	endoplasmic reticulum membrane [GO:0005789]; integral component of endoplasmic reticulum membrane [GO:0030176]; cellular triglyceride homeostasis [GO:0035356]; cytoskeleton organization [GO:0007010]; lipid droplet formation [GO:0140042]; lipid droplet organization [GO:0034389]; lipid storage [GO:0019915]; phospholipid biosynthetic process [GO:0008654]; positive regulation of sequestering of trigl…
PPME1	<-0.5	10	1	13	0.18018	13.8198	3.77881	0.0519055	Protein phosphatase methylesterase 1 (PME-1) (EC 3.1.1.89)	G2/M transition of mitotic cell cycle [GO:0000086]; protein demethylation [GO:0006482]	nucleoplasm [GO:0005654]	nucleoplasm [GO:0005654]; cadherin binding [GO:0045296]; protein C-terminal methylesterase activity [GO:0051722]; protein kinase binding [GO:0019901]; protein methylesterase activity [GO:0051723]; protein phosphatase 2A binding [GO:0051721]; protein phosphatase binding [GO:0019903]; protein phosphatase inhibitor activity [GO:0004864]; protein phosphatase regulator activity [GO:0019888]; G2/M tran…	cadherin binding [GO:0045296]; protein C-terminal methylesterase activity [GO:0051722]; protein kinase binding [GO:0019901]; protein methylesterase activity [GO:0051723]; protein phosphatase 2A binding [GO:0051721]; protein phosphatase binding [GO:0019903]; protein phosphatase inhibitor activity [GO:0004864]; protein phosphatase regulator activity [GO:0019888]
THEM5	<-0.5	10	1	13	0.18018	13.8198	3.77881	0.0519055	Acyl-coenzyme A thioesterase THEM5 (Fragment)
PSTK	<-0.5	10	1	13	0.18018	13.8198	3.77881	0.0519055	Chromosome 10 open reading frame 89, isoform CRA_b (L-seryl-tRNA(Sec) kinase)	selenocysteine incorporation [GO:0001514]		ATP binding [GO:0005524]; L-seryl-tRNA(Sec) kinase activity [GO:0043915]; tRNA binding [GO:0000049]; selenocysteine incorporation [GO:0001514]	ATP binding [GO:0005524]; L-seryl-tRNA(Sec) kinase activity [GO:0043915]; tRNA binding [GO:0000049]
TRAF1	<-0.5	10	1	13	0.18018	13.8198	3.77881	0.0519055	TNF receptor associated factor 1/ALK receptor tyrosine kinase fusion protein (Fragment)	regulation of apoptotic process [GO:0042981]		kinase activity [GO:0016301]; tumor necrosis factor receptor binding [GO:0005164]; regulation of apoptotic process [GO:0042981]	kinase activity [GO:0016301]; tumor necrosis factor receptor binding [GO:0005164]
C18orf54	<-0.5	10	1	13	0.18018	13.8198	3.77881	0.0519055	Chromosome 18 open reading frame 54
HMGCL	<-0.5	10	1	13	0.18018	13.8198	3.77881	0.0519055	3-hydroxy-3-methylglutarate-CoA lyase (EC 4.1.3.4) (Hydroxymethylglutaryl-CoA lyase, mitochondrial)		peroxisome [GO:0005777]	peroxisome [GO:0005777]; hydroxymethylglutaryl-CoA lyase activity [GO:0004419]	hydroxymethylglutaryl-CoA lyase activity [GO:0004419]
PHOX2A	<-0.5	10	1	13	0.18018	13.8198	3.77881	0.0519055	Paired mesoderm homeobox protein 2A (Fragment)			DNA binding [GO:0003677]	DNA binding [GO:0003677]
MDFIC	<-0.5	10	1	13	0.18018	13.8198	3.77881	0.0519055	MyoD family inhibitor domain-containing protein
ANKDD1B	<-0.5	10	1	13	0.18018	13.8198	3.77881	0.0519055	Ankyrin repeat and death domain-containing protein 1B (Fragment)
PTH	<-0.5	10	1	13	0.18018	13.8198	3.77881	0.0519055	Parathyroid hormone (PTH) (Parathormone) (Parathyrin)	activation of phospholipase C activity [GO:0007202]; adenylate cyclase-activating G protein-coupled receptor signaling pathway [GO:0007189]; bone resorption [GO:0045453]; cAMP metabolic process [GO:0046058]; cell-cell signaling [GO:0007267]; cellular calcium ion homeostasis [GO:0006874]; cellular macromolecule biosynthetic process [GO:0034645]; G protein-coupled receptor signaling pathway [GO:000…	extracellular region [GO:0005576]; extracellular space [GO:0005615]	extracellular region [GO:0005576]; extracellular space [GO:0005615]; hormone activity [GO:0005179]; parathyroid hormone receptor binding [GO:0031856]; peptide hormone receptor binding [GO:0051428]; protein N-terminus binding [GO:0047485]; receptor ligand activity [GO:0048018]; type 1 parathyroid hormone receptor binding [GO:0031857]; activation of phospholipase C activity [GO:0007202]; adenylate …	hormone activity [GO:0005179]; parathyroid hormone receptor binding [GO:0031856]; peptide hormone receptor binding [GO:0051428]; protein N-terminus binding [GO:0047485]; receptor ligand activity [GO:0048018]; type 1 parathyroid hormone receptor binding [GO:0031857]
ABCD3	<-0.5	10	1	13	0.18018	13.8198	3.77881	0.0519055	ATP-binding cassette sub-family D member 3	long-chain fatty acid import into peroxisome [GO:0015910]	integral component of membrane [GO:0016021]; peroxisomal membrane [GO:0005778]	integral component of membrane [GO:0016021]; peroxisomal membrane [GO:0005778]; ATP binding [GO:0005524]; ATPase activity [GO:0016887]; ATPase-coupled transmembrane transporter activity [GO:0042626]; long-chain fatty acid transporter activity [GO:0005324]; protein homodimerization activity [GO:0042803]; long-chain fatty acid import into peroxisome [GO:0015910]	ATPase activity [GO:0016887]; ATPase-coupled transmembrane transporter activity [GO:0042626]; ATP binding [GO:0005524]; long-chain fatty acid transporter activity [GO:0005324]; protein homodimerization activity [GO:0042803]
TDRP	<-0.5	10	1	13	0.18018	13.8198	3.77881	0.0519055	Testis development-related protein (Protein INM01)	spermatogenesis [GO:0007283]	cytoplasm [GO:0005737]; cytosol [GO:0005829]; intracellular membrane-bounded organelle [GO:0043231]; nucleus [GO:0005634]	cytoplasm [GO:0005737]; cytosol [GO:0005829]; intracellular membrane-bounded organelle [GO:0043231]; nucleus [GO:0005634]; spermatogenesis [GO:0007283]
PALM2	<-0.5	10	1	13	0.18018	13.8198	3.77881	0.0519055	Paralemmin-2	regulation of cell shape [GO:0008360]	plasma membrane [GO:0005886]	plasma membrane [GO:0005886]; regulation of cell shape [GO:0008360]
CALB2	<-0.5	10	1	13	0.18018	13.8198	3.77881	0.0519055	Calretinin		cytosol [GO:0005829]	cytosol [GO:0005829]; calcium ion binding [GO:0005509]	calcium ion binding [GO:0005509]
LHFPL1	<-0.5	10	1	13	0.18018	13.8198	3.77881	0.0519055	LHFPL tetraspan subfamily member 1 protein (Lipoma HMGIC fusion partner-like 1 protein)		integral component of membrane [GO:0016021]; membrane [GO:0016020]	integral component of membrane [GO:0016021]; membrane [GO:0016020]
NHEJ1	<-0.5	10	1	13	0.18018	13.8198	3.77881	0.0519055	Non-homologous end-joining factor 1 (Fragment)	double-strand break repair [GO:0006302]	nucleus [GO:0005634]	nucleus [GO:0005634]; double-strand break repair [GO:0006302]
HOMER2	<-0.5	10	1	13	0.18018	13.8198	3.77881	0.0519055	Homer protein homolog 2 (Fragment)
SEC13	<-0.5	10	1	13	0.18018	13.8198	3.77881	0.0519055	GATOR complex protein SEC13 (Protein SEC13 homolog)	COPII-coated vesicle budding [GO:0090114]; mRNA transport [GO:0051028]; positive regulation of TORC1 signaling [GO:1904263]; protein transport [GO:0015031]	COPII vesicle coat [GO:0030127]; Golgi membrane [GO:0000139]; intracellular membrane-bounded organelle [GO:0043231]; lysosomal membrane [GO:0005765]; nuclear pore [GO:0005643]; nucleoplasm [GO:0005654]	COPII vesicle coat [GO:0030127]; Golgi membrane [GO:0000139]; intracellular membrane-bounded organelle [GO:0043231]; lysosomal membrane [GO:0005765]; nuclear pore [GO:0005643]; nucleoplasm [GO:0005654]; structural molecule activity [GO:0005198]; COPII-coated vesicle budding [GO:0090114]; mRNA transport [GO:0051028]; positive regulation of TORC1 signaling [GO:1904263]; protein transport [GO:001503…	structural molecule activity [GO:0005198]
ECI1	<-0.5	10	1	13	0.18018	13.8198	3.77881	0.0519055	Enoyl-CoA delta isomerase 1, mitochondrial (Fragment)		mitochondrion [GO:0005739]	mitochondrion [GO:0005739]; catalytic activity [GO:0003824]	catalytic activity [GO:0003824]
DAPP1	<-0.5	10	1	13	0.18018	13.8198	3.77881	0.0519055	Dual adapter for phosphotyrosine and 3-phosphotyrosine and 3-phosphoinositide (Dual adaptor of phosphotyrosine and 3-phosphoinositides, isoform CRA_d)
SPRY2	<-0.5	10	1	13	0.18018	13.8198	3.77881	0.0519055	Protein sprouty homolog 2 (Spry-2)	animal organ development [GO:0048513]; bud elongation involved in lung branching [GO:0060449]; cell fate commitment [GO:0045165]; cellular response to leukemia inhibitory factor [GO:1990830]; cellular response to vascular endothelial growth factor stimulus [GO:0035924]; establishment of mitotic spindle orientation [GO:0000132]; inner ear morphogenesis [GO:0042472]; lung growth [GO:0060437]; negat…	actin cytoskeleton [GO:0015629]; cytoskeleton [GO:0005856]; cytosol [GO:0005829]; membrane [GO:0016020]; microtubule cytoskeleton [GO:0015630]; microtubule end [GO:1990752]; nucleus [GO:0005634]; plasma membrane [GO:0005886]; ruffle membrane [GO:0032587]	actin cytoskeleton [GO:0015629]; cytoskeleton [GO:0005856]; cytosol [GO:0005829]; membrane [GO:0016020]; microtubule cytoskeleton [GO:0015630]; microtubule end [GO:1990752]; nucleus [GO:0005634]; plasma membrane [GO:0005886]; ruffle membrane [GO:0032587]; protein kinase binding [GO:0019901]; protein serine/threonine kinase activator activity [GO:0043539]; protein serine/threonine kinase inhibitor…	protein kinase binding [GO:0019901]; protein serine/threonine kinase activator activity [GO:0043539]; protein serine/threonine kinase inhibitor activity [GO:0030291]
PPP4C	<-0.5	10	1	13	0.18018	13.8198	3.77881	0.0519055	Serine/threonine-protein phosphatase (EC 3.1.3.16)		cytosol [GO:0005829]; nucleoplasm [GO:0005654]; plasma membrane [GO:0005886]; protein phosphatase 4 complex [GO:0030289]	cytosol [GO:0005829]; nucleoplasm [GO:0005654]; plasma membrane [GO:0005886]; protein phosphatase 4 complex [GO:0030289]; protein serine/threonine phosphatase activity [GO:0004722]	protein serine/threonine phosphatase activity [GO:0004722]
METTL14	<-0.5	10	1	13	0.18018	13.8198	3.77881	0.0519055	N6-adenosine-methyltransferase non-catalytic subunit
CREBRF	<-0.5	10	1	13	0.18018	13.8198	3.77881	0.0519055	CREB3 regulatory factor (Fragment)
GLS2	<-0.5	10	1	13	0.18018	13.8198	3.77881	0.0519055	Glutaminase (EC 3.5.1.2)	glutamine metabolic process [GO:0006541]		glutaminase activity [GO:0004359]; glutamine metabolic process [GO:0006541]	glutaminase activity [GO:0004359]
DUSP9	<-0.5	10	1	13	0.18018	13.8198	3.77881	0.0519055	Dual specificity protein phosphatase (EC 3.1.3.16) (EC 3.1.3.48)			MAP kinase tyrosine/serine/threonine phosphatase activity [GO:0017017]; protein tyrosine phosphatase activity [GO:0004725]	MAP kinase tyrosine/serine/threonine phosphatase activity [GO:0017017]; protein tyrosine phosphatase activity [GO:0004725]
VMO1	<-0.5	10	1	13	0.18018	13.8198	3.77881	0.0519055	VMO1 protein
AQP3	<-0.5	10	1	13	0.18018	13.8198	3.77881	0.0519055	Aquaglyceroporin-3 (Aquaporin-3)		integral component of membrane [GO:0016021]; plasma membrane [GO:0005886]	integral component of membrane [GO:0016021]; plasma membrane [GO:0005886]; channel activity [GO:0015267]	channel activity [GO:0015267]
CABP2	<-0.5	10	1	13	0.18018	13.8198	3.77881	0.0519055	Calcium-binding protein 2			calcium ion binding [GO:0005509]	calcium ion binding [GO:0005509]
CCDC86	<-0.5	10	1	13	0.18018	13.8198	3.77881	0.0519055	Coiled-coil domain-containing protein 86 (Fragment)
KITLG	<-0.5	10	1	13	0.18018	13.8198	3.77881	0.0519055	Kit ligand (c-Kit ligand)	cell adhesion [GO:0007155]; ectopic germ cell programmed cell death [GO:0035234]; extrinsic apoptotic signaling pathway in absence of ligand [GO:0097192]; negative regulation of mast cell apoptotic process [GO:0033026]; neural crest cell migration [GO:0001755]; ovarian follicle development [GO:0001541]; positive regulation of hematopoietic stem cell proliferation [GO:1902035]; positive regulation…	cytoplasm [GO:0005737]; cytoskeleton [GO:0005856]; extracellular space [GO:0005615]; filopodium [GO:0030175]; integral component of membrane [GO:0016021]; lamellipodium [GO:0030027]; plasma membrane [GO:0005886]	cytoplasm [GO:0005737]; cytoskeleton [GO:0005856]; extracellular space [GO:0005615]; filopodium [GO:0030175]; integral component of membrane [GO:0016021]; lamellipodium [GO:0030027]; plasma membrane [GO:0005886]; cytokine activity [GO:0005125]; growth factor activity [GO:0008083]; stem cell factor receptor binding [GO:0005173]; cell adhesion [GO:0007155]; ectopic germ cell programmed cell death […	cytokine activity [GO:0005125]; growth factor activity [GO:0008083]; stem cell factor receptor binding [GO:0005173]
TSPAN7	<-0.5	10	1	13	0.18018	13.8198	3.77881	0.0519055	Tetraspanin		integral component of membrane [GO:0016021]	integral component of membrane [GO:0016021]
SDC3	<-0.5	10	1	13	0.18018	13.8198	3.77881	0.0519055	Syndecan (Fragment)		integral component of membrane [GO:0016021]	integral component of membrane [GO:0016021]
CHORDC1	<-0.5	10	1	13	0.18018	13.8198	3.77881	0.0519055	Cysteine and histidine-rich domain (CHORD)-containing 1, isoform CRA_c			metal ion binding [GO:0046872]	metal ion binding [GO:0046872]
FEZ2	<-0.5	10	1	13	0.18018	13.8198	3.77881	0.0519055	Fasciculation and elongation protein zeta-2 (Fragment)
RBP2	<-0.5	10	1	13	0.18018	13.8198	3.77881	0.0519055	Retinol-binding protein 2 (Fragment)			lipid binding [GO:0008289]	lipid binding [GO:0008289]
AGK	<-0.5	10	1	13	0.18018	13.8198	3.77881	0.0519055	Acylglycerol kinase, mitochondrial (Fragment)
TMEM26	<-0.5	10	1	13	0.18018	13.8198	3.77881	0.0519055	Transmembrane protein 26 (Fragment)
BEND6	<-0.5	10	1	13	0.18018	13.8198	3.77881	0.0519055	BEN domain-containing protein 6	negative regulation of Notch signaling pathway [GO:0045746]; positive regulation of neuron differentiation [GO:0045666]	nucleus [GO:0005634]	nucleus [GO:0005634]; chromatin binding [GO:0003682]; transcription corepressor activity [GO:0003714]; negative regulation of Notch signaling pathway [GO:0045746]; positive regulation of neuron differentiation [GO:0045666]	chromatin binding [GO:0003682]; transcription corepressor activity [GO:0003714]
SPRED3	<-0.5	10	1	13	0.18018	13.8198	3.77881	0.0519055	Sprouty-related, EVH1 domain containing 3	multicellular organism development [GO:0007275]; regulation of signal transduction [GO:0009966]	membrane [GO:0016020]	membrane [GO:0016020]; multicellular organism development [GO:0007275]; regulation of signal transduction [GO:0009966]
FBXW11	<-0.5	10	1	13	0.18018	13.8198	3.77881	0.0519055	F-box/WD repeat-containing protein 11
WIPI2	<-0.5	10	1	13	0.18018	13.8198	3.77881	0.0519055	WD repeat domain phosphoinositide-interacting protein 2	protein lipidation involved in autophagosome assembly [GO:0061739]; protein localization to phagophore assembly site [GO:0034497]; xenophagy [GO:0098792]	autophagosome [GO:0005776]; cytosol [GO:0005829]; nucleoplasm [GO:0005654]; phagophore assembly site membrane [GO:0034045]	autophagosome [GO:0005776]; cytosol [GO:0005829]; nucleoplasm [GO:0005654]; phagophore assembly site membrane [GO:0034045]; phosphatidylinositol-3,5-bisphosphate binding [GO:0080025]; phosphatidylinositol-3-phosphate binding [GO:0032266]; protein lipidation involved in autophagosome assembly [GO:0061739]; protein localization to phagophore assembly site [GO:0034497]; xenophagy [GO:0098792]	phosphatidylinositol-3,5-bisphosphate binding [GO:0080025]; phosphatidylinositol-3-phosphate binding [GO:0032266]
SEPHS1	<-0.5	10	1	13	0.18018	13.8198	3.77881	0.0519055	Selenide, water dikinase 1 (EC 2.7.9.3) (Selenium donor protein 1) (Selenophosphate synthase 1)	cellular protein modification process [GO:0006464]; selenocysteine biosynthetic process [GO:0016260]	cytoplasm [GO:0005737]; nuclear membrane [GO:0031965]; plasma membrane [GO:0005886]	cytoplasm [GO:0005737]; nuclear membrane [GO:0031965]; plasma membrane [GO:0005886]; ATP binding [GO:0005524]; GTP binding [GO:0005525]; identical protein binding [GO:0042802]; metal ion binding [GO:0046872]; protein heterodimerization activity [GO:0046982]; protein homodimerization activity [GO:0042803]; selenide, water dikinase activity [GO:0004756]; cellular protein modification process [GO:00…	ATP binding [GO:0005524]; GTP binding [GO:0005525]; identical protein binding [GO:0042802]; metal ion binding [GO:0046872]; protein heterodimerization activity [GO:0046982]; protein homodimerization activity [GO:0042803]; selenide, water dikinase activity [GO:0004756]
OR1L1	<-0.5	10	1	13	0.18018	13.8198	3.77881	0.0519055	Olfactory receptor		integral component of membrane [GO:0016021]; plasma membrane [GO:0005886]	integral component of membrane [GO:0016021]; plasma membrane [GO:0005886]; G protein-coupled receptor activity [GO:0004930]; olfactory receptor activity [GO:0004984]	G protein-coupled receptor activity [GO:0004930]; olfactory receptor activity [GO:0004984]
TMEM121	<-0.5	10	1	13	0.18018	13.8198	3.77881	0.0519055	Transmembrane protein 121		integral component of membrane [GO:0016021]	integral component of membrane [GO:0016021]
KRTAP10-10	<-0.5	10	1	13	0.18018	13.8198	3.77881	0.0519055	Keratin-associated protein 10-10 (High sulfur keratin-associated protein 10.10) (Keratin-associated protein 10.10) (Keratin-associated protein 18-10) (Keratin-associated protein 18.10)	keratinization [GO:0031424]	cytosol [GO:0005829]; keratin filament [GO:0045095]	cytosol [GO:0005829]; keratin filament [GO:0045095]; keratinization [GO:0031424]
ZNF587B	<-0.5	10	1	13	0.18018	13.8198	3.77881	0.0519055	Zinc finger protein 587B	regulation of transcription, DNA-templated [GO:0006355]		metal ion binding [GO:0046872]; regulation of transcription, DNA-templated [GO:0006355]	metal ion binding [GO:0046872]
USP12	<-0.5	10	1	13	0.18018	13.8198	3.77881	0.0519055	Ubiquitin carboxyl-terminal hydrolase 12
PDCL3	<-0.5	10	1	13	0.18018	13.8198	3.77881	0.0519055	Phosducin-like protein 3 (Fragment)
NAT8L	<-0.5	10	1	13	0.18018	13.8198	3.77881	0.0519055	N-acetylaspartate synthetase (NAA synthetase) (EC 2.3.1.17) (Camello-like protein 3) (N-acetyltransferase 8-like protein)	cellular amino acid biosynthetic process [GO:0008652]	cytoplasm [GO:0005737]; integral component of membrane [GO:0016021]; mitochondrial matrix [GO:0005759]; mitochondrial membrane [GO:0031966]; mitochondrion [GO:0005739]; rough endoplasmic reticulum membrane [GO:0030867]	cytoplasm [GO:0005737]; integral component of membrane [GO:0016021]; mitochondrial matrix [GO:0005759]; mitochondrial membrane [GO:0031966]; mitochondrion [GO:0005739]; rough endoplasmic reticulum membrane [GO:0030867]; aspartate N-acetyltransferase activity [GO:0017188]; N-acetyltransferase activity [GO:0008080]; cellular amino acid biosynthetic process [GO:0008652]	aspartate N-acetyltransferase activity [GO:0017188]; N-acetyltransferase activity [GO:0008080]
PPARG	<-0.5	10	1	13	0.18018	13.8198	3.77881	0.0519055	Peroxisome proliferator-activated receptor gamma (PPAR-gamma) (Nuclear receptor subfamily 1 group C member 3) (Fragment)	rhythmic process [GO:0048511]	cytoplasm [GO:0005737]; nucleus [GO:0005634]	cytoplasm [GO:0005737]; nucleus [GO:0005634]; nuclear receptor activity [GO:0004879]; sequence-specific DNA binding [GO:0043565]; zinc ion binding [GO:0008270]; rhythmic process [GO:0048511]	nuclear receptor activity [GO:0004879]; sequence-specific DNA binding [GO:0043565]; zinc ion binding [GO:0008270]
RAB14	<-0.5	10	1	13	0.18018	13.8198	3.77881	0.0519055	Ras-related protein Rab-14	defense response to bacterium [GO:0042742]; endocytic recycling [GO:0032456]; fibroblast growth factor receptor signaling pathway [GO:0008543]; Golgi to endosome transport [GO:0006895]; phagosome maturation [GO:0090382]; regulation of embryonic development [GO:0045995]	cytosol [GO:0005829]; early endosome membrane [GO:0031901]; Golgi membrane [GO:0000139]; intracellular membrane-bounded organelle [GO:0043231]; phagocytic vesicle [GO:0045335]; recycling endosome [GO:0055037]; trans-Golgi network [GO:0005802]	cytosol [GO:0005829]; early endosome membrane [GO:0031901]; Golgi membrane [GO:0000139]; intracellular membrane-bounded organelle [GO:0043231]; phagocytic vesicle [GO:0045335]; recycling endosome [GO:0055037]; trans-Golgi network [GO:0005802]; GTP binding [GO:0005525]; GTPase activity [GO:0003924]; defense response to bacterium [GO:0042742]; endocytic recycling [GO:0032456]; fibroblast growth fac…	GTPase activity [GO:0003924]; GTP binding [GO:0005525]
C19orf24	<-0.5	10	1	13	0.18018	13.8198	3.77881	0.0519055	Chromosome 19 open reading frame 24, isoform CRA_a (Protein FAM174C)
MRPL43	<-0.5	10	1	13	0.18018	13.8198	3.77881	0.0519055	39S ribosomal protein L43, mitochondrial	mitochondrial translation [GO:0032543]	mitochondrion [GO:0005739]; ribosome [GO:0005840]	mitochondrion [GO:0005739]; ribosome [GO:0005840]; structural constituent of ribosome [GO:0003735]; mitochondrial translation [GO:0032543]	structural constituent of ribosome [GO:0003735]
SLC10A4	<-0.5	10	1	13	0.18018	13.8198	3.77881	0.0519055	Sodium/bile acid cotransporter 4 (Na(+)/bile acid cotransporter 4) (Solute carrier family 10 member 4)	bile acid and bile salt transport [GO:0015721]	integral component of membrane [GO:0016021]; plasma membrane [GO:0005886]	integral component of membrane [GO:0016021]; plasma membrane [GO:0005886]; bile acid:sodium symporter activity [GO:0008508]; bile acid and bile salt transport [GO:0015721]	bile acid:sodium symporter activity [GO:0008508]
ACADSB	<-0.5	10	1	13	0.18018	13.8198	3.77881	0.0519055	Acyl-CoA dehydrogenase short/branched chain isoform 2
RNF125	<-0.5	10	1	13	0.18018	13.8198	3.77881	0.0519055	E3 ubiquitin-protein ligase RNF125 (Fragment)
FAM64A	<-0.5	10	1	13	0.18018	13.8198	3.77881	0.0519055	Family with sequence similarity 64 member A isoform 2 (Family with sequence similarity 64, member A, isoform CRA_c)		nucleolus [GO:0005730]; nucleoplasm [GO:0005654]	nucleolus [GO:0005730]; nucleoplasm [GO:0005654]
ATP5A1	<-0.5	10	1	13	0.18018	13.8198	3.77881	0.0519055	ATP synthase subunit alpha, mitochondrial (ATP synthase F1 subunit alpha)	ATP biosynthetic process [GO:0006754]; ATP synthesis coupled proton transport [GO:0015986]; cristae formation [GO:0042407]; lipid metabolic process [GO:0006629]; mitochondrial ATP synthesis coupled proton transport [GO:0042776]; negative regulation of endothelial cell proliferation [GO:0001937]; positive regulation of blood vessel endothelial cell migration [GO:0043536]	extracellular exosome [GO:0070062]; membrane [GO:0016020]; mitochondrial inner membrane [GO:0005743]; mitochondrial matrix [GO:0005759]; mitochondrial proton-transporting ATP synthase complex [GO:0005753]; mitochondrion [GO:0005739]; plasma membrane [GO:0005886]; proton-transporting ATP synthase complex [GO:0045259]; proton-transporting ATP synthase complex, catalytic core F(1) [GO:0045261]	extracellular exosome [GO:0070062]; membrane [GO:0016020]; mitochondrial inner membrane [GO:0005743]; mitochondrial matrix [GO:0005759]; mitochondrial proton-transporting ATP synthase complex [GO:0005753]; mitochondrion [GO:0005739]; plasma membrane [GO:0005886]; proton-transporting ATP synthase complex [GO:0045259]; proton-transporting ATP synthase complex, catalytic core F(1) [GO:0045261]; ADP …	ADP binding [GO:0043531]; angiostatin binding [GO:0043532]; ATP binding [GO:0005524]; MHC class I protein binding [GO:0042288]; proton-transporting ATP synthase activity, rotational mechanism [GO:0046933]; RNA binding [GO:0003723]
RP11-108K14.8	<-0.5	10	1	13	0.18018	13.8198	3.77881	0.0519055
HELZ2	<-0.5	92	4	10	1.65766	12.3423	3.75436	0.0526698	Helicase with zinc finger domain 2 (ATP-dependent helicase PRIC285) (Helicase with zinc finger 2, transcriptional coactivator) (PPAR-alpha-interacting complex protein 285) (PPAR-gamma DNA-binding domain-interacting protein 1) (PDIP1) (PPAR-gamma DBD-interacting protein 1) (Peroxisomal proliferator-activated receptor A-interacting complex 285 kDa protein) (EC 3.6.4.-)	nuclear-transcribed mRNA catabolic process, nonsense-mediated decay [GO:0000184]; positive regulation of transcription by RNA polymerase II [GO:0045944]; regulation of lipid metabolic process [GO:0019216]	cytoplasm [GO:0005737]; membrane [GO:0016020]; nucleoplasm [GO:0005654]	cytoplasm [GO:0005737]; membrane [GO:0016020]; nucleoplasm [GO:0005654]; ATP binding [GO:0005524]; DNA binding [GO:0003677]; metal ion binding [GO:0046872]; nuclear receptor transcription coactivator activity [GO:0030374]; ribonuclease activity [GO:0004540]; RNA binding [GO:0003723]; RNA helicase activity [GO:0003724]; nuclear-transcribed mRNA catabolic process, nonsense-mediated decay [GO:000018…	ATP binding [GO:0005524]; DNA binding [GO:0003677]; metal ion binding [GO:0046872]; nuclear receptor transcription coactivator activity [GO:0030374]; ribonuclease activity [GO:0004540]; RNA binding [GO:0003723]; RNA helicase activity [GO:0003724]
MPDZ	<-0.5	60	3	11	1.08108	12.9189	3.69111	0.0547032	Multiple PDZ domain protein (Fragment)
CHGB	<-0.5	32	2	12	0.576577	13.4234	3.66502	0.0555661	Secretogranin-1 (Fragment)		extracellular region [GO:0005576]; secretory granule [GO:0030141]	extracellular region [GO:0005576]; secretory granule [GO:0030141]
LPHN1	<-0.5	32	2	12	0.576577	13.4234	3.66502	0.0555661	LPHN1 protein (Fragment)		membrane [GO:0016020]	membrane [GO:0016020]; carbohydrate binding [GO:0030246]; G protein-coupled receptor activity [GO:0004930]	carbohydrate binding [GO:0030246]; G protein-coupled receptor activity [GO:0004930]
CHPF2	<-0.5	32	2	12	0.576577	13.4234	3.66502	0.0555661	Chondroitin sulfate glucuronyltransferase (Fragment)
HMGXB3	<-0.5	32	2	12	0.576577	13.4234	3.66502	0.0555661	HMG domain-containing protein 3		nucleus [GO:0005634]	nucleus [GO:0005634]; DNA binding [GO:0003677]	DNA binding [GO:0003677]
PDXDC1	<-0.5	32	2	12	0.576577	13.4234	3.66502	0.0555661	Pyridoxal-dependent decarboxylase domain-containing protein 1
LENG8	<-0.5	32	2	12	0.576577	13.4234	3.66502	0.0555661	Leukocyte receptor cluster (LRC) member 8, isoform CRA_a
EPHA1	<-0.5	32	2	12	0.576577	13.4234	3.66502	0.0555661	Alternative protein EPHA1
NFATC4	<-0.5	32	2	12	0.576577	13.4234	3.66502	0.0555661	Nuclear factor of-activated T-cells, cytoplasmic 4 (Fragment)			DNA-binding transcription factor activity [GO:0003700]	DNA-binding transcription factor activity [GO:0003700]
IQSEC1	<-0.5	32	2	12	0.576577	13.4234	3.66502	0.0555661	Epididymis secretory sperm binding protein (IQ motif and SEC7 domain-containing protein 1)	positive regulation of GTPase activity [GO:0043547]; regulation of ARF protein signal transduction [GO:0032012]	cytoplasm [GO:0005737]	cytoplasm [GO:0005737]; ARF guanyl-nucleotide exchange factor activity [GO:0005086]; positive regulation of GTPase activity [GO:0043547]; regulation of ARF protein signal transduction [GO:0032012]	ARF guanyl-nucleotide exchange factor activity [GO:0005086]
NLRP7	<-0.5	32	2	12	0.576577	13.4234	3.66502	0.0555661	NACHT, LRR and PYD domains-containing protein 7
MYCBP2	<-0.5	93	4	10	1.67568	12.3243	3.66242	0.0556527	E3 ubiquitin-protein ligase MYCBP2 (Fragment)
PKHD1	<-0.5	130	5	9	2.34234	11.6577	3.6213	0.0570443	Alternative protein PKHD1

## Sheet: SUZ12_no_silent<-0.5
Mutation	Rule	Mut_num	Mut<	dMut<	pMut<	dpMut<	half X2	p-value	about.Protein names	about.Gene ontology (biological process)	about.Gene ontology (cellular component)	about.Gene ontology (GO)	about.Gene ontology (molecular function)
FOXRED2	<-0.5	26	11	86	3.24582	93.7542	19.1659	1.19835e-05	FAD-dependent oxidoreductase domain-containing protein 2 (Fragment)
LGALS14	<-0.5	3	3	94	0.374517	96.6255	18.4768	1.71987e-05	Galectin (Fragment)	positive regulation of T cell apoptotic process [GO:0070234]	nucleoplasm [GO:0005654]	nucleoplasm [GO:0005654]; carbohydrate binding [GO:0030246]; positive regulation of T cell apoptotic process [GO:0070234]	carbohydrate binding [GO:0030246]
TMEM229B	<-0.5	3	3	94	0.374517	96.6255	18.4768	1.71987e-05	Transmembrane protein 229B (Fragment)		integral component of membrane [GO:0016021]	integral component of membrane [GO:0016021]
RPS23	<-0.5	5	4	93	0.624196	96.3758	18.3754	1.81382e-05	40S ribosomal protein S23	translation [GO:0006412]	cytosol [GO:0005829]; endoplasmic reticulum [GO:0005783]; rough endoplasmic reticulum [GO:0005791]; small ribosomal subunit [GO:0015935]	cytosol [GO:0005829]; endoplasmic reticulum [GO:0005783]; rough endoplasmic reticulum [GO:0005791]; small ribosomal subunit [GO:0015935]; structural constituent of ribosome [GO:0003735]; translation [GO:0006412]	structural constituent of ribosome [GO:0003735]
SCO2	<-0.5	10	6	91	1.24839	95.7516	18.3213	1.86609e-05	Protein SCO2 homolog, mitochondrial (Fragment)		cytosol [GO:0005829]	cytosol [GO:0005829]
CDKN2D	<-0.5	8	5	92	0.998713	96.0013	16.1977	5.70633e-05	Cyclin-dependent kinase inhibitor 2D (P19, inhibits CDK4), isoform CRA_a	negative regulation of cell cycle G1/S phase transition [GO:1902807]; sensory perception of sound [GO:0007605]	cyclin D2-CDK4 complex [GO:0097129]; cytosol [GO:0005829]; nucleoplasm [GO:0005654]	cyclin D2-CDK4 complex [GO:0097129]; cytosol [GO:0005829]; nucleoplasm [GO:0005654]; kinase activity [GO:0016301]; protein kinase binding [GO:0019901]; negative regulation of cell cycle G1/S phase transition [GO:1902807]; sensory perception of sound [GO:0007605]	kinase activity [GO:0016301]; protein kinase binding [GO:0019901]
OCEL1	<-0.5	8	5	92	0.998713	96.0013	16.1977	5.70633e-05	Occludin/ELL domain-containing protein 1 (Fragment)
C1orf56	<-0.5	11	6	91	1.37323	95.6268	15.8126	6.99335e-05	Protein MENT (Methylated in normal thymocytes protein)	regulation of cell population proliferation [GO:0042127]	extracellular region [GO:0005576]	extracellular region [GO:0005576]; regulation of cell population proliferation [GO:0042127]
PTP4A2	<-0.5	6	4	93	0.749035	96.251	14.2197	0.000162662	Protein tyrosine phosphatase type IVA 2
PLEKHO2	<-0.5	12	6	91	1.49807	95.5019	13.7412	0.0002098	Pleckstrin homology domain-containing family O member 2 (PH domain-containing family O member 2) (Pleckstrin homology domain-containing family Q member 1) (PH domain-containing family Q member 1)	neutrophil degranulation [GO:0043312]	extracellular region [GO:0005576]; ficolin-1-rich granule lumen [GO:1904813]	extracellular region [GO:0005576]; ficolin-1-rich granule lumen [GO:1904813]; neutrophil degranulation [GO:0043312]
CD151	<-0.5	9	5	92	1.12355	95.8764	13.5311	0.000234637	Tetraspanin	cell migration [GO:0016477]; T cell proliferation [GO:0042098]	integral component of membrane [GO:0016021]	integral component of membrane [GO:0016021]; cell migration [GO:0016477]; T cell proliferation [GO:0042098]
LHFPL3	<-0.5	9	5	92	1.12355	95.8764	13.5311	0.000234637	LHFPL3 protein		integral component of membrane [GO:0016021]	integral component of membrane [GO:0016021]
NMUR1	<-0.5	23	9	88	2.8713	94.1287	13.4806	0.000241048	Alternative protein NMUR1		integral component of membrane [GO:0016021]	integral component of membrane [GO:0016021]
OR7D2	<-0.5	4	3	94	0.499356	96.5006	12.5874	0.000388366	Olfactory receptor		integral component of membrane [GO:0016021]; plasma membrane [GO:0005886]	integral component of membrane [GO:0016021]; plasma membrane [GO:0005886]; G protein-coupled receptor activity [GO:0004930]; olfactory receptor activity [GO:0004984]	G protein-coupled receptor activity [GO:0004930]; olfactory receptor activity [GO:0004984]
RPS2	<-0.5	4	3	94	0.499356	96.5006	12.5874	0.000388366	Ribosomal protein S2, isoform CRA_c	translation [GO:0006412]	ribosome [GO:0005840]	ribosome [GO:0005840]; RNA binding [GO:0003723]; structural constituent of ribosome [GO:0003735]; translation [GO:0006412]	RNA binding [GO:0003723]; structural constituent of ribosome [GO:0003735]
FAM103A1	<-0.5	2	2	95	0.249678	96.7503	12.302	0.000452482	RNA guanine-N7 methyltransferase activating subunit (Protein FAM103A1) (RNA guanine-7 methyltransferase activating subunit) (RNMT-activating mRNA cap methyltransferase subunit) (RNMT-activating mini protein) (RAM)	7-methylguanosine mRNA capping [GO:0006370]; methylation [GO:0032259]; recruitment of mRNA capping enzyme to RNA polymerase II holoenzyme complex [GO:0036031]; RNA 5'-cap (guanine-N7)-methylation [GO:0106005]	mRNA cap binding complex [GO:0005845]; mRNA cap methyltransferase complex [GO:0031533]; nucleoplasm [GO:0005654]; nucleus [GO:0005634]	mRNA cap binding complex [GO:0005845]; mRNA cap methyltransferase complex [GO:0031533]; nucleoplasm [GO:0005654]; nucleus [GO:0005634]; RNA binding [GO:0003723]; 7-methylguanosine mRNA capping [GO:0006370]; methylation [GO:0032259]; recruitment of mRNA capping enzyme to RNA polymerase II holoenzyme complex [GO:0036031]; RNA 5'-cap (guanine-N7)-methylation [GO:0106005]	RNA binding [GO:0003723]
POLR2H	<-0.5	2	2	95	0.249678	96.7503	12.302	0.000452482	DNA-directed RNA polymerases I, II, and III subunit RPABC3 (Fragment)
SCGB2A1	<-0.5	2	2	95	0.249678	96.7503	12.302	0.000452482	Mammaglobin-B (Lacryglobin) (Lipophilin-C) (Mammaglobin-2) (Secretoglobin family 2A member 1)	androgen receptor signaling pathway [GO:0030521]	extracellular space [GO:0005615]	extracellular space [GO:0005615]; androgen receptor signaling pathway [GO:0030521]
SERP1	<-0.5	2	2	95	0.249678	96.7503	12.302	0.000452482	Stress-associated endoplasmic reticulum protein	protein transport [GO:0015031]	endoplasmic reticulum membrane [GO:0005789]; integral component of membrane [GO:0016021]	endoplasmic reticulum membrane [GO:0005789]; integral component of membrane [GO:0016021]; protein transport [GO:0015031]
C10orf88	<-0.5	13	6	91	1.62291	95.3771	12.0062	0.000530245	ATPase PAAT (EC 3.6.1.-) (Protein associated with ABC transporters) (PAAT)		cytoplasm [GO:0005737]; mitochondrion [GO:0005739]	cytoplasm [GO:0005737]; mitochondrion [GO:0005739]; ATPase activity [GO:0016887]; identical protein binding [GO:0042802]	ATPase activity [GO:0016887]; identical protein binding [GO:0042802]
MS4A3	<-0.5	13	6	91	1.62291	95.3771	12.0062	0.000530245	Membrane-spanning 4-domains subfamily A member 3
PAG1	<-0.5	17	7	90	2.12227	94.8777	11.4616	0.000710502	Phosphoprotein associated with glycosphingolipid-enriched microdomains 1 (Csk-binding protein) (Transmembrane adapter protein PAG) (Transmembrane phosphoprotein Cbp)	adaptive immune response [GO:0002250]; intracellular signal transduction [GO:0035556]; negative regulation of T cell activation [GO:0050868]; regulation of T cell activation [GO:0050863]; signal transduction [GO:0007165]; T cell receptor signaling pathway [GO:0050852]	integral component of membrane [GO:0016021]; membrane raft [GO:0045121]; plasma membrane [GO:0005886]	integral component of membrane [GO:0016021]; membrane raft [GO:0045121]; plasma membrane [GO:0005886]; SH2 domain binding [GO:0042169]; signaling adaptor activity [GO:0035591]; adaptive immune response [GO:0002250]; intracellular signal transduction [GO:0035556]; negative regulation of T cell activation [GO:0050868]; regulation of T cell activation [GO:0050863]; signal transduction [GO:0007165]; …	SH2 domain binding [GO:0042169]; signaling adaptor activity [GO:0035591]
CPVL	<-0.5	25	9	88	3.12098	93.879	11.4425	0.000717814	Carboxypeptidase (EC 3.4.16.-)			serine-type carboxypeptidase activity [GO:0004185]	serine-type carboxypeptidase activity [GO:0004185]
SMAD3	<-0.5	10	5	92	1.24839	95.7516	11.4212	0.000726125	Mothers against decapentaplegic homolog (MAD homolog) (Mothers against DPP homolog) (SMAD family member)	activation of cysteine-type endopeptidase activity involved in apoptotic signaling pathway [GO:0097296]; adrenal gland development [GO:0030325]; developmental growth [GO:0048589]; embryonic cranial skeleton morphogenesis [GO:0048701]; embryonic foregut morphogenesis [GO:0048617]; embryonic pattern specification [GO:0009880]; endoderm development [GO:0007492]; heart looping [GO:0001947]; immune sy…	cytosol [GO:0005829]; nucleoplasm [GO:0005654]; plasma membrane [GO:0005886]; transcription regulator complex [GO:0005667]	cytosol [GO:0005829]; nucleoplasm [GO:0005654]; plasma membrane [GO:0005886]; transcription regulator complex [GO:0005667]; beta-catenin binding [GO:0008013]; chromatin DNA binding [GO:0031490]; collagen binding [GO:0005518]; DNA-binding transcription activator activity, RNA polymerase II-specific [GO:0001228]; enzyme binding [GO:0019899]; metal ion binding [GO:0046872]; RNA polymerase II transcr…	beta-catenin binding [GO:0008013]; chromatin DNA binding [GO:0031490]; collagen binding [GO:0005518]; DNA-binding transcription activator activity, RNA polymerase II-specific [GO:0001228]; enzyme binding [GO:0019899]; metal ion binding [GO:0046872]; RNA polymerase II transcription regulatory region sequence-specific DNA binding [GO:0000977]; SMAD binding [GO:0046332]; transcription factor binding…
TAGLN2	<-0.5	10	5	92	1.24839	95.7516	11.4212	0.000726125	Transgelin-2 (Epididymis tissue protein Li 7e) (SM22-alpha homolog)	epithelial cell differentiation [GO:0030855]; platelet degranulation [GO:0002576]	cytosol [GO:0005829]; extracellular exosome [GO:0070062]; extracellular region [GO:0005576]; vesicle [GO:0031982]	cytosol [GO:0005829]; extracellular exosome [GO:0070062]; extracellular region [GO:0005576]; vesicle [GO:0031982]; cadherin binding [GO:0045296]; epithelial cell differentiation [GO:0030855]; platelet degranulation [GO:0002576]	cadherin binding [GO:0045296]
ATP5F1	<-0.5	7	4	93	0.873874	96.1261	11.2848	0.000781435	ATP synthase F(0) complex subunit B1, mitochondrial (ATP synthase peripheral stalk-membrane subunit b) (ATP synthase proton-transporting mitochondrial F(0) complex subunit B1) (ATP synthase subunit b) (ATPase subunit b)	ATP biosynthetic process [GO:0006754]; ATP synthesis coupled proton transport [GO:0015986]; cristae formation [GO:0042407]; mitochondrial ATP synthesis coupled proton transport [GO:0042776]; substantia nigra development [GO:0021762]	membrane [GO:0016020]; mitochondrial inner membrane [GO:0005743]; mitochondrial matrix [GO:0005759]; mitochondrial proton-transporting ATP synthase complex [GO:0005753]; mitochondrial proton-transporting ATP synthase complex, coupling factor F(o) [GO:0000276]; mitochondrion [GO:0005739]; nucleoplasm [GO:0005654]; nucleus [GO:0005634]	membrane [GO:0016020]; mitochondrial inner membrane [GO:0005743]; mitochondrial matrix [GO:0005759]; mitochondrial proton-transporting ATP synthase complex [GO:0005753]; mitochondrial proton-transporting ATP synthase complex, coupling factor F(o) [GO:0000276]; mitochondrion [GO:0005739]; nucleoplasm [GO:0005654]; nucleus [GO:0005634]; proton transmembrane transporter activity [GO:0015078]; ATP bi…	proton transmembrane transporter activity [GO:0015078]
DDX39B	<-0.5	7	4	93	0.873874	96.1261	11.2848	0.000781435	RNA helicase (EC 3.6.4.13) (Fragment)		nuclear speck [GO:0016607]	nuclear speck [GO:0016607]; ATP binding [GO:0005524]; nucleic acid binding [GO:0003676]; RNA helicase activity [GO:0003724]	ATP binding [GO:0005524]; nucleic acid binding [GO:0003676]; RNA helicase activity [GO:0003724]
LMO4	<-0.5	7	4	93	0.873874	96.1261	11.2848	0.000781435	LIM domain transcription factor LMO4 (Breast tumor autoantigen) (LIM domain only protein 4) (LMO-4)	negative regulation of protein-containing complex assembly [GO:0031333]; neural tube closure [GO:0001843]; positive regulation of kinase activity [GO:0033674]; positive regulation of transcription by RNA polymerase II [GO:0045944]; regulation of cell activation [GO:0050865]; regulation of cell fate specification [GO:0042659]; regulation of cell migration [GO:0030334]; spinal cord association neur…	cell leading edge [GO:0031252]; transcription regulator complex [GO:0005667]	cell leading edge [GO:0031252]; transcription regulator complex [GO:0005667]; cis-regulatory region sequence-specific DNA binding [GO:0000987]; metal ion binding [GO:0046872]; transcription factor binding [GO:0008134]; negative regulation of protein-containing complex assembly [GO:0031333]; neural tube closure [GO:0001843]; positive regulation of kinase activity [GO:0033674]; positive regulation …	cis-regulatory region sequence-specific DNA binding [GO:0000987]; metal ion binding [GO:0046872]; transcription factor binding [GO:0008134]
NUDT16L1	<-0.5	7	4	93	0.873874	96.1261	11.2848	0.000781435	Tudor-interacting repair regulator protein (Fragment)			hydrolase activity [GO:0016787]	hydrolase activity [GO:0016787]
RP11-433C9.2	<-0.5	7	4	93	0.873874	96.1261	11.2848	0.000781435
TMEM123	<-0.5	7	4	93	0.873874	96.1261	11.2848	0.000781435	Transmembrane protein 123, isoform CRA_a		integral component of membrane [GO:0016021]	integral component of membrane [GO:0016021]
CD109	<-0.5	49	14	83	6.11712	90.8829	10.8421	0.000992187	CD109 antigen (Fragment)			endopeptidase inhibitor activity [GO:0004866]	endopeptidase inhibitor activity [GO:0004866]
CDK5RAP1	<-0.5	18	7	90	2.2471	94.7529	10.2914	0.00133655	CDK5 regulatory subunit associated protein 1 isoform 1 (Fragment)	tRNA modification [GO:0006400]		4 iron, 4 sulfur cluster binding [GO:0051539]; metal ion binding [GO:0046872]; methylthiotransferase activity [GO:0035596]; tRNA modification [GO:0006400]	4 iron, 4 sulfur cluster binding [GO:0051539]; metal ion binding [GO:0046872]; methylthiotransferase activity [GO:0035596]
NOS1AP	<-0.5	18	7	90	2.2471	94.7529	10.2914	0.00133655	Carboxyl-terminal PDZ ligand of neuronal nitric oxide synthase protein (Fragment)
BCL2	<-0.5	11	5	92	1.37323	95.6268	9.71603	0.00182668	Apoptosis regulator Bcl-2	actin filament organization [GO:0007015]; axonogenesis [GO:0007409]; axon regeneration [GO:0031103]; B cell homeostasis [GO:0001782]; B cell lineage commitment [GO:0002326]; behavioral fear response [GO:0001662]; branching involved in ureteric bud morphogenesis [GO:0001658]; CD8-positive, alpha-beta T cell lineage commitment [GO:0043375]; cell aging [GO:0007569]; cell-cell adhesion [GO:0098609]; …	cytosol [GO:0005829]; endoplasmic reticulum membrane [GO:0005789]; integral component of membrane [GO:0016021]; mitochondrial outer membrane [GO:0005741]; myelin sheath [GO:0043209]; nuclear membrane [GO:0031965]; nucleoplasm [GO:0005654]	cytosol [GO:0005829]; endoplasmic reticulum membrane [GO:0005789]; integral component of membrane [GO:0016021]; mitochondrial outer membrane [GO:0005741]; myelin sheath [GO:0043209]; nuclear membrane [GO:0031965]; nucleoplasm [GO:0005654]; protein phosphatase 2A binding [GO:0051721]; transcription factor binding [GO:0008134]; actin filament organization [GO:0007015]; axon regeneration [GO:0031103…	protein phosphatase 2A binding [GO:0051721]; transcription factor binding [GO:0008134]
LSM11	<-0.5	11	5	92	1.37323	95.6268	9.71603	0.00182668	Alternative protein LSM11
TUBA8	<-0.5	11	5	92	1.37323	95.6268	9.71603	0.00182668	Tubulin alpha chain (Fragment)	microtubule-based process [GO:0007017]	cytoplasm [GO:0005737]; microtubule [GO:0005874]; microtubule cytoskeleton [GO:0015630]	cytoplasm [GO:0005737]; microtubule [GO:0005874]; microtubule cytoskeleton [GO:0015630]; GTP binding [GO:0005525]; GTPase activity [GO:0003924]; structural constituent of cytoskeleton [GO:0005200]; microtubule-based process [GO:0007017]	GTPase activity [GO:0003924]; GTP binding [GO:0005525]; structural constituent of cytoskeleton [GO:0005200]
DHX57	<-0.5	32	10	87	3.99485	93.0051	9.41481	0.0021524	Putative ATP-dependent RNA helicase DHX57 (Fragment)
OR5T2	<-0.5	32	10	87	3.99485	93.0051	9.41481	0.0021524	Olfactory receptor (Fragment)		integral component of membrane [GO:0016021]; plasma membrane [GO:0005886]	integral component of membrane [GO:0016021]; plasma membrane [GO:0005886]; G protein-coupled receptor activity [GO:0004930]; olfactory receptor activity [GO:0004984]	G protein-coupled receptor activity [GO:0004930]; olfactory receptor activity [GO:0004984]
PTK6	<-0.5	15	6	91	1.87259	95.1274	9.27641	0.00232124	Protein-tyrosine kinase 6 (EC 2.7.10.2) (Breast tumor kinase) (Tyrosine-protein kinase BRK)	cell differentiation [GO:0030154]; cell migration [GO:0016477]; cellular response to retinoic acid [GO:0071300]; ERBB2 signaling pathway [GO:0038128]; innate immune response [GO:0045087]; intestinal epithelial cell differentiation [GO:0060575]; negative regulation of growth [GO:0045926]; negative regulation of protein tyrosine kinase activity [GO:0061099]; negative regulation of signal transducti…	cytoplasm [GO:0005737]; cytosol [GO:0005829]; extrinsic component of cytoplasmic side of plasma membrane [GO:0031234]; nuclear body [GO:0016604]; nucleoplasm [GO:0005654]; nucleus [GO:0005634]; plasma membrane [GO:0005886]; ruffle [GO:0001726]	cytoplasm [GO:0005737]; cytosol [GO:0005829]; extrinsic component of cytoplasmic side of plasma membrane [GO:0031234]; nuclear body [GO:0016604]; nucleoplasm [GO:0005654]; nucleus [GO:0005634]; plasma membrane [GO:0005886]; ruffle [GO:0001726]; ATP binding [GO:0005524]; identical protein binding [GO:0042802]; non-membrane spanning protein tyrosine kinase activity [GO:0004715]; protein tyrosine ki…	ATP binding [GO:0005524]; identical protein binding [GO:0042802]; non-membrane spanning protein tyrosine kinase activity [GO:0004715]; protein tyrosine kinase activity [GO:0004713]; signaling receptor binding [GO:0005102]
DPY19L1	<-0.5	19	7	90	2.37194	94.6281	9.25646	0.00234666	Probable C-mannosyltransferase DPY19L1		integral component of membrane [GO:0016021]	integral component of membrane [GO:0016021]
GPR171	<-0.5	8	4	93	0.998713	96.0013	9.11316	0.00253777	Probable G-protein-coupled receptor 171 (Fragment)
MRPL11	<-0.5	8	4	93	0.998713	96.0013	9.11316	0.00253777	39S ribosomal protein L11, mitochondrial	translation [GO:0006412]	ribosome [GO:0005840]	ribosome [GO:0005840]; structural constituent of ribosome [GO:0003735]; translation [GO:0006412]	structural constituent of ribosome [GO:0003735]
RBMX	<-0.5	8	4	93	0.998713	96.0013	9.11316	0.00253777	RNA-binding motif protein, X chromosome (Fragment)			RNA binding [GO:0003723]	RNA binding [GO:0003723]
TMEM127	<-0.5	8	4	93	0.998713	96.0013	9.11316	0.00253777	Transmembrane protein 127	negative regulation of cell population proliferation [GO:0008285]; negative regulation of TOR signaling [GO:0032007]	integral component of membrane [GO:0016021]	integral component of membrane [GO:0016021]; negative regulation of cell population proliferation [GO:0008285]; negative regulation of TOR signaling [GO:0032007]
EMC7	<-0.5	5	3	94	0.624196	96.3758	9.10132	0.00255425	ER membrane protein complex subunit 7 (Fragment)		integral component of membrane [GO:0016021]	integral component of membrane [GO:0016021]
GADD45G	<-0.5	5	3	94	0.624196	96.3758	9.10132	0.00255425	Growth arrest and DNA damage-inducible protein GADD45 gamma (Cytokine-responsive protein CR6) (DNA damage-inducible transcript 2 protein) (DDIT-2)	activation of MAPKKK activity [GO:0000185]; apoptotic process [GO:0006915]; cell differentiation [GO:0030154]; multicellular organism development [GO:0007275]; positive regulation of apoptotic process [GO:0043065]; positive regulation of cold-induced thermogenesis [GO:0120162]; positive regulation of JNK cascade [GO:0046330]; positive regulation of p38MAPK cascade [GO:1900745]; regulation of cell…	cytoplasm [GO:0005737]; nucleus [GO:0005634]	cytoplasm [GO:0005737]; nucleus [GO:0005634]; activation of MAPKKK activity [GO:0000185]; apoptotic process [GO:0006915]; cell differentiation [GO:0030154]; multicellular organism development [GO:0007275]; positive regulation of apoptotic process [GO:0043065]; positive regulation of cold-induced thermogenesis [GO:0120162]; positive regulation of JNK cascade [GO:0046330]; positive regulation of p3…
GDF5OS	<-0.5	5	3	94	0.624196	96.3758	9.10132	0.00255425	Protein GDF5-AS1, mitochondrial (GDF5 antisense RNA 1) (Growth/differentiation factor 5 opposite strand transcript protein)		mitochondrion [GO:0005739]	mitochondrion [GO:0005739]
HN1L	<-0.5	5	3	94	0.624196	96.3758	9.10132	0.00255425	Protein cramped-like (Cramped chromatin regulator homolog 1) (Hematological and neurological expressed 1-like protein)		nucleus [GO:0005634]	nucleus [GO:0005634]; chromatin binding [GO:0003682]; DNA binding [GO:0003677]	chromatin binding [GO:0003682]; DNA binding [GO:0003677]
MZT1	<-0.5	5	3	94	0.624196	96.3758	9.10132	0.00255425	Mitotic-spindle organizing protein 1 (Mitotic-spindle organizing protein associated with a ring of gamma-tubulin 1)	gamma-tubulin complex localization [GO:0033566]; microtubule nucleation by interphase microtubule organizing center [GO:0051415]; mitotic spindle assembly [GO:0090307]	centrosome [GO:0005813]; cytosol [GO:0005829]; gamma-tubulin ring complex [GO:0008274]; interphase microtubule organizing center [GO:0031021]; spindle [GO:0005819]	centrosome [GO:0005813]; cytosol [GO:0005829]; gamma-tubulin ring complex [GO:0008274]; interphase microtubule organizing center [GO:0031021]; spindle [GO:0005819]; gamma-tubulin complex localization [GO:0033566]; microtubule nucleation by interphase microtubule organizing center [GO:0051415]; mitotic spindle assembly [GO:0090307]
RMI2	<-0.5	5	3	94	0.624196	96.3758	9.10132	0.00255425	RecQ-mediated genome instability protein 2
RPL8	<-0.5	5	3	94	0.624196	96.3758	9.10132	0.00255425	60S ribosomal protein L8 (Fragment)	translation [GO:0006412]	ribosome [GO:0005840]	ribosome [GO:0005840]; structural constituent of ribosome [GO:0003735]; translation [GO:0006412]	structural constituent of ribosome [GO:0003735]
SMAD1	<-0.5	5	3	94	0.624196	96.3758	9.10132	0.00255425	Mothers against decapentaplegic homolog 1 (Fragment)
SUSD2	<-0.5	28	9	88	3.4955	93.5045	8.99222	0.00271131	Sushi domain containing 2, isoform CRA_a (Testicular tissue protein Li 190)		integral component of membrane [GO:0016021]; plasma membrane [GO:0005886]	integral component of membrane [GO:0016021]; plasma membrane [GO:0005886]
HOOK2	<-0.5	33	10	87	4.11969	92.8803	8.76564	0.00306958	Protein Hook homolog 2 (Fragment)	cytoplasmic microtubule organization [GO:0031122]; cytoskeleton-dependent intracellular transport [GO:0030705]	cytosol [GO:0005829]; intracellular membrane-bounded organelle [GO:0043231]	cytosol [GO:0005829]; intracellular membrane-bounded organelle [GO:0043231]; microtubule binding [GO:0008017]; cytoplasmic microtubule organization [GO:0031122]; cytoskeleton-dependent intracellular transport [GO:0030705]	microtubule binding [GO:0008017]
VHL	<-0.5	24	8	89	2.99614	94.0039	8.62332	0.00331886	von Hippel-Lindau tumor suppressor isoform 2 (von Hippel-Lindau tumor suppressor, isoform CRA_a) (Fragment)		nucleoplasm [GO:0005654]	nucleoplasm [GO:0005654]
HSF5	<-0.5	20	7	90	2.49678	94.5032	8.33663	0.00388537	HSF5 protein (Fragment)
KRT10	<-0.5	20	7	90	2.49678	94.5032	8.33663	0.00388537	Keratin, type I cytoskeletal 10 (Fragment)
ZNF671	<-0.5	20	7	90	2.49678	94.5032	8.33663	0.00388537	Zinc finger protein 671
DIO3	<-0.5	12	5	92	1.49807	95.5019	8.31463	0.00393271	Thyroxine 5-deiodinase (EC 1.21.99.3) (5DIII) (DIOIII) (Type 3 DI) (Type III iodothyronine deiodinase)	hormone biosynthetic process [GO:0042446]; negative regulation of eye photoreceptor cell development [GO:0042480]; positive regulation of multicellular organism growth [GO:0040018]; retinal cone cell apoptotic process [GO:0097474]; retinal cone cell development [GO:0046549]; thyroid hormone catabolic process [GO:0042404]; thyroid hormone generation [GO:0006590]; thyroid hormone metabolic process …	endosome membrane [GO:0010008]; integral component of membrane [GO:0016021]; plasma membrane [GO:0005886]	endosome membrane [GO:0010008]; integral component of membrane [GO:0016021]; plasma membrane [GO:0005886]; thyroxine 5'-deiodinase activity [GO:0004800]; thyroxine 5-deiodinase activity [GO:0033798]; hormone biosynthetic process [GO:0042446]; negative regulation of eye photoreceptor cell development [GO:0042480]; positive regulation of multicellular organism growth [GO:0040018]; retinal cone cell…	thyroxine 5'-deiodinase activity [GO:0004800]; thyroxine 5-deiodinase activity [GO:0033798]
JUND	<-0.5	12	5	92	1.49807	95.5019	8.31463	0.00393271	Transcription factor jun-D	aging [GO:0007568]; cellular response to calcium ion [GO:0071277]; circadian rhythm [GO:0007623]; osteoblast development [GO:0002076]; positive regulation of osteoblast differentiation [GO:0045669]; positive regulation of transcription by RNA polymerase II [GO:0045944]; regulation of cell cycle [GO:0051726]; regulation of cell population proliferation [GO:0042127]; regulation of transcription by …	chromatin [GO:0000785]; nuclear chromatin [GO:0000790]; nucleoplasm [GO:0005654]; protein-DNA complex [GO:0032993]; transcription factor AP-1 complex [GO:0035976]; transcription regulator complex [GO:0005667]	chromatin [GO:0000785]; nuclear chromatin [GO:0000790]; nucleoplasm [GO:0005654]; protein-DNA complex [GO:0032993]; transcription factor AP-1 complex [GO:0035976]; transcription regulator complex [GO:0005667]; DNA-binding transcription activator activity, RNA polymerase II-specific [GO:0001228]; DNA-binding transcription factor activity, RNA polymerase II-specific [GO:0000981]; enzyme binding [GO…	DNA-binding transcription activator activity, RNA polymerase II-specific [GO:0001228]; DNA-binding transcription factor activity, RNA polymerase II-specific [GO:0000981]; enzyme binding [GO:0019899]; nuclear receptor binding [GO:0016922]; RNA polymerase II cis-regulatory region sequence-specific DNA binding [GO:0000978]; sequence-specific double-stranded DNA binding [GO:1990837]; transcription fa…
PCBP1	<-0.5	12	5	92	1.49807	95.5019	8.31463	0.00393271	Poly(rC)-binding protein 1 (Alpha-CP1) (Heterogeneous nuclear ribonucleoprotein E1) (hnRNP E1) (Nucleic acid-binding protein SUB2.3)	mRNA splicing, via spliceosome [GO:0000398]; positive regulation of transcription by RNA polymerase II [GO:0045944]; regulation of gene expression [GO:0010468]; regulation of RNA metabolic process [GO:0051252]; RNA metabolic process [GO:0016070]; viral RNA genome replication [GO:0039694]	cytoplasm [GO:0005737]; cytoplasmic ribonucleoprotein granule [GO:0036464]; cytosol [GO:0005829]; extracellular exosome [GO:0070062]; membrane [GO:0016020]; nuclear speck [GO:0016607]; nucleoplasm [GO:0005654]; nucleus [GO:0005634]	cytoplasm [GO:0005737]; cytoplasmic ribonucleoprotein granule [GO:0036464]; cytosol [GO:0005829]; extracellular exosome [GO:0070062]; membrane [GO:0016020]; nuclear speck [GO:0016607]; nucleoplasm [GO:0005654]; nucleus [GO:0005634]; cadherin binding [GO:0045296]; DNA-binding transcription factor activity, RNA polymerase II-specific [GO:0000981]; mRNA binding [GO:0003729]; RNA binding [GO:0003723]…	cadherin binding [GO:0045296]; DNA-binding transcription factor activity, RNA polymerase II-specific [GO:0000981]; mRNA binding [GO:0003729]; RNA binding [GO:0003723]; sequence-specific single stranded DNA binding [GO:0098847]; single-stranded DNA binding [GO:0003697]
FCHSD2	<-0.5	29	9	88	3.62033	93.3797	8.30388	0.00395604	FCH and double SH3 domains 2, isoform CRA_a			lipid binding [GO:0008289]	lipid binding [GO:0008289]
ABHD8	<-0.5	16	6	91	1.99743	95.0026	8.18926	0.00421392	Abhydrolase domain containing 8			hydrolase activity [GO:0016787]	hydrolase activity [GO:0016787]
LEMD2	<-0.5	16	6	91	1.99743	95.0026	8.18926	0.00421392	LEM domain containing 2, isoform CRA_a	heart formation [GO:0060914]; negative regulation of MAPK cascade [GO:0043409]; negative regulation of protein kinase B signaling [GO:0051898]; neurogenesis [GO:0022008]; nuclear envelope organization [GO:0006998]; skeletal muscle cell differentiation [GO:0035914]	integral component of membrane [GO:0016021]; nuclear inner membrane [GO:0005637]; nuclear membrane [GO:0031965]	integral component of membrane [GO:0016021]; nuclear inner membrane [GO:0005637]; nuclear membrane [GO:0031965]; heart formation [GO:0060914]; negative regulation of MAPK cascade [GO:0043409]; negative regulation of protein kinase B signaling [GO:0051898]; neurogenesis [GO:0022008]; nuclear envelope organization [GO:0006998]; skeletal muscle cell differentiation [GO:0035914]
LMCD1	<-0.5	16	6	91	1.99743	95.0026	8.18926	0.00421392	LIM and cysteine-rich domains protein 1 (cDNA FLJ52480, highly similar to LIM and cysteine-rich domains protein 1)		cytoplasm [GO:0005737]	cytoplasm [GO:0005737]; zinc ion binding [GO:0008270]	zinc ion binding [GO:0008270]
PC	<-0.5	34	10	87	4.24453	92.7555	8.16139	0.00427916	Pyruvate carboxylase (EC 6.4.1.1)	gluconeogenesis [GO:0006094]; pyruvate metabolic process [GO:0006090]	mitochondrion [GO:0005739]	mitochondrion [GO:0005739]; ATP binding [GO:0005524]; biotin binding [GO:0009374]; metal ion binding [GO:0046872]; pyruvate carboxylase activity [GO:0004736]; gluconeogenesis [GO:0006094]; pyruvate metabolic process [GO:0006090]	ATP binding [GO:0005524]; biotin binding [GO:0009374]; metal ion binding [GO:0046872]; pyruvate carboxylase activity [GO:0004736]
CD248	<-0.5	25	8	89	3.12098	93.879	7.88094	0.00499585	CD248 (Fragment)			calcium ion binding [GO:0005509]	calcium ion binding [GO:0005509]
KRT17	<-0.5	25	8	89	3.12098	93.879	7.88094	0.00499585	Keratin, type I cytoskeletal 17 (Fragment)		intermediate filament [GO:0005882]	intermediate filament [GO:0005882]; structural molecule activity [GO:0005198]	structural molecule activity [GO:0005198]
LAIR1	<-0.5	25	8	89	3.12098	93.879	7.88094	0.00499585	Leukocyte-associated immunoglobulin-like receptor 1 (Fragment)
PILRB	<-0.5	25	8	89	3.12098	93.879	7.88094	0.00499585	Paired immunoglobulin-like type 2 receptor beta (Fragment)
KCNH2	<-0.5	45	12	85	5.61776	91.3822	7.69649	0.00553282	Ether-a-go-go-related gene potassium channel 1 (Potassium voltage-gated channel subfamily H member 2) (Voltage-gated potassium channel subunit Kv11.1)	regulation of ion transmembrane transport [GO:0034765]	integral component of membrane [GO:0016021]	integral component of membrane [GO:0016021]; voltage-gated potassium channel activity [GO:0005249]; regulation of ion transmembrane transport [GO:0034765]	voltage-gated potassium channel activity [GO:0005249]
CTD-2587H24.4	<-0.5	30	9	88	3.74517	93.2548	7.66911	0.0056174
ORC1	<-0.5	30	9	88	3.74517	93.2548	7.66911	0.0056174	Origin recognition complex subunit 1 (Replication control protein 1)	DNA replication [GO:0006260]; DNA replication initiation [GO:0006270]; G1/S transition of mitotic cell cycle [GO:0000082]; mitotic cell cycle [GO:0000278]; mitotic DNA replication checkpoint [GO:0033314]; regulation of transcription involved in G1/S transition of mitotic cell cycle [GO:0000083]	cytosol [GO:0005829]; nuclear chromosome, telomeric region [GO:0000784]; nuclear origin of replication recognition complex [GO:0005664]; nucleoplasm [GO:0005654]; nucleus [GO:0005634]; origin recognition complex [GO:0000808]	cytosol [GO:0005829]; nuclear chromosome, telomeric region [GO:0000784]; nuclear origin of replication recognition complex [GO:0005664]; nucleoplasm [GO:0005654]; nucleus [GO:0005634]; origin recognition complex [GO:0000808]; ATP binding [GO:0005524]; ATPase activity [GO:0016887]; chromatin binding [GO:0003682]; DNA binding [GO:0003677]; DNA replication origin binding [GO:0003688]; metal ion bind…	ATPase activity [GO:0016887]; ATP binding [GO:0005524]; chromatin binding [GO:0003682]; DNA binding [GO:0003677]; DNA replication origin binding [GO:0003688]; metal ion binding [GO:0046872]
KANK2	<-0.5	35	10	87	4.36937	92.6306	7.59823	0.00584256	KN motif and ankyrin repeat domain-containing protein 2 (Fragment)
SCG3	<-0.5	21	7	90	2.62162	94.3784	7.51546	0.00611715	Secretogranin III (Secretogranin-3) (Fragment)		extracellular region [GO:0005576]; transport vesicle membrane [GO:0030658]	extracellular region [GO:0005576]; transport vesicle membrane [GO:0030658]
DNAJC5G	<-0.5	9	4	93	1.12355	95.8764	7.4504	0.00634224	DnaJ homolog subfamily C member 5G		integral component of membrane [GO:0016021]	integral component of membrane [GO:0016021]
FBXL14	<-0.5	9	4	93	1.12355	95.8764	7.4504	0.00634224	F-box/LRR-repeat protein 14 (F-box and leucine-rich repeat protein 14)	post-translational protein modification [GO:0043687]; protein polyubiquitination [GO:0000209]; SCF-dependent proteasomal ubiquitin-dependent protein catabolic process [GO:0031146]; ubiquitin-dependent protein catabolic process [GO:0006511]	cytoplasm [GO:0005737]; cytosol [GO:0005829]; SCF ubiquitin ligase complex [GO:0019005]	cytoplasm [GO:0005737]; cytosol [GO:0005829]; SCF ubiquitin ligase complex [GO:0019005]; ubiquitin-protein transferase activity [GO:0004842]; post-translational protein modification [GO:0043687]; protein polyubiquitination [GO:0000209]; SCF-dependent proteasomal ubiquitin-dependent protein catabolic process [GO:0031146]; ubiquitin-dependent protein catabolic process [GO:0006511]	ubiquitin-protein transferase activity [GO:0004842]
GAS2L1	<-0.5	9	4	93	1.12355	95.8764	7.4504	0.00634224	Growth arrest-specific 2 like 1, isoform CRA_b		cytoskeleton [GO:0005856]	cytoskeleton [GO:0005856]; cytoskeletal anchor activity [GO:0008093]; microtubule binding [GO:0008017]	cytoskeletal anchor activity [GO:0008093]; microtubule binding [GO:0008017]
GCG	<-0.5	9	4	93	1.12355	95.8764	7.4504	0.00634224	Pro-glucagon [Cleaved into: Glicentin; Glicentin-related polypeptide (GRPP); Oxyntomodulin (OXM) (OXY); Glucagon; Glucagon-like peptide 1 (GLP-1) (Incretin hormone); Glucagon-like peptide 1(7-37) (GLP-1(7-37)); Glucagon-like peptide 1(7-36) (GLP-1(7-36)); Glucagon-like peptide 2 (GLP-2)]	adenylate cyclase-activating G protein-coupled receptor signaling pathway [GO:0007189]; adenylate cyclase-modulating G protein-coupled receptor signaling pathway [GO:0007188]; cellular response to glucagon stimulus [GO:0071377]; feeding behavior [GO:0007631]; glucose homeostasis [GO:0042593]; G protein-coupled receptor signaling pathway [GO:0007186]; negative regulation of apoptotic process [GO:0…	endoplasmic reticulum lumen [GO:0005788]; extracellular region [GO:0005576]; extracellular space [GO:0005615]; secretory granule lumen [GO:0034774]	endoplasmic reticulum lumen [GO:0005788]; extracellular region [GO:0005576]; extracellular space [GO:0005615]; secretory granule lumen [GO:0034774]; glucagon receptor binding [GO:0031769]; hormone activity [GO:0005179]; identical protein binding [GO:0042802]; signaling receptor binding [GO:0005102]; adenylate cyclase-activating G protein-coupled receptor signaling pathway [GO:0007189]; adenylate …	glucagon receptor binding [GO:0031769]; hormone activity [GO:0005179]; identical protein binding [GO:0042802]; signaling receptor binding [GO:0005102]
MPZL3	<-0.5	9	4	93	1.12355	95.8764	7.4504	0.00634224	Myelin protein zero-like protein 3		integral component of membrane [GO:0016021]	integral component of membrane [GO:0016021]
QRSL1	<-0.5	9	4	93	1.12355	95.8764	7.4504	0.00634224	Glutamyl-tRNA(Gln) amidotransferase subunit A, mitochondrial (Glu-AdT subunit A) (EC 6.3.5.7) (Glutaminyl-tRNA synthase-like protein 1)	glutaminyl-tRNAGln biosynthesis via transamidation [GO:0070681]; mitochondrial translation [GO:0032543]	glutamyl-tRNA(Gln) amidotransferase complex [GO:0030956]; mitochondrion [GO:0005739]	glutamyl-tRNA(Gln) amidotransferase complex [GO:0030956]; mitochondrion [GO:0005739]; ATP binding [GO:0005524]; glutaminyl-tRNA synthase (glutamine-hydrolyzing) activity [GO:0050567]; hydrolase activity [GO:0016787]; glutaminyl-tRNAGln biosynthesis via transamidation [GO:0070681]; mitochondrial translation [GO:0032543]	ATP binding [GO:0005524]; glutaminyl-tRNA synthase (glutamine-hydrolyzing) activity [GO:0050567]; hydrolase activity [GO:0016787]
RENBP	<-0.5	9	4	93	1.12355	95.8764	7.4504	0.00634224	GlcNAc 2-epimerase (EC 5.1.3.8) (N-acetyl-D-glucosamine 2-epimerase) (N-acylglucosamine 2-epimerase) (Renin-binding protein)	carbohydrate metabolic process [GO:0005975]; N-acetylneuraminate catabolic process [GO:0019262]		N-acylglucosamine 2-epimerase activity [GO:0050121]; carbohydrate metabolic process [GO:0005975]; N-acetylneuraminate catabolic process [GO:0019262]	N-acylglucosamine 2-epimerase activity [GO:0050121]
TMEM125	<-0.5	9	4	93	1.12355	95.8764	7.4504	0.00634224	Transmembrane protein 125 (Fragment)
TNIP2	<-0.5	9	4	93	1.12355	95.8764	7.4504	0.00634224	TNFAIP3-interacting protein 2		cytosol [GO:0005829]; nucleoplasm [GO:0005654]	cytosol [GO:0005829]; nucleoplasm [GO:0005654]; K63-linked polyubiquitin modification-dependent protein binding [GO:0070530]; metal ion binding [GO:0046872]	K63-linked polyubiquitin modification-dependent protein binding [GO:0070530]; metal ion binding [GO:0046872]
TNP2	<-0.5	9	4	93	1.12355	95.8764	7.4504	0.00634224	Nuclear transition protein 2	cell differentiation [GO:0030154]; multicellular organism development [GO:0007275]; spermatogenesis [GO:0007283]	nucleosome [GO:0000786]; nucleus [GO:0005634]	nucleosome [GO:0000786]; nucleus [GO:0005634]; DNA binding [GO:0003677]; metal ion binding [GO:0046872]; cell differentiation [GO:0030154]; multicellular organism development [GO:0007275]; spermatogenesis [GO:0007283]	DNA binding [GO:0003677]; metal ion binding [GO:0046872]
UPK1B	<-0.5	9	4	93	1.12355	95.8764	7.4504	0.00634224	Tetraspanin (Fragment)		integral component of membrane [GO:0016021]	integral component of membrane [GO:0016021]
YJEFN3	<-0.5	9	4	93	1.12355	95.8764	7.4504	0.00634224	YjeF N-terminal domain-containing protein 3
PTX4	<-0.5	26	8	89	3.24582	93.7542	7.20458	0.00727177	Pentraxin-4
AURKA	<-0.5	13	5	92	1.62291	95.3771	7.14692	0.00750926	Non-specific serine/threonine protein kinase (EC 2.7.11.1)	cell cycle [GO:0007049]; cell division [GO:0051301]	centrosome [GO:0005813]; cytosol [GO:0005829]; nucleoplasm [GO:0005654]	centrosome [GO:0005813]; cytosol [GO:0005829]; nucleoplasm [GO:0005654]; ATP binding [GO:0005524]; protein serine/threonine kinase activity [GO:0004674]; cell cycle [GO:0007049]; cell division [GO:0051301]	ATP binding [GO:0005524]; protein serine/threonine kinase activity [GO:0004674]
CFP	<-0.5	13	5	92	1.62291	95.3771	7.14692	0.00750926	Complement factor properdin isoform 1 (Complement factor properdin, isoform CRA_d) (Fragment)	complement activation, alternative pathway [GO:0006957]	extracellular space [GO:0005615]; secretory granule [GO:0030141]	extracellular space [GO:0005615]; secretory granule [GO:0030141]; complement activation, alternative pathway [GO:0006957]
HSPA9	<-0.5	13	5	92	1.62291	95.3771	7.14692	0.00750926	Stress-70 protein, mitochondrial			ATP binding [GO:0005524]	ATP binding [GO:0005524]
METTL24	<-0.5	13	5	92	1.62291	95.3771	7.14692	0.00750926	Methyltransferase-like protein 24 (EC 2.1.1.-)	methylation [GO:0032259]	extracellular region [GO:0005576]	extracellular region [GO:0005576]; methyltransferase activity [GO:0008168]; methylation [GO:0032259]	methyltransferase activity [GO:0008168]
PID1	<-0.5	13	5	92	1.62291	95.3771	7.14692	0.00750926	PTB-containing, cubilin and LRP1-interacting protein
SLC25A52	<-0.5	13	5	92	1.62291	95.3771	7.14692	0.00750926	Solute carrier family 25 member 52		integral component of membrane [GO:0016021]	integral component of membrane [GO:0016021]
SMYD5	<-0.5	13	5	92	1.62291	95.3771	7.14692	0.00750926	SET and MYND domain-containing protein 5 (Fragment)
TKT	<-0.5	13	5	92	1.62291	95.3771	7.14692	0.00750926	Transketolase		nuclear body [GO:0016604]; nuclear speck [GO:0016607]; nucleoplasm [GO:0005654]	nuclear body [GO:0016604]; nuclear speck [GO:0016607]; nucleoplasm [GO:0005654]; metal ion binding [GO:0046872]; transferase activity [GO:0016740]	metal ion binding [GO:0046872]; transferase activity [GO:0016740]
SEC14L5	<-0.5	31	9	88	3.87001	93.13	7.08276	0.00778292	SEC14-like protein 5 (Fragment)
AGRP	<-0.5	3	2	95	0.374517	96.6255	7.08227	0.00778501	Agouti related protein homolog (Mouse) (Agouti-related protein)	adult feeding behavior [GO:0008343]; circadian rhythm [GO:0007623]; eating behavior [GO:0042755]; hormone-mediated signaling pathway [GO:0009755]; long-day photoperiodism [GO:0048571]; maternal process involved in female pregnancy [GO:0060135]; neuropeptide signaling pathway [GO:0007218]; positive regulation of feeding behavior [GO:2000253]; response to insulin [GO:0032868]	extracellular space [GO:0005615]; neuronal cell body [GO:0043025]	extracellular space [GO:0005615]; neuronal cell body [GO:0043025]; neuropeptide hormone activity [GO:0005184]; adult feeding behavior [GO:0008343]; circadian rhythm [GO:0007623]; eating behavior [GO:0042755]; hormone-mediated signaling pathway [GO:0009755]; long-day photoperiodism [GO:0048571]; maternal process involved in female pregnancy [GO:0060135]; neuropeptide signaling pathway [GO:0007218]…	neuropeptide hormone activity [GO:0005184]
C12orf23	<-0.5	3	2	95	0.374517	96.6255	7.08227	0.00778501	Transmembrane protein 263		integral component of membrane [GO:0016021]	integral component of membrane [GO:0016021]
C2orf61	<-0.5	3	2	95	0.374517	96.6255	7.08227	0.00778501	Protein STPG4 (Gonad-specific expression gene protein) (GSE) (Sperm-tail PG-rich repeat-containing protein 4)	C-5 methylation of cytosine [GO:0090116]; chromatin organization [GO:0006325]; DNA demethylation of male pronucleus [GO:0044727]; positive regulation of DNA demethylation [GO:1901537]	cytoplasm [GO:0005737]; female pronucleus [GO:0001939]; germinal vesicle [GO:0042585]; male pronucleus [GO:0001940]; nucleus [GO:0005634]	cytoplasm [GO:0005737]; female pronucleus [GO:0001939]; germinal vesicle [GO:0042585]; male pronucleus [GO:0001940]; nucleus [GO:0005634]; chromatin binding [GO:0003682]; histone binding [GO:0042393]; C-5 methylation of cytosine [GO:0090116]; chromatin organization [GO:0006325]; DNA demethylation of male pronucleus [GO:0044727]; positive regulation of DNA demethylation [GO:1901537]	chromatin binding [GO:0003682]; histone binding [GO:0042393]
C2orf66	<-0.5	3	2	95	0.374517	96.6255	7.08227	0.00778501	Uncharacterized protein C2orf66
C9orf153	<-0.5	3	2	95	0.374517	96.6255	7.08227	0.00778501	Uncharacterized protein C9orf153
CHMP4A	<-0.5	3	2	95	0.374517	96.6255	7.08227	0.00778501	Charged multivesicular body protein 4a (Fragment)	vacuolar transport [GO:0007034]		vacuolar transport [GO:0007034]
CTC-512J12.6	<-0.5	3	2	95	0.374517	96.6255	7.08227	0.00778501
EDDM3A	<-0.5	3	2	95	0.374517	96.6255	7.08227	0.00778501	Epididymal secretory protein E3-alpha (Human epididymis-specific protein 3-alpha) (HE3-alpha)	sperm displacement [GO:0007321]	extracellular space [GO:0005615]	extracellular space [GO:0005615]; sperm displacement [GO:0007321]
HBB	<-0.5	3	2	95	0.374517	96.6255	7.08227	0.00778501	Hemoglobin subunit beta
KRTAP6-1	<-0.5	3	2	95	0.374517	96.6255	7.08227	0.00778501	Keratin-associated protein 6-1	keratinization [GO:0031424]	cytosol [GO:0005829]; intermediate filament [GO:0005882]	cytosol [GO:0005829]; intermediate filament [GO:0005882]; keratinization [GO:0031424]
MS4A7	<-0.5	3	2	95	0.374517	96.6255	7.08227	0.00778501	Membrane-spanning 4-domains, subfamily A, member 7, isoform CRA_c		integral component of membrane [GO:0016021]	integral component of membrane [GO:0016021]
PARK7	<-0.5	3	2	95	0.374517	96.6255	7.08227	0.00778501	Parkinson disease protein 7	autophagy [GO:0006914]	cytosol [GO:0005829]; nucleoplasm [GO:0005654]	cytosol [GO:0005829]; nucleoplasm [GO:0005654]; autophagy [GO:0006914]
PRH1	<-0.5	3	2	95	0.374517	96.6255	7.08227	0.00778501	Proline-rich protein HaeIII subfamily 1, isoform CRA_b		extracellular region [GO:0005576]	extracellular region [GO:0005576]
RP11-201K10.3	<-0.5	3	2	95	0.374517	96.6255	7.08227	0.00778501
SLURP1	<-0.5	3	2	95	0.374517	96.6255	7.08227	0.00778501	Secreted Ly-6/uPAR-related protein 1 (SLURP-1) (ARS component B) (ARS(component B)-81/S) (Anti-neoplastic urinary protein) (ANUP)	cell activation [GO:0001775]; cell adhesion [GO:0007155]; locomotory behavior [GO:0007626]; negative regulation of cell migration [GO:0030336]; negative regulation of cell population proliferation [GO:0008285]; negative regulation of keratinocyte proliferation [GO:0010839]; neuromuscular process controlling posture [GO:0050884]; urokinase plasminogen activator signaling pathway [GO:0038195]	extracellular exosome [GO:0070062]; extracellular region [GO:0005576]; extracellular space [GO:0005615]	extracellular exosome [GO:0070062]; extracellular region [GO:0005576]; extracellular space [GO:0005615]; acetylcholine receptor activator activity [GO:0030549]; cytokine activity [GO:0005125]; cell activation [GO:0001775]; cell adhesion [GO:0007155]; locomotory behavior [GO:0007626]; negative regulation of cell migration [GO:0030336]; negative regulation of cell population proliferation [GO:00082…	acetylcholine receptor activator activity [GO:0030549]; cytokine activity [GO:0005125]
SUMO4	<-0.5	3	2	95	0.374517	96.6255	7.08227	0.00778501	Small ubiquitin-related modifier 4 (SUMO-4) (Small ubiquitin-like protein 4)	cellular response to oxidative stress [GO:0034599]; negative regulation of DNA binding [GO:0043392]; negative regulation of transcription, DNA-templated [GO:0045892]; positive regulation of DNA binding [GO:0043388]; protein sumoylation [GO:0016925]; regulation of I-kappaB kinase/NF-kappaB signaling [GO:0043122]; regulation of protein localization to nucleus [GO:1900180]	nucleus [GO:0005634]; SUMO ligase complex [GO:0106068]	nucleus [GO:0005634]; SUMO ligase complex [GO:0106068]; protein tag [GO:0031386]; ubiquitin-like protein ligase binding [GO:0044389]; cellular response to oxidative stress [GO:0034599]; negative regulation of DNA binding [GO:0043392]; negative regulation of transcription, DNA-templated [GO:0045892]; positive regulation of DNA binding [GO:0043388]; protein sumoylation [GO:0016925]; regulation of I…	protein tag [GO:0031386]; ubiquitin-like protein ligase binding [GO:0044389]
TMEM210	<-0.5	3	2	95	0.374517	96.6255	7.08227	0.00778501	Transmembrane protein 210		integral component of membrane [GO:0016021]	integral component of membrane [GO:0016021]
TXN	<-0.5	3	2	95	0.374517	96.6255	7.08227	0.00778501	Mitochondrial thioredoxin	cell redox homeostasis [GO:0045454]; glycerol ether metabolic process [GO:0006662]		protein disulfide oxidoreductase activity [GO:0015035]; cell redox homeostasis [GO:0045454]; glycerol ether metabolic process [GO:0006662]	protein disulfide oxidoreductase activity [GO:0015035]
UBE2QL1	<-0.5	3	2	95	0.374517	96.6255	7.08227	0.00778501	Ubiquitin-conjugating enzyme E2Q-like protein 1 (EC 2.3.2.23) (E2Q-like ubiquitin-conjugating enzyme 1)	protein polyubiquitination [GO:0000209]	nucleoplasm [GO:0005654]; nucleus [GO:0005634]; plasma membrane [GO:0005886]	nucleoplasm [GO:0005654]; nucleus [GO:0005634]; plasma membrane [GO:0005886]; ATP binding [GO:0005524]; ubiquitin conjugating enzyme activity [GO:0061631]; protein polyubiquitination [GO:0000209]	ATP binding [GO:0005524]; ubiquitin conjugating enzyme activity [GO:0061631]
YPEL3	<-0.5	3	2	95	0.374517	96.6255	7.08227	0.00778501	Protein yippee-like		nucleus [GO:0005634]	nucleus [GO:0005634]; metal ion binding [GO:0046872]	metal ion binding [GO:0046872]
ASPA	<-0.5	6	3	94	0.749035	96.251	6.81714	0.0090287	Aspartoacylase (Fragment)		cytosol [GO:0005829]	cytosol [GO:0005829]; hydrolase activity, acting on ester bonds [GO:0016788]; metal ion binding [GO:0046872]	hydrolase activity, acting on ester bonds [GO:0016788]; metal ion binding [GO:0046872]
ATP5I	<-0.5	6	3	94	0.749035	96.251	6.81714	0.0090287	ATP synthase subunit e, mitochondrial (ATPase subunit e) (ATP synthase membrane subunit e) [Cleaved into: ATP synthase subunit e, mitochondrial, N-terminally processed]	ATP biosynthetic process [GO:0006754]; cristae formation [GO:0042407]; mitochondrial ATP synthesis coupled proton transport [GO:0042776]	mitochondrial inner membrane [GO:0005743]; mitochondrial proton-transporting ATP synthase complex [GO:0005753]; mitochondrial proton-transporting ATP synthase complex, coupling factor F(o) [GO:0000276]; mitochondrion [GO:0005739]	mitochondrial inner membrane [GO:0005743]; mitochondrial proton-transporting ATP synthase complex [GO:0005753]; mitochondrial proton-transporting ATP synthase complex, coupling factor F(o) [GO:0000276]; mitochondrion [GO:0005739]; protein-containing complex binding [GO:0044877]; proton transmembrane transporter activity [GO:0015078]; ATP biosynthetic process [GO:0006754]; cristae formation [GO:00…	protein-containing complex binding [GO:0044877]; proton transmembrane transporter activity [GO:0015078]
BCL2L13	<-0.5	6	3	94	0.749035	96.251	6.81714	0.0090287	Bcl-2-like protein 13	apoptotic process [GO:0006915]; regulation of apoptotic process [GO:0042981]	integral component of membrane [GO:0016021]	integral component of membrane [GO:0016021]; apoptotic process [GO:0006915]; regulation of apoptotic process [GO:0042981]
C3orf35	<-0.5	6	3	94	0.749035	96.251	6.81714	0.0090287	AP20 region protein 1		integral component of membrane [GO:0016021]	integral component of membrane [GO:0016021]
CHCHD2	<-0.5	6	3	94	0.749035	96.251	6.81714	0.0090287	Coiled-coil-helix-coiled-coil-helix domain-containing protein 2 (Aging-associated gene 10 protein) (HCV NS2 trans-regulated protein) (NS2TP)	mitochondrion organization [GO:0007005]; positive regulation of transcription by RNA polymerase II [GO:0045944]; regulation of cellular response to hypoxia [GO:1900037]	mitochondrial intermembrane space [GO:0005758]; mitochondrion [GO:0005739]; nucleus [GO:0005634]	mitochondrial intermembrane space [GO:0005758]; mitochondrion [GO:0005739]; nucleus [GO:0005634]; sequence-specific DNA binding [GO:0043565]; transcription factor binding [GO:0008134]; mitochondrion organization [GO:0007005]; positive regulation of transcription by RNA polymerase II [GO:0045944]; regulation of cellular response to hypoxia [GO:1900037]	sequence-specific DNA binding [GO:0043565]; transcription factor binding [GO:0008134]
GJD3	<-0.5	6	3	94	0.749035	96.251	6.81714	0.0090287	Gap junction delta-3 protein (Connexin-31.9) (Cx31.9) (Gap junction alpha-11 protein) (Gap junction chi-1 protein)	cell-cell signaling [GO:0007267]; cell communication [GO:0007154]; cell communication by electrical coupling involved in cardiac conduction [GO:0086064]; gap junction assembly [GO:0016264]; response to glucose [GO:0009749]	cell surface [GO:0009986]; connexin complex [GO:0005922]; integral component of plasma membrane [GO:0005887]	cell surface [GO:0009986]; connexin complex [GO:0005922]; integral component of plasma membrane [GO:0005887]; gap junction channel activity [GO:0005243]; ion channel activity [GO:0005216]; cell communication [GO:0007154]; cell communication by electrical coupling involved in cardiac conduction [GO:0086064]; cell-cell signaling [GO:0007267]; gap junction assembly [GO:0016264]; response to glucose …	gap junction channel activity [GO:0005243]; ion channel activity [GO:0005216]
OIP5	<-0.5	6	3	94	0.749035	96.251	6.81714	0.0090287	Opa interacting protein 5, isoform CRA_a	cell cycle [GO:0007049]; cell division [GO:0051301]	chromocenter [GO:0010369]; chromosome, centromeric region [GO:0000775]; intracellular membrane-bounded organelle [GO:0043231]; nuclear speck [GO:0016607]	chromocenter [GO:0010369]; chromosome, centromeric region [GO:0000775]; intracellular membrane-bounded organelle [GO:0043231]; nuclear speck [GO:0016607]; metal ion binding [GO:0046872]; cell cycle [GO:0007049]; cell division [GO:0051301]	metal ion binding [GO:0046872]
RAB15	<-0.5	6	3	94	0.749035	96.251	6.81714	0.0090287	Ras-related protein Rab-15			GTP binding [GO:0005525]; GTPase activity [GO:0003924]	GTPase activity [GO:0003924]; GTP binding [GO:0005525]
RP11-20I23.1	<-0.5	6	3	94	0.749035	96.251	6.81714	0.0090287
SLC9A3R2	<-0.5	6	3	94	0.749035	96.251	6.81714	0.0090287	Na(+)/H(+) exchange regulatory cofactor NHE-RF2 (Fragment)			molecular adaptor activity [GO:0060090]	molecular adaptor activity [GO:0060090]
SPATA25	<-0.5	6	3	94	0.749035	96.251	6.81714	0.0090287	Spermatogenesis-associated protein 25 (Testis-specific gene 23 protein)	cell differentiation [GO:0030154]; spermatogenesis [GO:0007283]	integral component of membrane [GO:0016021]	integral component of membrane [GO:0016021]; cell differentiation [GO:0030154]; spermatogenesis [GO:0007283]
TAS2R50	<-0.5	6	3	94	0.749035	96.251	6.81714	0.0090287	Taste receptor type 2 member 50 (T2R50) (Taste receptor type 2 member 51) (T2R51)	detection of chemical stimulus involved in sensory perception of bitter taste [GO:0001580]; G protein-coupled receptor signaling pathway [GO:0007186]	integral component of membrane [GO:0016021]; plasma membrane [GO:0005886]	integral component of membrane [GO:0016021]; plasma membrane [GO:0005886]; bitter taste receptor activity [GO:0033038]; G protein-coupled receptor activity [GO:0004930]; detection of chemical stimulus involved in sensory perception of bitter taste [GO:0001580]; G protein-coupled receptor signaling pathway [GO:0007186]	bitter taste receptor activity [GO:0033038]; G protein-coupled receptor activity [GO:0004930]
TM2D3	<-0.5	6	3	94	0.749035	96.251	6.81714	0.0090287	TM2 domain containing 3, isoform CRA_a (TM2 domain-containing protein 3) (cDNA FLJ37636 fis, clone BRCOC2018775, highly similar to Homo sapiens TM2 domain containing 3 (TM2D3), transcript variant 1, mRNA)		integral component of membrane [GO:0016021]	integral component of membrane [GO:0016021]
TMEM239	<-0.5	6	3	94	0.749035	96.251	6.81714	0.0090287	Transmembrane protein 239		integral component of membrane [GO:0016021]	integral component of membrane [GO:0016021]
UBE2L6	<-0.5	6	3	94	0.749035	96.251	6.81714	0.0090287	Ubiquitin/ISG15-conjugating enzyme E2 L6 (Fragment)			ATP binding [GO:0005524]; transferase activity [GO:0016740]	ATP binding [GO:0005524]; transferase activity [GO:0016740]
FIZ1	<-0.5	22	7	90	2.74646	94.2535	6.77956	0.00922076	Flt3-interacting zinc finger protein 1 (Fragment)
[truncated: 350 more rows]

## Sheet: EED_no_silent<-0.5
Mutation	Rule	Mut_num	Mut<	dMut<	pMut<	dpMut<	half X2	p-value	about.Protein names	about.Gene ontology (biological process)	about.Gene ontology (cellular component)	about.Gene ontology (GO)	about.Gene ontology (molecular function)
[truncated: 398 more rows]
